# Supplementary material for: From Invaginating Site to Deep Lesion: Spatial Transcriptomics Unravels Ectopic Endometrial Penetration Features in Adenomyosis
Source: Adv Sci (Weinh). 2025 Apr 7;12(20):2411752. doi: 10.1002/advs.202411752 (PMC12120721; doi:10.1002/advs.202411752)
Supplement: Supplementary file 2 — Supporting Information [file ADVS-12-2411752-s001.xlsx]

## Sheet: Data S1
Data S1. Patient cohort and sample characteristics.
Patient ID	Age (years)	Menstrual period/cycle	Gravidity/Parity/Abortion/Live	Endometrium phase	Pathologic diagnosis	Group	Experiment
2	42	5/25	4/1/3/1	Proliferative phase	Adenomyosis	AM	Visium;IHC;mIHC
3	46	7/25	3/1/2/1	Proliferative phase	Adenomyosis;Hysteromyoma	AM	IHC;mIHC
5	46	6-7/30	5/1/4/1	Proliferative phase	Adenomyosis	AM	IHC;mIHC
7	43	6/30	1/1/0/1	Proliferative phase	Adenomyosis;Hysteromyoma	AM	IHC;mIHC
11	50	5/28-30	3/1/2/1	Proliferative phase	Adenomyosis;Hysteromyoma	AM	IHC
13	50	5-6/30	1/1/0/1	Proliferative phase	Adenomyosis;Hysteromyoma	AM	IHC;mIHC
17	47	7/25	2/1/1/1	Proliferative phase	Adenomyosis;Hysteromyoma	AM	IHC;mIHC
18	50	5/30	0/0/0/0	Proliferative phase	Adenomyosis;Hysteromyoma	AM	IHC;mIHC
20	40	6/26	6/2/4/2	Proliferative phase	Adenomyosis	AM	IHC;mIHC
6	46	7/28	1/1/0/1	Secretory phase	Adenomyosis;Hysteromyoma	AM	IHC
8	47	5/28-30	2/1/1/1	Secretory phase	Adenomyosis;Hysteromyoma	AM	IHC;mIHC
9	47	7/28	3/1/2/1	Secretory phase	Adenomyosis;Hysteromyoma	AM	IHC
10	44	6/28	1/1/0/1	Secretory phase	Adenomyosis;Hysteromyoma	AM	IHC
15	48	5/28-30	2/1/1/1	Secretory phase	Adenomyosis;Hysteromyoma	AM	IHC;mIHC
16	41	7/28	3/1/2/1	Secretory phase	Adenomyosis;Hysteromyoma	AM	IHC
21	48	4/30	9/2/7/2	Secretory phase	Adenomyosis;Hysteromyoma	AM	IHC;mIHC
1	50	4-5/24	3/2/1/2	Proliferative phase	Hysteromyoma	UM	Visium;IHC;mIHC
4	43	5/28-30	1/1/0/1	Proliferative phase	Hysteromyoma	UM	IHC;mIHC
19	48	5/28-30	1/1/0/1	Proliferative phase	Hysteromyoma	UM	IHC;mIHC
22	48	5/30	3/1/2/1	Proliferative phase	Hysteromyoma	UM	IHC;mIHC
25	45	3-5/30	0/0/0/0	Proliferative phase	Hysteromyoma	UM	IHC;mIHC
27	50	5/28-30	2/1/1/1	Proliferative phase	Hysteromyoma	UM	IHC;mIHC
12	49	7/30	2/2/0/2	Secretory phase	Hysteromyoma	UM	IHC
14	50	5/30	5/3/2/3	Secretory phase	Hysteromyoma	UM	IHC;mIHC
23	48	7/30	2/1/1/1	Secretory phase	Hysteromyoma	UM	IHC;mIHC
24	46	5/28-30	2/1/1/1	Secretory phase	Hysteromyoma	UM	IHC;mIHC
26	50	7/30	2/1/1/1	Secretory phase	Hysteromyoma	UM	IHC;mIHC

## Sheet: Data S2
Data S2. Information of single-cell data.
Database	Study accession numbers	RUN accession/assay name	Sample number	Group	Diagnosis
ArrayExpress	E-MTAB-10287	4861STDY7387181	SAMEA8506774	Control	Healthy women
ArrayExpress	E-MTAB-10287	4861STDY7387182	SAMEA8506775	Control	Healthy women
ArrayExpress	E-MTAB-10287	4861STDY7387183	SAMEA8506776	Control	Healthy women
ArrayExpress	E-MTAB-10287	MRC_Endo8715415	SAMEA8506783	Control	Healthy women
ArrayExpress	E-MTAB-10287	MRC_Endo8715416	SAMEA8506784	Control	Healthy women
Sequence Read Archive	SRP135922	SRR11869225;SRR11869226	SAMN15049050	Control	Healthy women
Sequence Read Archive	SRP135922	SRR11869240	SAMN15049042	Control	Healthy women
Sequence Read Archive	SRP286711	SRR12791873	SAMN16356844	Control	Leiomyoma
Sequence Read Archive	SRP286711	SRR12791872	SAMN16356845	AM	Adenomyosis
Sequence Read Archive	SRP286711	SRR12791871	SAMN16356846	AM	Adenomyosis

## Sheet: Data S3
Data S3. Summary of spatially resolved transcriptomics.
Sample ID	Number of spots under tissue	Mean reads per spot	Median UMI Counts per Spot	Median genes per spot	Number of reads	Sequencing saturation	Q30 bases in RNA read	Reads mapped to genome	Reads Mapped Confidently to Genome	Reads Mapped Confidently to Exonic Regions	Reads Mapped Confidently to Transcriptome	Fraction Reads in Spots Under Tissue	Total Genes Detected
UM	4361	78577	8508	3498	342672622	0.833	0.931	0.956	0.928	0.866	0.848	0.963	24795
AM1	4195	77922	9024	3436	326882976	0.839	0.921	0.956	0.931	0.884	0.866	0.947	24457
AM2	4984	65627	7497	2828	327082765	0.859	0.931	0.971	0.952	0.917	0.899	0.999	23848
AM3	4938	72310	10591	3422	357064850	0.825	0.925	0.973	0.955	0.923	0.905	0.992	24142

## Sheet: Data S4
Data S4. Cell abundance estimated by cell2location.
Spot_id	Sample	Total cell abundance	Epithelial	Stromal	Endothelial	Immune	SMC	PV
AAACAACGAATAGTTC-1	UM	4.79316	0.107719	2.25549	0.92501	0.16482	7.13454e-05	0.867284
AAACAAGTATCTCCCA-1	UM	6.76825	1.18978	2.10033	1.61574	0.15851	0.0361624	0.467433
AAACAATCTACTAGCA-1	UM	5.57518	0.615611	2.09106	1.67652	0.110961	8.60784e-05	0.313449
AAACAGAGCGACTCCT-1	UM	5.83242	1.95355	1.06566	1.11339	0.33778	0.0847374	0.30269
AAACAGCTTTCAGAAG-1	UM	4.0538	0.845306	1.12235	0.689406	0.621142	1.55182e-05	0.199302
AAACAGGGTCTATATT-1	UM	4.23958	0.534444	1.66363	1.13149	0.0915629	0.00566959	0.355662
AAACATTTCCCGGATT-1	UM	6.25945	0.170532	2.9689	1.03933	0.767127	9.57656e-05	0.464952
AAACCACTACACAGAT-1	UM	36.3868	0.178295	6.59465	5.67638	2.63114	17.1976	0.286638
AAACCCGAACGAAATC-1	UM	7.09418	0.716776	2.63927	1.78692	0.408002	0.153199	0.453488
AAACCGGAAATGTTAA-1	UM	47.9505	0.527149	10.7541	10.3246	1.2808	20.6093	0.394543
AAACCGGGTAGGTACC-1	UM	5.50157	0.394728	2.90107	1.24643	0.246627	7.01071e-05	0.174055
AAACCGTTCGTCCAGG-1	UM	6.295	0.132443	2.59221	2.16217	0.610455	0.00125899	0.22198
AAACCTAAGCAGCCGG-1	UM	5.97653	0.17222	2.3422	1.595	0.646232	3.60624e-05	0.648644
AAACCTCATGAAGTTG-1	UM	4.18749	0.180185	1.77901	1.16873	0.297443	0.00162058	0.196792
AAACGAAGAACATACC-1	UM	6.5851	0.086396	3.13576	1.49225	0.613599	0.000187004	0.453775
AAACGACAGTCTTGCC-1	UM	24.1469	0.193834	3.75442	4.12468	1.39537	11.8195	0.112499
AAACGAGACGGTTGAT-1	UM	5.64116	0.195591	2.76659	1.26357	0.187412	0.111621	0.21577
AAACGCCCGAGATCGG-1	UM	34.203	0.421499	5.64794	7.30981	1.64865	13.9296	1.30841
AAACGCTGGGCACGAC-1	UM	7.32247	1.85511	1.89602	1.75495	0.0588477	0.214977	0.35288
AAACGGGCGTACGGGT-1	UM	5.56293	0.456451	2.43256	1.48792	0.338121	4.326e-05	0.210813
AAACGGGTTGGTATCC-1	UM	5.09692	0.0333128	2.83752	1.06518	0.198575	0.000301826	0.404018
AAACGGTTGCGAACTG-1	UM	4.46141	1.51164	0.509121	0.768738	0.106662	0.000316407	0.971611
AAACGTGTTCGCCCTA-1	UM	43.0592	0.475657	9.85128	6.79094	1.68321	19.8718	0.309094
AAACTAACGTGGCGAC-1	UM	29.7425	0.00180805	6.98709	4.77337	2.05621	12.5525	0.199646
AAACTCGGTTCGCAAT-1	UM	4.81672	1.13618	1.34732	1.22544	0.0436725	7.28037e-05	0.556244
AAACTCGTGATATAAG-1	UM	19.1438	0.152641	3.74921	3.94166	1.5061	4.36259	3.08485
AAACTGCTGGCTCCAA-1	UM	5.675	0.0441704	3.45423	0.784071	0.605957	0.000902138	0.182978
AAACTTGCAAACGTAT-1	UM	4.38016	0.138377	2.58903	0.66077	0.334421	3.88059e-05	0.128484
AAAGAATGTGGACTAA-1	UM	5.19301	0.418865	2.14005	1.34344	0.0869053	0.013796	0.521504
AAAGACATGAAGTTTA-1	UM	5.91606	2.60631	0.836942	0.863305	0.114388	0.1934	0.18894
AAAGACCCAAGTCGCG-1	UM	6.29147	2.00711	1.85666	1.19348	0.0559615	0.00145503	0.288921
AAAGACTGGGCGCTTT-1	UM	5.23191	0.516994	2.04153	1.04814	0.226317	0.00014775	0.670044
AAAGCTTGCCTACATA-1	UM	34.1123	0.233519	5.94721	5.12185	1.87004	17.2463	0.278402
AAAGGCTACGGACCAT-1	UM	3.89217	0.410747	1.34425	0.95564	0.202828	7.80761e-05	0.258099
AAAGGCTCTCGCGCCG-1	UM	5.42673	0.0133042	1.91368	1.33235	0.553455	3.27958e-05	1.00009
AAAGGGATGTAGCAAG-1	UM	5.16615	1.00007	1.73106	1.03549	0.219269	0.0230246	0.181735
AAAGGGCAGCTTGAAT-1	UM	4.8313	0.00545745	2.78961	0.860585	0.493319	8.81967e-05	0.141521
AAAGGTAAGCTGTACC-1	UM	28.0768	0.255983	9.99292	4.85603	2.4058	5.34407	1.68055
AAAGGTCAACGACATG-1	UM	36.0468	0.561037	6.58475	6.4955	3.92743	13.8941	0.288716
AAAGTAGCATTGCTCA-1	UM	4.82267	0.729256	2.0154	0.963167	0.0140162	3.25045e-05	0.556384
AAAGTCACTGATGTAA-1	UM	5.14605	1.14349	1.70492	1.25039	0.048063	5.69697e-05	0.210142
AAAGTCGACCCTCAGT-1	UM	4.38742	0.166672	2.21434	0.832871	0.349569	0.000393598	0.211864
AAAGTGCCATCAATTA-1	UM	18.7282	0.467202	3.92284	4.53646	0.831957	2.65121	3.92714
AAAGTGTGATTTATCT-1	UM	7.81575	0.174556	3.32934	1.36175	0.758766	0.00702674	1.12768
AAAGTTGACTCCCGTA-1	UM	7.38697	0.566832	2.97085	2.14076	0.229604	0.0451917	0.387931
AAATAACCATACGGGA-1	UM	6.71542	0.36828	2.67874	1.49942	0.613367	0.0237511	0.428683
AAATAAGGTAGTGCCC-1	UM	11.3546	0.215914	4.30758	2.28792	0.864696	1.89527	0.374763
AAATACCTATAAGCAT-1	UM	5.49254	0.231934	3.01425	0.866839	0.408697	0.000940011	0.259457
AAATAGCTTAGACTTT-1	UM	6.31334	1.71883	1.19767	1.25738	0.378148	0.073901	0.455012
AAATAGGGTGCTATTG-1	UM	5.16449	0.329024	2.64083	1.13452	0.157492	5.30599e-05	0.317353
AAATCACTCCTAAACG-1	UM	85.0633	0.175942	18.6932	12.4004	4.86845	41.6206	0.5612
AAATCCGATACACGCC-1	UM	5.90855	0.477181	1.68179	1.33082	0.341194	0.000241327	1.3997
AAATCGTGTACCACAA-1	UM	5.57591	0.00809568	3.21987	1.22626	0.363002	0.000177475	0.286018
AAATCTAGCCCTGCTA-1	UM	5.53846	1.79369	1.5903	0.98094	0.0117195	0.0106108	0.21633
AAATGATTCGATCAGC-1	UM	15.7182	0.336039	5.07473	3.17823	0.710733	3.78089	0.661138
AAATGCTCGTTACGTT-1	UM	6.13291	2.8934	0.830715	1.1815	0.0704169	0.000148869	0.234192
AAATGGCATGTCTTGT-1	UM	5.80566	0.01944	2.28634	0.775508	0.471503	4.59966e-05	1.58692
AAATGGCCCGTGCCCT-1	UM	4.78024	0.218474	1.9172	0.878893	1.10512	0.000124874	0.0494579
AAATGGTCAATGTGCC-1	UM	5.10897	0.0937164	3.09977	0.976293	0.201671	6.83311e-05	0.155659
AAATGTATCTTATCCC-1	UM	5.87247	0.788158	1.56446	1.73861	0.0463425	0.000697929	0.852995
AAATGTGGGTGCTCCT-1	UM	5.82923	0.0499068	3.03293	1.7324	0.0818592	4.99832e-05	0.296973
AAATTAACGGGTAGCT-1	UM	5.5857	0.210818	2.67899	0.959572	0.387838	0.000229223	0.584052
AAATTAATAAGCGCGA-1	UM	5.24378	0.511141	1.6341	1.22486	1.14316	4.77943e-05	0.146863
AAATTACACGACTCTG-1	UM	5.8322	0.749613	1.87262	1.08723	0.16506	0.00785397	0.863155
AAATTACCTATCGATG-1	UM	8.06456	0.0372014	3.22631	1.88724	1.0823	0.228543	0.386151
AAATTCCAGGTCCAAA-1	UM	7.68334	1.79002	1.31993	2.40855	0.0963211	0.052684	1.05951
AAATTGATAGTCCTTT-1	UM	4.15329	0.447564	1.81322	0.898088	0.141731	6.40097e-05	0.116541
AAATTGCGGCGGTTCT-1	UM	4.94604	0.0156197	2.14195	0.937985	0.112719	1.55578e-05	1.29517
AAATTGGTGAGAAGCA-1	UM	46.6976	0.0707496	9.35195	8.43476	3.13297	21.2248	0.395495
AAATTTACCGAAATCC-1	UM	6.90444	2.72117	1.07904	1.01578	0.0764925	0.00456553	0.655587
AAATTTGCGGGTGTGG-1	UM	5.99068	0.00129396	3.04591	1.32736	0.921167	9.49327e-05	0.161713
AACAACTGGTAGTTGC-1	UM	6.19207	0.0153248	2.75793	1.27676	1.40787	2.92848e-05	0.0651587
AACAATACATTGTCGA-1	UM	4.06292	0.435965	1.76719	0.66737	0.146417	0.0013192	0.372059
AACAATTACTCTACGC-1	UM	5.35583	0.188232	2.21651	1.30435	0.570841	0.00389473	0.283537
AACACACGCTCGCCGC-1	UM	5.33455	1.01025	1.78781	1.23348	0.154978	0.036345	0.263336
AACACGACTGTACTGA-1	UM	5.60043	0.0562464	3.3897	1.03826	0.231908	0.00275206	0.228677
AACACGAGACGCGGCC-1	UM	5.69364	0.00212661	2.8091	1.00024	1.34213	0.000210623	0.0367005
AACACGCGGCCGCGAA-1	UM	5.33849	1.04506	1.22423	1.31564	0.387208	0.00881805	0.595781
AACAGCTGTGTGGCAA-1	UM	4.50955	0.509017	1.72245	0.994388	0.37631	5.00802e-05	0.0693042
AACAGGAAATCGAATA-1	UM	6.48489	0.243598	2.55982	1.29261	0.18404	0.000213429	1.32623
AACAGGATGGGCCGCG-1	UM	5.46036	0.0153239	2.52696	1.60402	0.395654	0.0133938	0.307627
AACAGGTAGTATGGAT-1	UM	6.07051	1.45456	1.78833	1.41566	0.0829015	0.0210702	0.299662
AACATATCAACTGGTG-1	UM	5.64745	1.05405	1.73004	1.05422	0.27947	0.109669	0.233094
AACATCGATACGTCTA-1	UM	31.9884	0.130068	6.66113	6.97312	1.85908	12.6525	0.280631
AACATTGGTCAGCCGT-1	UM	4.52209	0.0155966	2.36967	0.869763	0.054016	1.46885e-05	0.748869
AACATTGTGACTCGAG-1	UM	4.40888	0.0770134	2.62991	0.849165	0.0850128	0.000666941	0.26423
AACCAAGACTTCTCTG-1	UM	4.87923	0.023836	2.79576	0.900427	0.337667	7.21848e-05	0.199933
AACCAGTATCACTCTT-1	UM	5.78121	1.43021	0.893478	1.34861	0.236621	0.176919	0.416637
AACCATGGGATCGCTA-1	UM	5.43812	0.186414	3.03447	0.864539	0.532075	2.20681e-05	0.151579
AACCCAGAGACGGAGA-1	UM	5.29974	2.1407	1.36367	0.79219	0.0163924	0.00354396	0.148787
AACCCGACAACCCGTG-1	UM	4.07706	0.202246	1.79751	1.05512	0.136434	3.16514e-05	0.173693
AACCCGAGCAGAATCG-1	UM	7.33458	0.47227	2.38518	1.49315	1.42639	0.0387038	0.30358
AACCCGATAGGGCTTC-1	UM	66.1719	0.086893	11.2184	11.2777	2.78925	34.9605	0.457233
AACCCTACTGTCAATA-1	UM	6.35763	0.802297	2.26474	1.26805	0.507643	0.0547092	0.302643
AACCCTGGTGGAACCA-1	UM	7.27751	0.466747	2.21972	1.55931	1.9641	0.00546845	0.139208
AACCGAGCTTGGTCAT-1	UM	5.90601	0.368455	2.86609	1.04493	0.658488	0.00497015	0.125715
AACCGCTAAGGGATGC-1	UM	5.86878	0.859273	2.45825	1.02893	0.134367	0.00156544	0.412774
AACCGTTGTGTTTGCT-1	UM	5.80001	0.226611	2.33519	1.66817	0.0950913	5.55701e-05	0.762428
AACCTAAAGCCGTCCG-1	UM	6.75787	0.624281	2.89049	1.65039	0.104713	0.0309555	0.370783
AACCTCGCTTTAGCCC-1	UM	5.01004	1.84474	0.889037	1.13157	0.437569	2.92133e-05	0.120217
AACCTGTCACGGAATT-1	UM	6.18061	2.5418	0.607749	1.28676	0.266268	0.057454	0.320264
AACCTTTAAATACGGT-1	UM	5.41374	0.00141471	2.51728	1.37406	0.107561	0.000243484	0.867108
AACCTTTACGACGTCT-1	UM	5.81279	0.524392	1.45501	1.22922	0.531203	0.228898	0.594984
AACGACCTCCTAGCCG-1	UM	5.18267	0.917893	1.95838	1.12912	0.127679	0.00721005	0.255855
AACGATAATGCCGTAG-1	UM	5.19591	0.0372353	3.17499	0.968575	0.347767	1.14731e-05	0.129225
AACGATAGAAGGGCCG-1	UM	6.12929	2.17567	1.27111	1.21054	0.0185803	0.0604293	0.244748
AACGATATGTCAACTG-1	UM	7.63905	0.0668028	4.97653	1.52718	0.0789193	0.0125559	0.180225
AACGCATGATCTGGGT-1	UM	9.56455	0.592635	3.21228	1.78164	1.46839	0.543144	0.497621
AACGCGAACGGCAACA-1	UM	5.12803	0.0805878	2.6262	1.14783	0.207364	8.62742e-05	0.547733
AACGCGACCTTGGGCG-1	UM	4.09793	1.81573	0.62067	0.763344	0.0296967	1.23094e-05	0.324962
AACGCGGTCTCCAGCC-1	UM	4.95117	0.489305	1.47736	1.20591	0.566056	0.0181893	0.116102
AACGCTGTTGCTGAAA-1	UM	6.01547	1.64078	1.71157	1.23515	0.0375424	0.0074692	0.408237
AACGGACGTACGTATA-1	UM	6.30622	1.79368	1.67485	1.28865	0.195388	0.0140157	0.294617
AACGGCCATCTCCGGT-1	UM	4.62814	0.050052	2.76442	1.06166	0.0748067	6.47387e-05	0.199756
AACGTACTGTGGGTAC-1	UM	4.9877	0.0106375	3.35441	0.739539	0.214349	2.0319e-05	0.188896
AACGTAGTCTACCCAT-1	UM	5.11111	0.425957	2.223	1.02751	0.205093	0.000638374	0.475636
AACGTCAGACTAGTGG-1	UM	6.30237	1.27183	1.73755	1.46074	0.857073	0.00101255	0.121372
AACGTCGCTGCACTTC-1	UM	5.13795	2.18018	0.764063	1.0986	0.00387106	5.12098e-05	0.516138
AACGTGATGAAGGACA-1	UM	5.84124	0.658808	2.68459	1.3107	0.190241	0.00783449	0.162524
AACGTGCGAAAGTCTC-1	UM	5.82744	0.053601	3.51587	0.961888	0.395447	0.0175031	0.193041
AACGTTATCAGCACCT-1	UM	4.08394	0.383694	1.89093	0.836384	0.124504	0.000191769	0.248204
AACGTTCTACCATTGT-1	UM	8.03919	1.13839	2.02421	1.84659	1.31775	0.0332661	0.41678
AACTACCCGTTTGTCA-1	UM	6.87587	0.907434	2.05997	1.60627	0.461422	0.135097	0.453065
AACTAGCGTATCGCAC-1	UM	4.8365	0.77053	1.24637	1.10409	0.0672368	0.00190732	0.888588
AACTAGGCTTGGGTGT-1	UM	4.64498	0.0449418	2.20141	0.937767	0.318194	0.000481242	0.480178
AACTCAAGTTAATTGC-1	UM	5.04529	0.568622	2.13724	1.32565	0.154958	0.000349443	0.219216
AACTCCAGAGCGTGTT-1	UM	5.32852	0.421213	2.73511	1.1285	0.0720644	0.000110237	0.255211
AACTCCTAATCCCATG-1	UM	7.04265	0.0981852	2.63315	1.24009	0.928868	0.00415235	1.28797
AACTCGATAAACACGT-1	UM	5.00655	0.0265896	2.65344	1.10687	0.144377	0.000143186	0.631142
AACTCGATGGCGCAGT-1	UM	6.3935	3.48876	0.448961	1.04696	0.172637	0.0027888	0.268692
AACTCTCAATAGAGCG-1	UM	5.27115	1.62821	1.10178	1.31184	0.0616619	0.0486112	0.137957
AACTCTCAGTGTGCTC-1	UM	4.44657	0.272361	1.49197	1.01328	0.346546	4.58548e-05	0.523194
AACTGAGGTCAGCGTC-1	UM	32.0772	0.00921681	6.48595	4.89455	1.50006	15.9663	0.120323
AACTGAGTTATACTGA-1	UM	26.4203	0.0933264	4.63805	5.89868	1.49531	10.2686	1.2239
AACTGATATTAGGCCT-1	UM	5.48706	0.634177	2.09353	1.21486	0.163867	0.00032102	0.453632
AACTGGGTCCCGACGT-1	UM	7.11214	0.0740174	3.60893	1.86695	0.309941	0.000617784	0.435761
AACTGGGTTCGAGCCG-1	UM	6.7149	2.10294	1.09424	1.12651	0.353876	0.00682984	0.50928
AACTGGTGTGGGCCTT-1	UM	5.81068	1.9581	1.58866	1.19713	0.091139	0.000230493	0.178829
AACTTCTGCGTCTATC-1	UM	5.27101	0.206817	2.138	0.944454	0.794301	0.00161881	0.496426
AACTTGCCCGTATGCA-1	UM	5.62356	0.105776	3.36723	1.13559	0.181143	0.000182396	0.147981
AACTTGCGTTCTCGCG-1	UM	5.26434	0.541566	1.80855	0.998161	0.0777594	0.000544265	1.17409
AACTTTACGGGAGCTT-1	UM	4.9786	1.05388	1.32848	1.24689	0.195763	0.0107205	0.247929
AACTTTAGCTGCTGAG-1	UM	5.64175	1.63458	1.11887	1.06332	0.0334738	0.000284475	0.906961
AACTTTCTCGATCATG-1	UM	55.3164	0.368638	11.6936	7.86805	2.2274	27.6463	0.485574
AAGAAATCACCAGATT-1	UM	27.257	0.24066	4.99253	4.73267	1.42504	11.6275	1.33015
AAGAAGGATCAGTTAG-1	UM	5.20243	0.903599	2.19962	1.13852	0.0364705	4.72194e-05	0.291515
AAGACATACGTGGTTT-1	UM	5.9344	2.22311	1.40335	1.03205	0.019859	0.0380734	0.215394
AAGACCCAACTGAACA-1	UM	4.52685	0.0889335	2.06801	0.907166	0.209312	1.5722e-05	0.72804
AAGACTAACCCGTTGT-1	UM	5.49137	0.738334	2.33444	1.31195	0.041682	3.28994e-05	0.318297
AAGACTCACGCCCACT-1	UM	12.0334	0.932103	4.18567	1.75859	0.746352	2.22153	0.321501
AAGACTGCAAGCTACT-1	UM	6.00895	0.05799	3.85173	1.13972	0.176941	0.000333703	0.166904
AAGAGATGAATCGGTA-1	UM	4.74524	0.0521086	3.03452	0.907615	0.0635287	0.0094575	0.104623
AAGAGCTCTTTATCGG-1	UM	5.79322	0.0923274	3.31666	1.14576	0.369969	0.0003573	0.108798
AAGAGGATGTACGCGA-1	UM	5.35503	0.622624	2.52573	1.02378	0.37649	0.000304014	0.135031
AAGAGGCATGGATCGC-1	UM	6.04643	0.182731	2.76144	1.36269	0.356062	0.00423676	0.503104
AAGAGGCCCTTTGGAA-1	UM	5.68626	1.02545	1.6613	1.37238	0.300208	0.0164488	0.296014
AAGATGGCACCGGACC-1	UM	4.58923	0.323966	1.64228	1.0673	0.15213	0.00977407	0.617557
AAGATTGGCGGAACGT-1	UM	7.85421	0.638157	3.08442	2.05677	0.408826	0.0887953	0.332476
AAGCACCCTGCGTATC-1	UM	5.18574	0.169536	2.38688	1.04375	0.430956	5.76034e-05	0.55662
AAGCATACTCTCCTGA-1	UM	5.34532	0.0968362	2.58904	1.16902	0.17428	3.57381e-05	0.681993
AAGCCGAAGCGGTTTA-1	UM	6.21688	0.351411	2.54314	1.05379	0.784973	0.0204717	0.365477
AAGCCGCTTTACCTTG-1	UM	40.1313	0.293273	8.70597	6.2971	1.98545	18.7291	0.248621
AAGCCGGAGAGCAGGA-1	UM	9.72886	1.6829	3.37664	2.09618	0.175742	0.159154	0.843341
AAGCGCAGGGCTTTGA-1	UM	4.76656	0.955663	1.45832	0.889067	0.167603	0.000294696	0.695366
AAGCGGAGTGCGCGCA-1	UM	27.7436	0.0134601	5.55899	4.15353	1.32482	13.8683	0.180459
AAGCGGCGTCATGGGT-1	UM	7.75689	0.988872	2.8727	1.58191	0.577246	0.0374916	0.357842
AAGCGTCCCTCATCGA-1	UM	4.46427	0.575423	1.90232	0.927629	0.0958237	0.0462315	0.124927
AAGCTAGATCGAGTAA-1	UM	4.83261	1.3265	1.25852	0.94099	0.235585	0.000184399	0.371021
AAGCTCGTGCCAAGTC-1	UM	6.32566	0.00923181	3.39894	1.47079	0.626346	0.00695659	0.0750049
AAGCTCTTTCATGGTG-1	UM	5.1872	1.31961	1.62269	0.83717	0.297093	8.128e-05	0.40883
AAGGAGCGGTTGGTGC-1	UM	5.16659	0.080764	2.89771	1.26663	0.0411679	0.000134506	0.238683
AAGGATCGATCGCTTG-1	UM	6.11308	1.44314	1.66433	1.28729	0.0857653	0.0166697	0.563802
AAGGATGAGGGACCTC-1	UM	6.2962	1.31128	1.62829	1.66997	0.138475	0.0264077	0.358672
AAGGCAGGCTGTCTCC-1	UM	10.415	0.156877	4.22306	2.41587	0.398832	0.919348	0.849287
AAGGCGCGTAAAGCTT-1	UM	5.5259	1.28945	2.02126	1.29259	0.0470043	3.37786e-05	0.222985
AAGGCTGTGCTCATCG-1	UM	5.27982	0.0617778	2.62869	0.743071	0.923815	0.000233967	0.200058
AAGGGACAGATTCTGT-1	UM	7.47189	0.333859	3.28291	1.45759	1.06178	0.0454047	0.159774
AAGGGTTAGCCATGCG-1	UM	7.09262	0.767966	2.25969	1.91892	0.54872	0.00471056	0.650851
AAGGTATCCTAATATA-1	UM	7.12315	0.478158	3.20895	1.79276	0.113942	0.0493341	0.462506
AAGGTGATAAACCAGC-1	UM	6.84129	0.15498	2.69209	1.66655	0.0719058	0.0415422	1.33445
AAGTAAGCTTCCAAAC-1	UM	5.40528	0.213666	2.67579	1.01995	0.229605	6.31716e-05	0.641415
AAGTAGAAGACCGGGT-1	UM	5.92593	0.811764	1.90176	1.56706	0.0703135	0.0200901	0.532036
AAGTAGTGACGCGAGG-1	UM	5.79913	0.736725	1.8085	1.45858	0.49032	7.78841e-05	0.44557
AAGTCAATTGTCGTCA-1	UM	9.28915	0.0645159	2.30031	2.38321	0.468182	0.432262	2.50493
AAGTCTAGTAGCTGCC-1	UM	34.3868	0.00828378	5.91665	6.91292	1.56596	16.1596	0.282032
AAGTCTTCTGTGGCCT-1	UM	4.08573	0.803231	1.38981	0.799362	0.146176	1.31154e-05	0.424984
AAGTGACGACCGAATT-1	UM	4.5236	0.0650389	2.3253	0.943002	0.183966	3.17503e-05	0.439943
AAGTGAGTCGGGTTTA-1	UM	4.64793	0.696991	1.94874	0.99214	0.0961588	0.000244294	0.350299
AAGTGCAAAGGTAGAC-1	UM	4.92225	0.371229	1.44503	1.94567	0.233521	0.00103413	0.384529
AAGTGCCTTGACTGTA-1	UM	6.61827	1.37632	1.78903	1.28487	0.207864	0.149144	0.439774
AAGTGCGTTAGAATCT-1	UM	5.34594	0.00783303	2.87132	1.48786	0.0556843	1.15194e-05	0.454695
AAGTGTTTGGAGACGG-1	UM	5.91778	0.244559	3.37951	1.22686	0.0719519	0.00217956	0.356518
AAGTTCACTCCAAGCT-1	UM	5.68686	0.518427	2.62296	1.04605	0.303485	0.000102871	0.405101
AAGTTCAGTCTGCGTA-1	UM	25.817	0.314532	4.66878	3.9094	1.78241	12.2326	0.106852
AAGTTCGGCCAACAGG-1	UM	5.42282	0.0266858	3.21681	0.891512	0.628944	0.00129992	0.136422
AAGTTGTGATGTTATA-1	UM	5.59516	0.17173	2.28843	1.63636	0.135688	0.000667902	0.512606
AAGTTTACTAATGGCA-1	UM	5.14299	0.8039	1.78308	0.919933	0.167496	6.16827e-05	0.555929
AAGTTTATGGGCCCAA-1	UM	4.92022	0.311526	2.28726	0.909256	0.151508	2.11822e-05	0.747634
AATAACAACGCTCGGC-1	UM	4.93291	0.0653345	2.87959	1.11184	0.0950373	7.53094e-05	0.237752
AATAACACTAGAACAA-1	UM	4.67361	0.289335	2.45293	1.18804	0.0424289	0.00869322	0.184951
AATAACGTCGCGCCCA-1	UM	6.22966	0.477499	2.92863	1.65029	0.0433499	0.00347429	0.505212
AATAAGTCCTCGAGAC-1	UM	6.39506	2.29115	1.44655	1.26649	0.0516776	0.000433842	0.237933
AATAATCTTCGTATCG-1	UM	36.7583	0.351255	7.32214	9.27826	0.99719	15.0566	0.287707
AATACAATGTTTCAGG-1	UM	4.73375	0.0120333	2.95797	0.828485	0.360835	0.000281499	0.112714
AATACCTGATGTGAAC-1	UM	6.06522	0.182165	2.03752	1.8201	0.264516	0.000167446	1.15065
AATAGAACAGAGTGGC-1	UM	5.24036	0.244498	2.96214	0.863422	0.384777	1.93433e-05	0.22069
AATAGAATCTGTTTCA-1	UM	5.45164	0.903987	1.92583	1.01472	0.0997221	0.000447957	0.531329
AATAGCAAGCCTCCTG-1	UM	33.5358	0.527193	6.30189	4.03187	1.30184	17.5059	0.197408
AATAGCTACCGCGTGC-1	UM	12.8955	0.0369093	2.00237	3.89958	0.913536	1.18872	3.14253
AATAGTCCGTCCCGAC-1	UM	5.12942	0.0181533	1.98784	1.0045	1.32468	0.00054549	0.132345
AATAGTCGCGAGTCGG-1	UM	4.72739	0.840716	1.0465	0.903092	0.281244	0.000149009	0.976746
AATATCAAGGTCGGAT-1	UM	5.65053	2.36478	0.973435	1.24966	0.0298896	0.000242372	0.186478
AATATCGAATCAATGC-1	UM	6.65624	0.929217	2.2204	1.60836	0.40726	0.0614057	0.227998
AATATCGAGGGTTCTC-1	UM	5.43416	1.3178	0.609687	0.809605	0.376497	0.223916	0.658322
AATATTGGAGTATTGA-1	UM	4.96753	0.0142752	2.88264	0.800893	0.616082	7.13916e-05	0.146212
AATCAGACTGCAGGAC-1	UM	4.84825	1.99991	0.618078	0.842016	0.0383357	0.000240315	0.711209
AATCATGTAAAGACTC-1	UM	5.80225	1.75612	1.54772	1.33653	0.0427228	0.0231504	0.209234
AATCCAAGGGCCTGAG-1	UM	5.73167	0.697847	1.7252	0.953873	0.0751702	0.000281188	1.32025
AATCCATGCAAGGGTG-1	UM	5.12261	1.70526	0.836589	1.25038	0.139592	6.84586e-05	0.425576
AATCGCCTCAGCGCCA-1	UM	5.55186	0.662623	2.39837	1.2285	0.16792	0.000126502	0.168657
AATCGCGCAGAGGACT-1	UM	7.48842	1.58614	2.25254	1.53367	0.139943	0.20959	0.362176
AATCGGGACACTACGA-1	UM	5.71445	0.820476	2.65998	1.0057	0.0872235	9.73266e-05	0.339475
AATCGGTATAGCCCTC-1	UM	4.79633	1.1855	1.35872	0.951354	0.138906	0.00112744	0.42053
AATCGTGAGCCGAGCA-1	UM	5.10832	2.62536	0.590168	0.961321	0.0416056	0.000200498	0.3117
AATCTATGCCGGAGCC-1	UM	7.75946	0.565692	3.08231	1.75003	0.488435	0.0959163	0.614192
AATCTCTACTGTGGTT-1	UM	4.3127	0.157884	2.01647	0.778216	0.0475225	2.93502e-05	0.796416
AATCTGCGTTGGGACG-1	UM	8.49841	0.544992	3.42114	2.27772	0.233933	0.167478	0.38351
AATCTGGGTAGACCCT-1	UM	7.28574	1.0162	1.82215	1.70046	0.410957	0.0640601	0.964834
AATGACAGCAATGTCT-1	UM	4.84756	0.0619345	2.65554	1.00444	0.485611	0.000193702	0.0865698
AATGACGTAGGATGTC-1	UM	5.45922	0.223611	2.99166	1.0316	0.257502	0.0439298	0.113774
AATGACTGTCAGCCGG-1	UM	6.61765	0.160107	2.25594	1.39936	0.0373463	0.000604371	2.00034
AATGAGTTCGCATATG-1	UM	5.89646	2.81996	0.919089	1.20059	0.018467	0.000685624	0.180676
AATGATGATACGCTAT-1	UM	6.93922	0.155394	2.39042	1.55723	0.533929	0.100746	1.07627
AATGATGCGACTCCTG-1	UM	7.18089	0.532913	3.01853	1.31385	0.622137	0.0409604	0.653707
AATGCAACCGGGTACC-1	UM	5.76614	0.00924333	3.20852	1.0799	0.360537	0.00327759	0.397243
AATGCACCAAGCAATG-1	UM	7.32416	0.748404	2.07968	1.80834	0.838784	0.274823	0.356577
AATGGCCGCCAATGCG-1	UM	67.8825	0.0258057	11.8797	14.5016	2.66601	32.6549	0.57664
AATGGTCCACCGTTCA-1	UM	5.09595	0.616856	1.49584	1.14523	0.213757	9.25978e-05	0.892838
AATGGTTCTCACAAGC-1	UM	5.41605	0.450975	2.20096	1.19733	0.0895279	6.61651e-05	0.724008
AATGTGCCCGAGGTGT-1	UM	4.14077	0.329025	1.47574	0.791649	0.433989	0.000167402	0.247237
AATGTTGTCGTGAGAC-1	UM	5.88958	2.28175	0.880066	1.4398	0.0174832	0.0368196	0.184041
AATTAAAGGTCGGCGT-1	UM	5.78276	0.0382629	3.49367	1.13136	0.281381	3.18596e-05	0.255108
AATTAACGGATTTCCA-1	UM	5.11925	0.000278866	3.1702	0.915872	0.132224	5.03876e-05	0.388701
AATTACTCGTACGCTC-1	UM	4.91396	1.14426	0.92753	0.990687	0.249499	1.2542e-05	1.00318
AATTAGCGCTGCAGCG-1	UM	6.91522	0.0306485	2.32214	1.05575	0.429349	0.000128118	2.49843
AATTCATAAGGGATCT-1	UM	4.86811	0.560997	1.12566	1.14083	0.099912	0.136868	0.617232
AATTCCAACTTGGTGA-1	UM	4.90878	0.176099	2.19127	1.13296	0.31904	0.000201387	0.456393
AATTCCAAGCATGTAC-1	UM	5.10918	0.267949	2.21864	1.03133	0.137468	3.55518e-05	0.866606
AATTCGATTCGAGGAT-1	UM	5.46601	0.464584	2.38894	1.28433	0.104651	2.41486e-05	0.618926
AATTCTAGAGTTAGGC-1	UM	5.12951	0.353296	2.13514	1.2783	0.0943183	6.3515e-05	0.530859
AATTGAACGCTCTGGT-1	UM	7.84606	0.0242525	3.34603	1.7795	1.38972	0.0434751	0.309919
AATTGCAGCAATCGAC-1	UM	5.52286	0.533337	2.36544	1.34008	0.108669	0.000390582	0.323808
AATTGTGGTTGCCAAA-1	UM	8.02126	2.55131	0.811844	1.31249	1.54541	0.160613	0.15039
AATTTGGGACATAGTA-1	UM	7.72634	0.177621	2.81355	1.69269	0.309499	0.00555931	1.7045
AATTTGGTTCCAAAGA-1	UM	5.79225	0.894208	1.72774	1.75716	0.013706	0.000774411	0.657576
ACAAACCGACAAGGCG-1	UM	6.39486	0.281374	3.24429	1.47316	0.280341	0.00126216	0.209303
ACAAATCGCACCGAAT-1	UM	7.06054	0.364815	2.75036	1.31407	0.692205	0.0670326	0.996473
ACAAATGGTAGTGTTT-1	UM	6.4239	0.313955	2.49461	1.22876	1.10173	0.0112493	0.314229
ACAAATTCAGATCTGA-1	UM	29.6074	0.835079	9.277	4.54896	1.4408	9.79606	0.478286
ACAACAGCATGAGCTA-1	UM	5.71355	0.879763	2.02163	1.21133	0.159518	0.0152069	0.389824
ACAACGGTCCCTGCGA-1	UM	6.29902	0.0391239	2.84646	1.08934	1.40991	0.00608822	0.199124
ACAAGCAGTGCCTAGC-1	UM	5.57221	0.335217	2.0404	1.43142	0.385814	0.000207311	0.309439
ACAAGCTATATGGAAG-1	UM	5.16062	0.210315	2.38722	1.07669	0.358463	5.78387e-05	0.567727
ACAAGGAAATCCGCCC-1	UM	4.65135	1.25857	1.29519	1.06795	0.0569641	5.48711e-05	0.252175
ACAAGGACAAGAGGTT-1	UM	5.34693	0.53491	2.191	1.31625	0.109632	0.000222507	0.482677
ACAAGGATGCTTTAGG-1	UM	5.73484	0.59584	2.32167	1.05192	0.831412	3.93019e-05	0.208198
ACAAGGCCTACCAGCC-1	UM	33.8881	0.451504	6.50826	5.61542	1.20361	16.2182	0.299836
ACAAGGGCAGGCTCTG-1	UM	5.45204	0.305452	2.72817	1.16755	0.342633	0.0195469	0.111732
ACAATAGTCGTACGTT-1	UM	4.69103	0.06027	2.69751	0.882003	0.224246	4.55199e-05	0.31801
ACAATCCATTTAAACC-1	UM	5.26923	0.00625233	3.47765	1.15176	0.131222	0.000209156	0.0543015
ACAATCGATCTTTATA-1	UM	5.85892	0.461528	3.06414	1.13347	0.0495135	0.000206644	0.226663
ACAATGAATACGGAGA-1	UM	4.11451	0.288381	1.72053	0.902059	0.474979	1.44832e-05	0.0774496
ACAATGATTCTTCTAC-1	UM	24.2491	0.107765	3.58613	2.25567	0.664318	15.1164	0.0719191
ACAATTGTGTCTCTTT-1	UM	6.36303	1.1876	1.23651	1.33292	1.46003	6.83807e-05	0.151205
ACAATTTAGGAGGCTC-1	UM	4.53482	0.815752	1.64892	1.04106	0.092947	0.000134912	0.264016
ACAATTTGAGCAGTGG-1	UM	6.11914	1.19223	2.11492	1.12247	0.305171	0.0165669	0.341665
ACAATTTGGCCATATT-1	UM	36.3861	0.365973	9.39305	6.59987	1.90933	14.0074	0.345335
ACACAAAGACGGGTGG-1	UM	6.11892	0.103704	3.43528	1.34937	0.114717	0.00672698	0.293435
ACACAAATATTCCTAG-1	UM	27.2484	0.0258306	4.02527	5.82256	2.03891	12.2062	0.194355
ACACACCAGGACCAGT-1	UM	5.73495	0.29758	2.45331	1.21797	0.138019	0.0159953	0.726559
ACACACTTTCTACACG-1	UM	5.65422	1.23557	1.0471	1.22304	0.184193	0.000115266	0.852079
ACACATTGACGCAACA-1	UM	4.49628	1.19035	0.633236	1.54665	0.0299703	0.0044406	0.629402
ACACATTTCCGTAGAC-1	UM	5.02744	0.0571784	2.78972	1.00838	0.177635	1.79476e-05	0.516124
ACACCACATAATTAGC-1	UM	22.0721	0.138556	6.4317	4.62129	4.28557	4.31888	0.234962
ACACCCAGCATGCAGC-1	UM	7.77257	0.00112232	3.04553	1.52744	1.42517	0.111954	0.81392
ACACCCGAGAAATCCG-1	UM	6.03272	2.4601	1.0408	1.2179	0.102635	0.000488004	0.270626
ACACCCGTAAATCTGT-1	UM	82.8978	0.0530342	16.0516	15.2803	4.27683	40.0068	0.639742
ACACCGAGCGCTCTTT-1	UM	4.81406	2.26942	0.247455	0.869193	0.0694366	0.00332519	0.731214
ACACCTTAAGTAGGGC-1	UM	4.9945	0.237838	2.3001	1.12553	0.0143056	0.0112694	0.47514
ACACCTTACTACTTGC-1	UM	5.87872	1.01572	1.74396	1.39918	0.0748792	0.17929	0.259129
ACACGAGACTCCTTCT-1	UM	6.81121	0.650509	1.47468	1.6518	0.177557	0.0115341	1.71196
ACACGGCACTATGCAT-1	UM	5.60589	0.809505	1.91503	1.33241	0.179823	0.000144517	0.473223
ACACGGGAACTTAGGG-1	UM	5.44338	0.499655	2.28851	1.29807	0.220072	0.00154601	0.143284
ACACGTAGGCCACAAG-1	UM	7.3661	0.62744	2.88725	1.97538	0.48442	0.000459479	0.314688
ACACTCCAATGTCACT-1	UM	5.12419	0.901491	1.76335	0.90695	0.0654048	7.09902e-05	0.864806
ACACTGATCAAGGTGT-1	UM	4.88337	0.0615564	2.31499	1.29699	0.291688	0.00706265	0.292049
ACACTGGGACAGTCGT-1	UM	6.60338	1.21545	2.28049	1.39396	0.179232	0.0716618	0.183717
ACAGAACTGAGAACAA-1	UM	4.09132	0.385612	1.76765	0.937419	0.134268	2.0506e-05	0.22527
ACAGATTAGGTTAGTG-1	UM	5.95573	2.71917	1.03351	0.911986	0.0150044	0.000357111	0.275106
ACAGCATAGAGCCAGT-1	UM	5.48013	0.245599	2.09741	1.43335	0.240592	0.000123399	0.664406
ACAGCGACATTCTCAT-1	UM	5.72982	0.661209	2.7704	1.20758	0.0318664	0.003559	0.154971
ACAGCGCACCCGCAGC-1	UM	6.73696	0.440936	3.07956	1.89591	0.189715	0.0097066	0.185174
ACAGGAGGCGCAGCCG-1	UM	5.92828	0.00392069	2.56556	1.80829	0.485875	1.28667e-05	0.522709
ACAGGCACGGATCCTT-1	UM	5.90355	1.45845	1.66169	1.25824	0.563282	4.55732e-05	0.207281
ACAGGCTTGCCCGACT-1	UM	5.63777	1.69756	1.20976	1.16754	0.22222	0.0014942	0.426243
ACAGGTGGAGGTGAGG-1	UM	4.54841	1.15229	1.33661	1.18546	0.00860947	5.49713e-05	0.300007
ACAGGTGTGTTGTTGC-1	UM	5.33665	0.0907445	2.8634	1.11254	0.28782	2.7512e-05	0.456916
ACAGTAATACAACTTG-1	UM	4.32314	0.151682	2.35305	0.792779	0.315045	1.47396e-05	0.197399
ACAGTATACCGTGGGA-1	UM	39.3792	0.280397	8.83375	10.028	1.17707	14.6683	0.63963
ACAGTGCAGCGCATTT-1	UM	32.6169	0.170125	5.62283	7.66534	1.46065	13.5102	0.614123
ACATAATAAGGCGGTG-1	UM	5.79828	0.251409	2.63133	1.43387	0.273257	0.0184692	0.287149
ACATCAGCTGGGACGC-1	UM	4.94216	2.7094	0.262829	0.909459	0.0728612	0.00173244	0.334404
ACATCCCGGCCATACG-1	UM	4.99446	0.00156186	2.73812	0.912395	0.0740902	2.91213e-05	0.716982
ACATCCTGGTAACTGT-1	UM	7.15934	0.888493	2.1065	1.47626	0.544364	0.0307127	0.728657
ACATCGATCGTTTACC-1	UM	5.67556	0.0971596	3.1134	1.04699	0.189839	4.84062e-05	0.58437
ACATCGGTCAGCCGCG-1	UM	5.48186	0.492307	2.86208	0.857322	0.532487	0.00408467	0.0949571
ACATCGTATGCAATGG-1	UM	6.92208	0.0303588	4.22509	1.21285	0.245904	0.0999947	0.321103
ACATCGTTAACCTAGT-1	UM	5.54848	1.32914	1.7333	1.2577	0.0414064	0.000534987	0.288966
ACATCTCAACGCGTAA-1	UM	5.92772	2.04588	1.27487	1.04345	0.0225336	0.0173927	0.370196
ACATGGCGCCAAAGTA-1	UM	6.05614	0.940785	1.42162	1.04614	0.623119	0.1638	0.709563
ACATGGCTCAATTTAG-1	UM	4.39116	1.96604	0.626802	0.696606	0.0617146	0.000369993	0.36517
ACATTAGTTTATATCC-1	UM	5.23527	0.0366069	2.98132	0.752102	0.385188	0.000576424	0.489697
ACATTTGAAACCTAAC-1	UM	4.7754	0.395324	1.85418	1.01211	0.149651	0.000133525	0.720077
ACCAAACACCCAGCGA-1	UM	36.1766	0.320754	8.24918	6.58106	3.20822	13.5586	0.570427
ACCAAACTAGAAATCC-1	UM	6.38209	0.783279	2.31657	2.04754	0.0251345	0.000661081	0.311287
ACCAACACCACACACT-1	UM	8.22938	1.4066	2.24453	1.64872	0.636581	0.392979	0.693122
ACCAACCGCACTCCAC-1	UM	5.25808	0.884667	2.11352	1.16798	0.0563434	0.0044515	0.24883
ACCAACGCTTATTTAT-1	UM	4.63505	0.0894875	2.27553	1.09813	0.247284	6.85255e-05	0.208014
ACCAAGAACGCGTGTC-1	UM	5.66718	2.1501	0.874358	1.0212	0.0936404	0.0419822	0.471115
ACCAAGTCATCGGCAG-1	UM	6.32457	0.310548	2.84363	1.5979	0.136195	0.00269691	0.700402
ACCAATATGCAAGTTA-1	UM	4.67532	1.36915	0.881345	0.913899	0.0685525	7.48946e-05	0.803994
ACCACAACTCAGAACA-1	UM	6.09229	2.68634	0.97203	1.19528	0.111197	0.0249563	0.135357
ACCACAAGTTTCTATC-1	UM	5.27439	0.114567	2.73344	1.21256	0.310379	0.0155433	0.13816
ACCACCAATGTAACAA-1	UM	7.3312	0.331906	2.90419	1.86493	0.57732	0.0836768	0.455254
ACCACCCTCTCTTCTA-1	UM	26.1426	0.0556571	2.18522	8.56778	1.44677	3.24334	7.75503
ACCACGTGCAGCTATA-1	UM	5.06691	1.32416	1.40891	1.06691	0.20208	7.09847e-05	0.273412
ACCACTGTTCAAGAAG-1	UM	4.43556	1.92532	0.644767	0.805533	0.0871925	5.23453e-05	0.509289
ACCAGACCATAACAAC-1	UM	4.12976	0.685161	1.24836	1.01531	0.243497	2.93647e-05	0.403147
ACCAGCCCGGTCTTTG-1	UM	5.93447	0.849791	2.17356	1.56217	0.155831	0.00338976	0.182303
ACCAGGAGTGTGATCT-1	UM	6.05062	1.37564	2.25047	1.04725	0.26861	0.000375446	0.116287
ACCAGTGCCCGGTCAA-1	UM	23.0596	0.507425	4.03821	3.97422	2.12616	9.89223	0.105485
ACCAGTGCGGGAGACG-1	UM	4.96631	0.822944	1.62857	0.943396	0.242177	0.147876	0.0978733
ACCATATCCGCAATAA-1	UM	5.77981	0.00151011	3.90428	0.900312	0.395927	0.00309973	0.0773108
ACCATCCGCCAACTAG-1	UM	4.23125	0.149169	1.96882	1.17238	0.302397	3.1199e-05	0.0923907
ACCATCGTATATGGTA-1	UM	5.02318	0.0695796	2.89213	0.970287	0.335895	5.0732e-05	0.161171
ACCATTAAGGGTGTCA-1	UM	4.57741	1.10167	1.30919	1.09758	0.15278	0.000319934	0.19009
ACCCAACGCCCGTGGC-1	UM	5.40498	1.99641	1.06521	1.18096	0.0711395	0.000413461	0.202446
ACCCACCTACATGCTC-1	UM	4.74107	0.000238949	3.01308	1.03605	0.194822	0.00740513	0.0405696
ACCCATCTTGAGGGTA-1	UM	5.29221	0.839401	1.7363	1.187	0.489619	0.000149522	0.276439
ACCCATTTGTCCCTCT-1	UM	6.17814	0.543493	3.04623	1.36285	0.0858191	0.000257571	0.183395
ACCCGGAAACTCCCAG-1	UM	5.30671	0.0198549	3.09626	1.0227	0.221794	2.32273e-05	0.401751
ACCCGGAGCACCACAA-1	UM	9.0871	0.652975	3.05733	2.33587	0.513915	0.328546	0.956341
ACCCGGATGACGCATC-1	UM	6.56543	0.856354	1.54544	1.8883	0.45518	0.0346104	0.554587
ACCCGGTTACACTTCC-1	UM	5.58365	0.00034356	3.29125	1.00973	0.304174	0.00202652	0.472925
ACCCGTAGTCTAGTTG-1	UM	5.34752	0.900254	0.851442	1.05551	0.710382	0.0133813	0.756431
ACCCGTGTCATCAGTA-1	UM	5.11862	0.00229331	2.35042	0.926835	0.30034	2.22122e-05	0.951815
ACCCTATAGGACTGAG-1	UM	5.18608	0.12194	3.07139	1.32941	0.0866257	0.00141015	0.0884268
ACCCTATGCCATATCG-1	UM	4.5047	0.619397	2.2354	0.93718	0.0978637	2.28431e-05	0.104163
ACCCTCCCGTCAGGGC-1	UM	5.47655	2.6132	0.795699	1.20715	0.0659026	0.0119107	0.0610049
ACCCTCCCTTGCTATT-1	UM	4.57656	1.20614	1.08491	0.859358	0.15299	0.0132732	0.225679
ACCCTGGTAACGCCCT-1	UM	22.6721	0.0830327	5.29156	4.89364	1.30226	8.47501	0.230074
ACCCTTCATCTGCGAA-1	UM	5.51049	0.350138	1.79078	1.18029	0.263576	6.38302e-05	1.0563
ACCCTTGCCTGGGTCG-1	UM	42.4125	0.110836	6.17483	6.94913	2.91838	21.7997	0.214391
ACCCTTTAGTTCTCCA-1	UM	5.94231	0.808973	2.00281	0.957984	0.359988	0.0264317	0.525631
ACCGAAAGGGCCCTGC-1	UM	5.24271	1.46303	1.63996	1.03514	0.202132	6.968e-05	0.132083
ACCGACACATCTCCCA-1	UM	5.38214	7.86637e-05	2.86068	0.997579	0.801994	9.14937e-06	0.233684
ACCGACTGAGTCCCAC-1	UM	4.64657	0.613053	1.20199	1.08833	0.261856	0.0319466	0.357383
ACCGAGTCTCCTTATT-1	UM	4.22201	1.29314	0.824222	0.863195	0.173792	6.572e-05	0.437995
ACCGATAGGCATAACC-1	UM	6.10931	1.11118	1.50049	1.41512	0.340046	0.0868752	0.413263
ACCGATATTTAATCAT-1	UM	12.8602	0.268675	3.16826	2.2468	0.457056	4.80792	0.0876015
ACCGATGGTAGCATCG-1	UM	6.07966	0.764961	2.20383	1.56252	0.126787	0.0506231	0.227479
ACCGCAATAACTGCCT-1	UM	6.14465	0.143453	2.88668	1.08189	0.833064	0.00221904	0.46502
ACCGCGGTGGAAGTCG-1	UM	6.23409	1.36791	1.43216	1.69265	0.240558	0.13722	0.222602
ACCGGGCCTTTGTTGA-1	UM	7.15005	0.356336	2.22325	1.56866	0.476523	0.109656	1.26242
ACCGGTCTGAGTACGG-1	UM	25.6659	0.400757	2.94381	7.49276	0.393231	8.47838	2.87661
ACCGTGACCACGTGGG-1	UM	4.3649	0.244195	2.59162	0.691609	0.0296406	2.39641e-05	0.316377
ACCGTTCCCGCTCTGA-1	UM	6.30612	1.57395	1.56692	1.55183	0.0995789	0.0232765	0.395382
ACCTAAGTACCTTTCA-1	UM	4.94682	0.800018	2.21498	0.924348	0.0656219	4.50973e-05	0.33425
ACCTAATCGACTTCCT-1	UM	4.29925	1.94684	0.448357	0.849029	0.0498731	7.60075e-05	0.310452
ACCTACAGTATGTGGT-1	UM	6.84553	0.815603	2.26576	1.48253	0.517184	0.116248	0.565482
ACCTACTATAAATCTA-1	UM	4.69377	0.292309	2.39923	0.766174	0.171139	1.41627e-05	0.518099
ACCTCCGCCCTCGCTG-1	UM	6.73317	0.065568	3.77389	1.8865	0.066969	0.0348249	0.190411
ACCTCCGTTATTCACC-1	UM	7.73837	1.50351	1.41739	2.12733	0.852881	0.0681962	0.333671
ACCTGCGTGTCATGTT-1	UM	5.26979	0.038277	2.60118	1.16807	0.429478	5.61341e-05	0.439288
ACCTTTCCTTTAGAAG-1	UM	6.21336	1.02688	2.33197	1.37336	0.0519376	0.0170807	0.210138
ACGAAATGGGCGGCAC-1	UM	6.03956	0.37749	3.01907	1.02068	0.544047	0.00037355	0.308347
ACGACCCATGAGTTGC-1	UM	12.2332	0.571883	3.77259	2.75699	0.45298	0.582381	2.28594
ACGACTCTAGGGCCGA-1	UM	5.5165	0.984763	2.27657	1.20578	0.0547326	3.57e-05	0.420302
ACGAGAACCCATCACG-1	UM	5.06066	1.01375	1.78646	1.22346	0.0645393	0.000831951	0.260018
ACGAGATATTTGCTTA-1	UM	6.52753	0.841785	2.96977	1.41414	0.0791165	0.0331631	0.191125
ACGAGGATACCACTCT-1	UM	4.07729	0.183284	2.16121	0.910604	0.117638	0.0012419	0.121425
ACGAGTACGGATGCCC-1	UM	5.54554	0.563486	1.28382	1.31112	0.475477	0.272433	0.299843
ACGAGTCGCCGGCGTT-1	UM	4.97848	0.138228	2.03709	0.861314	0.236445	2.50162e-05	1.0979
ACGATACATAGAACTA-1	UM	8.29808	0.402451	2.93427	1.47441	1.64685	0.00344209	0.715859
ACGATACCTATCCTGA-1	UM	4.99237	0.390421	2.40629	1.22922	0.265141	2.86208e-05	0.115346
ACGATCATACATAGAG-1	UM	6.47775	0.346311	3.70327	0.948023	0.42682	0.000513732	0.181138
ACGATCATCTTGTAAA-1	UM	6.67814	0.276678	3.58649	1.30456	0.369471	0.0192497	0.201192
ACGATGCATATGTTAT-1	UM	5.39123	0.682942	2.00484	1.27664	0.374566	0.0130281	0.217898
ACGATGGATCCGATGC-1	UM	6.10495	0.0196053	3.56347	1.31254	0.122523	0.00257746	0.422317
ACGCAAACTAATAGAT-1	UM	4.13227	0.281991	2.10139	0.848219	0.390489	8.8997e-06	0.0250213
ACGCAATCACTACAGC-1	UM	7.78802	0.239724	2.67583	1.69346	1.05702	0.329883	0.577613
ACGCATAAATGACATG-1	UM	49.8207	0.630802	10.0075	8.62887	3.35961	22.1494	0.428747
ACGCATACGTTTACTA-1	UM	6.04983	1.172	2.05623	1.43368	0.0379403	0.0169837	0.241076
ACGCATTCGTGAGTAC-1	UM	5.7062	0.231521	2.10496	1.15206	1.30632	0.00457127	0.0667718
ACGCCACTCGAAACAG-1	UM	4.20284	2.15638	0.582305	0.816433	0.0715533	6.54146e-05	0.17735
ACGCCAGATGATTTCT-1	UM	6.35467	0.119128	3.4497	1.33192	0.279847	0.00950991	0.356206
ACGCCAGTGCGTTTGC-1	UM	5.87098	0.12822	3.15259	1.10152	0.478938	3.30337e-05	0.344723
ACGCCCAGCTGTCGAT-1	UM	6.22496	0.304041	2.87228	1.2234	0.323088	0.00579311	0.476884
ACGCCGCTAGACGACC-1	UM	5.55859	0.533189	2.56192	1.23419	0.372583	8.76512e-05	0.124464
ACGCCTGACACGCGCT-1	UM	4.51141	0.120885	2.29189	0.986172	0.438796	0.000193346	0.132337
ACGCGAAGTCAGACGA-1	UM	5.59823	0.215691	2.37684	1.7644	0.101269	0.000104549	0.481108
ACGCGCTACACAGGGT-1	UM	6.14167	0.044985	2.51545	1.68136	1.0439	0.000205086	0.187704
ACGCGGGCCAAGGACA-1	UM	5.19406	0.0605697	3.06353	1.10135	0.251452	4.51365e-05	0.144088
ACGCGTTTCTTAAGAG-1	UM	5.0434	0.909281	1.87609	1.31886	0.0691199	6.78889e-05	0.232749
ACGCTACTGAATGGGC-1	UM	7.91752	0.173902	2.93396	1.25635	1.26401	0.000200611	1.38445
ACGCTAGTATCAGTGC-1	UM	26.1528	0.0072751	3.49514	3.09664	0.940997	15.555	0.095313
ACGCTAGTGATACACT-1	UM	5.74511	1.36839	1.45281	1.28159	0.0382697	0.0581886	0.256833
ACGCTGTGAGGCGTAG-1	UM	4.20076	1.24149	0.86535	0.708929	0.0258383	7.77268e-06	0.938886
ACGCTTAGTGTCTCTC-1	UM	5.52404	0.429402	1.92898	1.82996	0.0828569	0.0806308	0.198713
ACGGAACACGAGTGCC-1	UM	5.93756	0.155695	3.04094	1.26424	0.304144	4.81063e-05	0.600163
ACGGAATTTAGCAAAT-1	UM	5.23133	1.8432	1.35591	1.26827	0.00732016	4.33569e-05	0.133149
ACGGACTCTCAAAGCG-1	UM	6.00833	0.0402179	2.22748	1.02594	0.823093	0.000629927	1.28941
ACGGAGCGCAAATTAC-1	UM	23.9506	0.279663	4.97485	2.80091	0.985243	12.4342	0.0711873
ACGGATGGTGCGGATA-1	UM	4.76178	1.62813	1.36685	0.957756	0.0599014	8.70982e-05	0.197117
ACGGCACTTGCTTGGG-1	UM	5.62031	0.000806606	3.08021	0.920268	0.577526	0.000681255	0.50349
ACGGCCAACATGGACT-1	UM	5.60349	0.00836213	2.62602	1.04727	0.255245	4.24073e-05	1.11665
ACGGCGACGATGGGAA-1	UM	4.80663	0.764874	1.73827	1.00575	0.158639	7.30935e-05	0.409557
ACGGCGGGTTGCCCTG-1	UM	5.82477	1.2626	1.39542	1.09657	0.453119	6.60211e-05	0.801506
ACGGGAGTGTCGGCCC-1	UM	4.8824	0.00369427	3.08184	1.11069	0.105495	2.32647e-05	0.130675
ACGGGCGTATGCGACA-1	UM	26.6692	1.15106	6.72037	5.24876	1.33211	8.66385	0.53035
ACGGGTCATGTGACTT-1	UM	4.33007	2.33011	0.437998	0.835712	0.0628043	2.27062e-05	0.0586842
ACGGTACAGTTCAATG-1	UM	6.09274	0.284183	2.6845	1.41301	0.166375	0.000166611	0.847703
ACGTACAGATTTCTCT-1	UM	5.72013	0.0513978	2.56263	1.35602	0.407353	7.73855e-05	0.608851
ACGTAGATTGCTGATG-1	UM	5.57694	0.516127	2.4446	1.13176	0.60183	0.000109892	0.0530063
ACGTAGGAGAGTCGCT-1	UM	5.31562	0.105815	2.60447	0.737121	0.500039	9.05256e-06	0.78925
ACGTATTACTCCGATC-1	UM	6.20314	1.87454	1.41071	1.4163	0.0235396	0.000643186	0.390513
ACGTCCTAAACGAGAT-1	UM	6.33513	1.314	1.93909	1.18467	0.335632	0.00123539	0.315285
ACGTCTCGTTCCGGGA-1	UM	4.161	0.485223	1.74399	0.812173	0.0388995	2.62739e-05	0.478395
ACGTGCGCCTCGTGCA-1	UM	6.97691	2.06659	1.72919	1.37463	0.249375	0.00721619	0.313871
ACGTGGTCGAATGTGC-1	UM	5.92917	0.611301	2.69246	1.14842	0.21196	0.0379098	0.217738
ACGTTAATGTCGAAGA-1	UM	5.51981	0.0478058	3.31662	1.28338	0.196888	0.000210491	0.0983805
ACGTTAGATTTGCCCG-1	UM	5.98625	0.0643866	3.35011	1.15024	0.732079	0.000262024	0.099686
ACGTTATTGGTCACTC-1	UM	4.85761	1.2555	1.59175	1.1278	0.0293336	0.000106009	0.339623
ACGTTCCGCGCTCCGT-1	UM	5.75153	2.74192	0.624787	1.01407	0.0347902	0.0106132	0.393248
ACGTTCGCAATCAATT-1	UM	6.84932	1.05581	1.64973	1.42738	0.418016	0.173645	0.960504
ACGTTCGTTCAGGAAA-1	UM	4.79781	0.167896	2.65924	1.13059	0.102428	3.33715e-05	0.204558
ACGTTCTGTACAAGTC-1	UM	4.98233	1.43381	1.46188	1.05094	0.0420122	0.00123109	0.228475
ACGTTTAGTTGTGATC-1	UM	5.781	0.118966	1.51298	1.61208	0.0889118	0.000528239	1.58501
ACGTTTCGGTGCACTT-1	UM	7.97462	0.370291	3.85859	1.82859	0.44997	0.0148996	0.408049
ACTAAGGACGCACACC-1	UM	23.0117	0.0219876	2.75984	5.00939	3.54798	5.63723	3.20759
ACTAATACGTCAGGCG-1	UM	6.25023	2.23359	1.07215	1.6623	0.0231718	0.0108609	0.328945
ACTACAAAGAGAGGTG-1	UM	4.25739	0.258093	2.51546	0.820519	0.0882116	3.72526e-05	0.0987196
ACTACCAGCTCTCTGG-1	UM	5.93288	2.62372	1.15422	0.936383	0.049493	0.000177103	0.183275
ACTACGCGTTAGAATT-1	UM	4.38761	0.0165903	2.12776	1.03103	0.15883	1.92304e-05	0.491704
ACTAGTTGCGATCGTC-1	UM	5.87521	1.65872	1.63106	1.18289	0.155709	0.0143405	0.142205
ACTATATGCTGTGTTC-1	UM	24.6198	0.256203	5.49779	4.27751	0.855999	10.7704	0.172694
ACTATCCAGGGCATGG-1	UM	6.05477	2.2426	0.767208	1.33947	0.150032	0.0465421	0.476723
ACTATCTGCCCGCGTA-1	UM	7.50816	1.30368	1.77926	1.59418	0.591873	0.0523322	0.639316
ACTATTCGTCCGTGGT-1	UM	5.63614	0.201628	2.17297	1.14761	0.433588	0.000147728	0.793227
ACTATTTCCGGGCCCA-1	UM	4.30036	0.124827	1.78413	1.01696	0.0148921	2.9756e-05	0.809886
ACTCAACGAATGTATT-1	UM	5.98894	2.36855	1.03972	0.855825	0.0659311	0.00170956	0.669694
ACTCAAGTGCAAGGCT-1	UM	5.33124	0.931128	2.55016	0.863144	0.00580383	1.7577e-05	0.491309
ACTCAATAAAGGCACG-1	UM	5.59992	1.17983	2.02601	1.2919	0.060504	0.000170238	0.160765
ACTCAGACCTGCTTCT-1	UM	5.54727	1.03082	2.24356	0.965877	0.183751	0.00243866	0.209727
ACTCCCATTCCTAAAG-1	UM	4.81495	0.106983	2.42951	0.985761	0.627494	1.7387e-05	0.104216
ACTCCCGAATTCGTTT-1	UM	7.69906	0.46657	2.80406	2.05371	0.741134	0.126945	0.306272
ACTCCCGTAGACTAGG-1	UM	53.8498	0.592458	9.85065	8.64089	2.22672	27.0203	0.402657
ACTCCCTAATGCTAAA-1	UM	4.71267	0.0634303	2.6567	0.776805	0.335253	7.57181e-05	0.290559
ACTCCCTAGAATAGTA-1	UM	5.32685	0.279982	2.02381	1.53518	0.176734	0.015975	0.505486
ACTCCGGCCGACCACT-1	UM	5.19425	1.33185	1.39191	1.22465	0.120352	6.30275e-05	0.422071
ACTCGATGTATTTCAT-1	UM	4.44132	0.874668	1.39472	0.87838	0.0891772	0.00240604	0.493688
ACTCGCCGTTCGATAA-1	UM	6.5483	2.31759	1.36833	1.42821	0.111974	0.00174105	0.180737
ACTCGCGATCTGACGC-1	UM	26.2267	0.0534816	5.47379	6.75941	2.446	6.49799	1.66018
ACTCGTAACCCGTCCT-1	UM	5.27827	0.10488	1.95699	0.935774	1.53282	1.26492e-05	0.0685729
ACTCGTCAGTAATCCC-1	UM	6.51835	0.0620945	2.96001	1.66487	0.784494	0.000158986	0.135455
ACTCTAAACCTGGGAT-1	UM	5.97185	0.679107	2.29822	1.19471	0.491872	6.7674e-05	0.620813
ACTCTCTGACTTAGGT-1	UM	4.53016	0.637831	1.42743	1.26716	0.0943409	0.000123308	0.169294
ACTCTCTTATACACGA-1	UM	5.28726	1.58768	1.06412	1.22294	0.166091	0.0339226	0.126815
ACTCTGACCTAATAGA-1	UM	5.07246	1.57038	1.64522	1.05017	0.0478363	0.00204978	0.13704
ACTCTTCAGCTCCCGC-1	UM	37.0923	0.0649377	8.83207	6.70171	2.76915	14.3221	0.398551
ACTCTTGTATAGTAAC-1	UM	6.2276	0.0214386	3.56172	1.15846	0.776391	0.00100515	0.064585
ACTGAAACGCCGTTAG-1	UM	5.35101	0.480461	2.51152	1.18565	0.224989	0.00151724	0.170286
ACTGAATGGCGAAAGT-1	UM	6.25875	0.815929	2.46837	1.56511	0.250352	0.0144222	0.30073
ACTGATTTAGTGATTC-1	UM	5.61585	1.10717	1.46398	1.51431	0.0866191	0.00013843	0.445764
ACTGCCGTCGTAACTC-1	UM	5.92058	0.307059	1.81403	1.197	0.553796	0.000562284	1.03059
ACTGCGGACACACCGT-1	UM	7.33022	1.81621	1.61752	1.51359	0.225994	0.204061	0.72754
ACTGGCGAACCTGCGT-1	UM	37.8136	0.229594	6.23704	4.47392	0.935692	22.1023	0.180647
ACTGTACGATACACAT-1	UM	5.1342	1.46166	1.45283	0.853036	0.08988	0.0012356	0.268667
ACTGTAGCACTTTGGA-1	UM	5.62789	0.222328	3.13353	1.29737	0.0706062	0.000134234	0.245189
ACTGTATACGCGAGCA-1	UM	5.98106	2.85126	0.706756	1.30057	0.0178993	0.00166765	0.312736
ACTGTCCAGGATTATA-1	UM	5.19171	0.163392	2.80037	1.04258	0.214442	0.00245043	0.278355
ACTGTCTTCTTTAGAA-1	UM	6.44992	0.449165	3.20243	1.15983	0.382291	0.0257753	0.185583
ACTGTGCTAGTAGATC-1	UM	5.68008	0.357115	2.64598	1.2299	0.1661	7.59486e-05	0.532764
ACTGTTTAGTGTAGGC-1	UM	6.84196	0.486521	3.13636	1.72511	0.188943	0.00422643	0.266127
ACTTACCGGGCGCGCA-1	UM	8.12766	1.11823	1.59783	2.28835	0.80064	0.0601421	0.869583
ACTTACGCATCCACGC-1	UM	5.0855	0.200807	2.80462	0.795267	0.0205665	3.06268e-05	0.724382
ACTTAGTACGACAAGA-1	UM	5.13137	0.130914	2.91801	1.23748	0.0805636	0.000691198	0.162157
ACTTATACTTACCCGG-1	UM	5.00728	0.879728	1.46788	1.26097	0.145177	0.00196947	0.205676
ACTTATCTGATCTATA-1	UM	5.92092	0.0549583	2.18128	1.52037	0.437047	0.000979817	1.07254
ACTTATTAGGATCGGT-1	UM	5.69293	0.0406278	3.44657	1.06039	0.453288	0.000462963	0.104078
ACTTATTTATGTGCCA-1	UM	5.03704	0.831027	1.9255	0.844935	0.124427	0.0179579	0.285402
ACTTCAGGCTGATCCC-1	UM	6.89223	0.0227159	3.58019	1.16	0.175737	0.000608292	1.29264
ACTTCCATGCGGGACA-1	UM	5.69166	0.179578	2.77827	1.24294	0.429113	0.000465299	0.396652
ACTTCCTGTCGTGCGA-1	UM	40.1671	0.0376947	5.95158	5.22346	1.24482	23.7682	0.198054
ACTTCGCCATACGCAC-1	UM	6.42321	0.444932	2.44679	1.98692	0.0747926	0.0122233	0.43487
ACTTCGCTAGCGAGTG-1	UM	36.2666	0.18392	5.61106	4.883	1.01512	20.887	0.145413
ACTTGACTCCCTCTTT-1	UM	5.52247	0.299848	2.75421	1.17925	0.16359	0.00361464	0.207228
ACTTGCCATATTGTAC-1	UM	6.16343	2.50784	0.739431	1.2054	0.0980639	0.00284915	0.401255
ACTTGGGACCCGGTGG-1	UM	5.83153	0.0158773	2.64532	1.75039	0.25518	0.000335396	0.571287
ACTTGTAGTCCCTTCA-1	UM	4.4826	0.195673	2.12715	0.870243	0.349826	0.000214712	0.210883
ACTTGTGGATGGAACG-1	UM	6.23366	0.845396	2.42165	1.35439	0.0792442	0.00578103	0.420811
ACTTTACCCTCATGAA-1	UM	11.8856	0.279912	2.53991	2.65319	0.644535	0.9458	3.4012
ACTTTCCTATAGCTTC-1	UM	5.04654	0.73929	1.9187	1.00111	0.12202	0.00149267	0.23278
ACTTTGACTGCATCCT-1	UM	4.4327	0.735346	1.14366	0.804158	0.154908	1.38139e-05	1.10336
ACTTTGTCGACGCACT-1	UM	11.8572	0.533151	2.8957	2.93388	0.210333	3.29971	0.193494
AGAAATTATGACTCGC-1	UM	7.66132	0.22641	3.53576	2.01594	0.105624	0.117813	0.533482
AGAACCCAGCGTGACA-1	UM	57.8927	0.70189	13.4124	9.24747	2.45224	26.7874	0.461685
AGAACGTGGTACATTC-1	UM	5.971	0.365294	2.81524	1.40503	0.234622	0.000958508	0.263196
AGAACTGTACTTTGTA-1	UM	5.35306	0.772863	2.34855	1.12743	0.12275	0.00160041	0.287873
AGAAGAGCGCCGTTCC-1	UM	8.06791	0.474534	3.1275	1.68506	0.123104	0.00859167	0.43855
AGAAGGTTGCCGAATT-1	UM	6.46473	0.0149072	2.61155	1.94082	0.162148	0.059381	1.09407
AGAAGGTTGTAGGTCG-1	UM	4.36651	1.78136	0.821281	1.02842	0.0620422	7.61172e-05	0.11469
AGAAGTGATTCGTGAT-1	UM	5.18163	0.0174727	2.72526	1.25069	0.407036	0.00185275	0.213907
AGAATAAATCTTCAGG-1	UM	4.04317	0.101716	2.25563	0.928587	0.190879	4.28819e-05	0.0725275
AGAATGCGGGTTCGGA-1	UM	29.2124	0.170657	3.75252	4.48249	0.988481	16.9806	0.109691
AGAATTATGGATTCGA-1	UM	7.11312	0.631223	2.96281	1.44023	0.479665	0.00441368	0.446869
AGAATTGTTTGACATA-1	UM	5.30765	2.68098	0.628462	0.864212	0.00867245	5.741e-05	0.389241
AGACAGCTCAGAATCC-1	UM	4.85124	0.0899236	2.363	1.27798	0.408159	1.88982e-05	0.187398
AGACAGGCATCTCAGC-1	UM	30.8881	0.00889703	5.88157	6.25278	0.621691	15.0128	0.145006
AGACATAGATCCTTCC-1	UM	5.97012	2.40802	0.951861	1.37798	0.0331198	0.00492641	0.242741
AGACCATGGGATACAA-1	UM	5.54974	0.0211061	2.18154	1.43466	1.09747	1.95604e-05	0.181109
AGACCCACCGCTGATC-1	UM	4.47467	0.782879	1.82709	1.00144	0.0564001	0.000764602	0.173207
AGACCCGCCCTCCTCG-1	UM	6.48447	0.0352428	2.64571	1.67814	0.405203	0.0166801	0.818499
AGACCGCTCCGCGGTT-1	UM	8.68007	0.0446977	3.78392	1.98843	0.799703	0.0412689	0.921651
AGACCGGGAAACCCTG-1	UM	4.09197	1.15769	1.50859	0.75967	0.218361	1.38258e-05	0.0606457
AGACGAAGTGCCGGTC-1	UM	7.01947	0.347433	3.2281	1.57247	0.489086	0.00206492	0.426026
AGACGACGATGCCGCT-1	UM	4.50379	0.18213	2.27793	0.999907	0.191475	2.36321e-05	0.217175
AGACGCCCACTTCGCC-1	UM	6.30679	0.851187	2.36574	1.50082	0.0448611	0.0787767	0.219503
AGACGGGATTGGTATA-1	UM	6.05315	0.916261	2.26895	1.17711	0.0780105	0.0103236	0.399582
AGACGGGCCGATTTAA-1	UM	13.6739	0.584361	4.73617	2.56016	1.01973	2.65271	0.309978
AGACTAGCCTTCCAGA-1	UM	4.82543	0.0209052	3.09132	0.841321	0.169611	0.000138805	0.109812
AGACTGTTACCGGGTC-1	UM	4.55363	0.121473	2.1401	1.07788	0.346756	1.74446e-05	0.24839
AGAGAACCGTCTAGGA-1	UM	7.47159	0.639311	2.90142	1.93481	0.362512	0.00266451	0.505788
AGAGAAGGAGTACAAT-1	UM	4.02091	0.298188	1.83511	1.01158	0.115048	0.00433641	0.117188
AGAGATCTCTAAAGCG-1	UM	4.13805	0.387561	1.7575	0.915076	0.181724	0.00139298	0.343957
AGAGCAGTTATGAGAC-1	UM	5.08547	1.65146	1.37698	0.904263	0.0283991	0.00295079	0.426737
AGAGCCGCCGAGATTT-1	UM	6.24672	1.25216	1.78067	1.68086	0.168585	0.101849	0.0970702
AGAGCGCTTGTAACGG-1	UM	77.5688	0.379297	15.3626	13.2796	5.81306	35.7149	0.666752
AGAGCGGGCTAATCAT-1	UM	6.1655	2.03457	1.90868	1.04186	0.0285092	0.00350561	0.230154
AGAGCGTACAAGCTCG-1	UM	5.39484	0.123814	2.64661	1.01496	0.605281	0.000310272	0.211788
AGAGCTACGAAAGCAT-1	UM	4.64355	0.770661	1.64189	1.38788	0.115672	0.000710165	0.221317
AGAGGCTTCGGAAACC-1	UM	5.72698	0.698099	1.5447	1.27863	0.20976	0.00809512	0.816247
AGAGGGACAATTGTCC-1	UM	41.246	0.110708	5.47427	10.8942	1.96397	14.92	3.48802
AGAGGTATCTCGGTCC-1	UM	6.28452	1.94523	1.62932	1.34499	0.133876	0.00399842	0.203924
AGAGTAAACTTCACTA-1	UM	6.08643	0.908798	1.8917	1.41454	0.394738	0.00258212	0.312001
AGAGTATAGTGTTACG-1	UM	20.0096	0.0128253	3.21913	4.699	3.62405	5.71618	0.134453
AGAGTCTTAATGAAAG-1	UM	5.08675	1.5395	1.28142	0.972121	0.126487	0.00659639	0.536329
AGAGTGAACAGACACC-1	UM	48.7348	0.01612	10.7395	9.04744	4.03347	19.4721	0.750059
AGAGTTAGAGACCGAT-1	UM	9.87128	0.491339	3.31732	2.2407	0.600155	0.9212	0.857404
AGAGTTGCAGGCCTCC-1	UM	24.7377	0.0572865	4.69685	4.61783	1.51579	10.1204	0.643105
AGATAACTTCAGGGCC-1	UM	5.55304	0.0789367	3.01501	1.17515	0.333715	4.07891e-05	0.269733
AGATACCAATAGAACC-1	UM	6.37953	0.795671	2.56635	1.1856	0.446161	0.00186841	0.432872
AGATACCAGCACTTCA-1	UM	27.9831	0.018604	5.2632	4.32684	0.968871	14.121	0.179645
AGATACCGGTGTTCAC-1	UM	5.07581	0.679262	2.55192	0.947131	0.0956545	0.000132486	0.192705
AGATACGACTTCATAT-1	UM	6.07269	0.345183	2.44187	1.19168	0.582841	0.000424923	0.421853
AGATACTCAAGATCGA-1	UM	7.29659	0.103196	3.65215	2.00164	0.105269	0.00723806	0.669112
AGATATAATACGACTA-1	UM	4.8563	1.15554	1.08283	1.31765	0.515251	1.8546e-05	0.215562
AGATCGTGCATAAGAT-1	UM	5.05341	1.35867	0.857878	1.15428	0.266838	0.187823	0.287116
AGATCTCAGGTGTGAT-1	UM	6.03157	0.718518	1.98663	1.12056	0.376965	0.00359519	0.650326
AGATGACTCGCCCACG-1	UM	7.02522	0.0804543	3.67805	1.60017	0.233537	0.00146427	0.542755
AGATGAGGGTTGCGAT-1	UM	5.74415	1.70416	1.39197	1.17133	0.171509	0.11433	0.230722
AGATGATGGAGTCTGG-1	UM	8.58102	0.376427	2.10866	2.13596	0.837906	0.116366	1.76545
AGATGCTATAACGAGC-1	UM	4.15482	1.72213	0.906059	0.678428	0.0496317	3.99147e-05	0.19752
AGATTATAGGACGTTT-1	UM	4.72651	0.469592	1.60931	1.06308	0.302421	0.00569257	0.409425
AGATTCAAGCGGGTCG-1	UM	23.0744	0.132639	0.472114	7.27348	1.55938	3.05773	7.82593
AGCAAAGGCCGCTAGT-1	UM	7.28651	0.000559237	1.98825	2.36542	1.53169	4.08945e-05	0.808795
AGCAACATATCTTATT-1	UM	4.7743	1.00776	1.65532	0.988848	0.0759696	0.00347276	0.178827
AGCACCAGTACTCACG-1	UM	5.38259	0.712236	2.50081	1.01613	0.107824	0.00029625	0.150731
AGCACTACCGGCCTGT-1	UM	5.92559	0.0275279	2.71501	1.18684	1.36024	1.75192e-05	0.0931365
AGCACTACCTCACCAG-1	UM	4.7899	1.44831	1.479	0.936315	0.0467219	0.000148657	0.291169
AGCACTTAAGGACGCC-1	UM	5.7225	0.00656625	2.74854	1.80646	0.406045	3.14893e-05	0.166994
AGCAGAAGGAGAAAGA-1	UM	5.27301	0.0672372	2.5452	1.06431	0.217286	2.85231e-05	0.845159
AGCAGCCAGATGAATA-1	UM	4.34081	0.125539	1.85009	1.03341	0.154728	0.000107246	0.571051
AGCATATCAATATGCT-1	UM	5.2624	1.00276	1.52941	1.01898	0.403832	0.0240437	0.357356
AGCATCATTTCGAAAG-1	UM	3.91387	1.53553	1.084	0.668279	0.0639498	1.57919e-05	0.163601
AGCATCGTCGATAATT-1	UM	6.39055	0.231969	3.07898	1.48676	0.138538	0.00786907	0.468973
AGCATTACGAGGCAAG-1	UM	5.84247	0.562556	2.27064	1.5473	0.438319	0.000235626	0.154135
AGCCAAGCTTTGTGTC-1	UM	4.87974	0.139516	2.77295	0.821315	0.073875	1.72007e-05	0.517906
AGCCACAGGTTACCCG-1	UM	4.93709	1.56412	1.56761	0.805291	0.191545	0.0147566	0.103377
AGCCACTCCCGTGCTT-1	UM	7.402	0.0132236	3.93853	1.77774	0.4578	0.00786906	0.35096
AGCCATATAGTATGTG-1	UM	6.03894	0.0651658	1.74776	1.70728	1.10009	0.000361922	0.660219
AGCCCATACATGTAAG-1	UM	5.0389	0.0222829	2.73912	1.19489	0.318603	3.39756e-05	0.209334
AGCCCGCAACAAGCAG-1	UM	4.73251	0.566077	2.26434	0.973379	0.215517	3.2793e-05	0.223409
AGCCCGCACTACAATG-1	UM	5.87431	1.47636	1.87411	1.42733	0.0850876	0.030449	0.205139
AGCCCGGTAGCCTGTA-1	UM	4.39518	1.0946	1.40229	0.816874	0.140764	0.00035522	0.335249
AGCCCTAAGCGAAGTT-1	UM	6.04969	0.342489	2.04422	1.54109	0.55733	0.00559439	0.641289
AGCCCTGTCGCACCGT-1	UM	7.51863	3.05975	1.16213	1.16531	0.145441	0.599051	0.138389
AGCCCTTCTAATCCGA-1	UM	30.4684	0.453704	4.87221	4.81435	1.24787	15.9946	0.129387
AGCCCTTGGACATCCC-1	UM	7.48744	0.80817	2.88004	1.84789	0.193956	0.0642093	0.4209
AGCCGCAAATTCAAAT-1	UM	4.86048	0.611096	1.68963	1.09245	0.400959	3.70249e-05	0.393747
AGCCGCTTGATTAGCG-1	UM	5.18663	0.280819	2.61757	1.05575	0.267329	3.32362e-05	0.438481
AGCCGTGGCTAAATGT-1	UM	4.0372	0.279073	2.00193	0.851549	0.136394	2.24852e-05	0.228306
AGCCTAATACCCACGT-1	UM	4.33297	0.781109	1.76098	0.917304	0.0905254	0.000306761	0.216452
AGCCTTAAAGCGGAAG-1	UM	5.22786	0.27748	1.78161	1.06619	0.423358	0.000190931	0.937382
AGCGACAGGAACGGTC-1	UM	4.55894	1.17174	1.58651	0.837019	0.0254139	0.00117277	0.440918
AGCGACATCCCATTCA-1	UM	6.36145	0.0642724	3.19724	1.24255	0.35656	0.000538847	0.609143
AGCGACCAACGATATT-1	UM	8.46306	0.0304613	2.0923	2.41614	0.299019	0.226728	2.49214
AGCGATGCGCCTAATA-1	UM	5.96011	2.82924	1.11893	0.932896	0.042362	0.000754282	0.136546
AGCGCATAATGAATCG-1	UM	5.21313	0.0125401	1.91445	1.6685	0.0528498	7.56799e-05	1.07345
AGCGCGGGTGCCAATG-1	UM	6.32016	0.660804	1.88882	1.42608	0.448145	0.0223791	0.820793
AGCGCTAGAGCGATGT-1	UM	8.62106	2.51471	1.33757	1.81375	0.527505	0.822939	0.184182
AGCGCTTATGGGCAAG-1	UM	6.09629	2.55648	0.719902	1.26305	0.0327142	0.19705	0.301565
AGCGGACACTTCGTAG-1	UM	4.99792	0.000782653	2.89202	0.747636	0.0299606	1.76885e-05	0.887168
AGCGGGAAGGGTCCAT-1	UM	5.09742	0.775526	1.5882	1.17691	0.11768	0.0015853	0.582312
AGCGGGTCTGACACTC-1	UM	5.05946	0.27279	2.09028	1.62156	0.118989	7.47593e-05	0.387953
AGCGGTTGAGATGTAC-1	UM	6.09896	2.78431	0.580788	1.16697	0.0335621	0.123886	0.209364
AGCGGTTGCCGCTCTG-1	UM	24.1824	0.303972	3.15585	3.55941	0.576435	13.9653	0.118976
AGCGTACGAGAGCTAG-1	UM	5.97663	0.642447	2.36258	1.356	0.226652	5.94161e-05	0.641832
AGCGTAGCGCTAGACC-1	UM	5.14833	0.0436536	2.66254	1.05679	0.101873	1.88065e-05	0.769778
AGCGTCTGAACCCGCA-1	UM	5.56537	0.378969	2.71584	1.45364	0.031846	0.000794294	0.301903
AGCGTGGTATTCTACT-1	UM	6.41148	0.0296806	3.67085	1.23818	0.673748	8.1678e-05	0.136574
AGCGTTCCGATTTAAA-1	UM	8.09983	0.385816	2.58125	2.04135	0.41269	0.0363007	1.31232
AGCTAACAAGCAATGT-1	UM	3.9896	0.464687	1.44953	1.22536	0.0725258	0.00879544	0.115843
AGCTAAGTACGCAGGC-1	UM	5.00945	1.96525	0.914755	1.01687	0.0336662	5.30417e-05	0.477648
AGCTAGAAGCAGAAGT-1	UM	6.703	1.73996	1.53501	1.68607	0.142738	0.127555	0.298161
AGCTATTTAATCCAAC-1	UM	5.85738	2.14093	0.706997	1.38691	0.479069	0.00165358	0.21954
AGCTCCATATATGTTC-1	UM	6.69657	0.233998	2.98037	1.5905	0.417537	0.000670173	0.414305
AGCTCCTTCGCACATC-1	UM	6.45037	0.432085	2.68823	1.84576	0.223423	0.00789286	0.339451
AGCTCGTTGATGGAAA-1	UM	33.6555	0.0271073	4.71576	4.08362	0.948502	20.7529	0.114994
AGCTCTAGACGTTCCA-1	UM	5.91909	0.080295	2.78521	1.05409	0.902987	0.000221049	0.206368
AGCTCTTCCCAGTGCA-1	UM	5.4265	0.89527	1.61788	1.04033	0.296728	0.0484229	0.283701
AGCTCTTCGTAACCTT-1	UM	5.83393	2.25747	0.771345	1.20029	0.0546593	0.11771	0.241385
AGCTCTTTACTCAGTT-1	UM	6.91417	0.000238089	2.69243	1.72089	0.159625	0.00721842	1.77229
AGCTGAAGTAAACCAA-1	UM	5.66782	0.13284	2.85513	1.36197	0.346031	0.0335943	0.18358
AGCTGCATTTGAGGTG-1	UM	35.9659	0.441279	5.85704	5.85789	1.0728	18.2139	0.353981
AGCTGCTGTGCCGAAT-1	UM	32.7442	0.0373432	4.94266	3.87477	1.6282	18.5617	0.17508
AGCTGTAACCTCAATC-1	UM	3.69942	0.258908	1.82807	0.745426	0.0232633	0.00053251	0.24004
AGCTTATAGAGACCTG-1	UM	6.42481	0.809462	2.31975	1.77544	0.0515469	0.0102431	0.577032
AGCTTCAATACTTTGA-1	UM	5.65332	1.15861	1.2964	1.26583	0.0710421	0.321002	0.223105
AGCTTCTTCTCGAGCA-1	UM	5.85413	0.590629	3.05476	1.18586	0.152466	0.000117492	0.162083
AGCTTGATCTTAACTT-1	UM	5.40413	0.0258257	2.81988	0.924627	0.970483	0.000220124	0.102418
AGGAAAGCCTCTGATG-1	UM	4.52004	0.134129	2.21093	1.2924	0.179896	9.70649e-05	0.170718
AGGAACGAACGACTTC-1	UM	5.67995	1.34747	1.29133	1.6874	0.0399584	0.128833	0.189719
AGGAAGCTGTCCGCCG-1	UM	5.21259	0.00281777	2.8806	0.857628	0.329616	5.67546e-05	0.616275
AGGACAGTCGAATCCC-1	UM	5.32979	1.02616	2.1567	1.17731	0.063872	0.00172385	0.130943
AGGACATCGCACGTCG-1	UM	6.55103	0.0599347	2.8535	2.32718	0.0135152	0.000136725	0.584726
AGGACATCGGCACACT-1	UM	5.56646	1.03226	1.38999	1.21835	0.307667	0.0966652	0.428851
AGGACGACCCATTAGA-1	UM	5.53361	0.0340641	3.12184	1.06972	0.344818	0.00677313	0.310957
AGGACGCTCGATGTTG-1	UM	7.82949	0.457785	2.48759	1.72875	0.70424	0.328689	0.805323
AGGAGACATCCACAGT-1	UM	40.976	0.240413	4.60978	10.7548	2.00818	9.94189	8.86809
AGGAGAGTCTGGCTAC-1	UM	34.0016	0.103709	5.37744	6.73508	1.6602	11.9165	4.17589
AGGAGGCCTTCGCGCG-1	UM	5.68186	0.947724	1.90519	1.34155	0.145941	0.069373	0.181741
AGGATAAAGTCGGGAT-1	UM	4.65581	0.0556224	2.2782	1.0952	0.211259	0.00502234	0.341524
AGGATATAGGGATTTA-1	UM	8.27877	0.141047	3.3749	1.95588	0.781034	0.0279116	0.852941
AGGATATCCGACTGCA-1	UM	5.45581	2.8257	0.75586	1.1032	0.051422	0.000158169	0.0958655
AGGATCACGCGATCTG-1	UM	5.37593	0.556258	1.50149	1.05058	1.31808	0.00110847	0.170508
AGGATTGCTTACGACA-1	UM	41.0853	0.389427	12.2236	7.79929	5.157	10.2041	0.888397
AGGCAAAGAGGAATCA-1	UM	5.9127	0.350906	2.29131	1.36	0.437682	0.00615291	0.694326
AGGCAATACGGAGGAC-1	UM	5.08144	0.0217982	2.8749	1.14642	0.385864	5.59034e-05	0.202898
AGGCACGTGACTGTCC-1	UM	5.34899	1.5468	1.05807	1.28426	0.0281645	0.306854	0.0843424
AGGCAGATGCGTAAAC-1	UM	6.89095	0.72901	2.1148	1.66374	0.294648	0.244536	0.585641
AGGCAGGGAGCGTACT-1	UM	4.21622	0.124294	2.60111	0.823926	0.0602737	2.93899e-05	0.0773139
AGGCATTGTCGTAGGG-1	UM	5.9579	0.586601	2.56523	1.20741	0.343232	0.0224857	0.204282
AGGCCACATTGGTTAC-1	UM	23.9464	0.541864	3.08316	2.32696	0.41291	14.7654	0.0808222
AGGCCACCCGTTATGA-1	UM	5.0634	0.489868	2.80467	1.00726	0.00685481	2.95802e-05	0.215008
AGGCCCAGTGACTGGT-1	UM	4.70282	1.3388	0.741239	0.928312	0.0335412	1.503e-05	1.17247
AGGCCCATTGTACAGG-1	UM	5.33012	1.24121	1.1606	1.34209	0.247984	0.000163666	0.245316
AGGCCCTAGAACGCCA-1	UM	5.65552	0.0135996	2.86931	0.947643	1.18466	1.18565e-05	0.107795
AGGCCTATCATACCAA-1	UM	4.05472	0.761711	1.18418	1.07282	0.0566302	0.00251596	0.25108
AGGCCTGAGAATCTCG-1	UM	4.9045	2.99914	0.393447	0.720535	0.0334951	0.00134483	0.127828
AGGCGATAACTGGCGT-1	UM	6.76942	2.00653	1.2271	1.73497	0.0513866	0.157321	0.328296
AGGCGTCTATGGACGG-1	UM	34.9883	0.454257	6.90395	4.71036	1.24924	17.6693	0.215687
AGGCTATGGTTAGCTT-1	UM	4.40515	0.112293	2.12663	1.20895	0.151794	6.79661e-05	0.103455
AGGCTTCCCGAAGAAG-1	UM	5.19151	0.109253	2.85707	1.09238	0.397637	1.34129e-05	0.178749
AGGCTTGCTAGACACC-1	UM	5.55231	0.00816322	2.64383	0.726099	1.23908	3.17975e-05	0.367296
AGGGAAACGAGGTACT-1	UM	7.40842	0.118751	3.60371	1.17542	0.0521061	0.00285652	1.65898
AGGGACAGCACGGCGG-1	UM	6.06392	0.226673	2.02398	1.82194	0.475633	8.90564e-05	0.73964
AGGGACCGGCTGCGTT-1	UM	7.87619	1.13988	1.36344	1.57735	2.09256	0.0895782	0.214086
AGGGACTCTACGCGAC-1	UM	4.80604	0.00976056	2.01893	1.26357	0.0079683	1.53763e-05	1.05544
AGGGAGACATACTTCG-1	UM	8.31601	0.226839	3.37584	2.35173	0.395758	0.162211	0.543807
AGGGCAGCGGCGTGGT-1	UM	5.64427	2.68684	0.763269	1.03181	0.0135404	0.000896679	0.214436
AGGGCCCTAATGTTCT-1	UM	7.12021	1.2561	1.84608	1.5253	0.548241	0.167136	0.324427
AGGGCGAGCAGCTGAT-1	UM	4.62785	0.168633	2.32739	1.14033	0.244266	3.23932e-05	0.126856
AGGGCGTGATCGGCTA-1	UM	6.32569	0.109221	3.00053	1.72985	0.373991	0.0172558	0.296374
AGGGCTGCAGTTACAG-1	UM	6.17136	0.0379081	3.99249	1.26992	0.107172	0.000513664	0.163894
AGGGTCAGTAACCCTA-1	UM	36.2043	0.400546	7.52217	5.78109	1.62057	16.5835	0.361931
AGGGTCGATGCGAACT-1	UM	6.0262	0.959943	2.23362	1.42105	0.0975712	0.0141694	0.187789
AGGGTCTGGACGCAGT-1	UM	6.12241	0.270113	2.60109	1.09977	0.184518	0.0285304	0.935384
AGGGTGCTCTCGAGGG-1	UM	6.18793	0.901897	1.57315	1.57806	0.370353	0.0393431	0.465419
AGGGTGGATAGTGCAT-1	UM	5.19743	0.533655	1.9203	1.22811	0.25106	0.010618	0.450401
AGGGTGTGCTACACGC-1	UM	39.8813	0.0523116	6.25722	5.07981	1.77713	22.6138	0.191334
AGGGTTCAGACGGTCC-1	UM	4.57335	0.624257	1.64529	0.969697	0.551371	2.7991e-05	0.0963905
AGGGTTCCCTTTGGTT-1	UM	6.39747	0.398541	2.5163	1.15903	0.800018	0.0319424	0.220688
AGGGTTTAGTTCGGGA-1	UM	6.3448	0.215647	3.18208	1.48523	0.234856	0.0608923	0.23784
AGGTAACCTCCTATTC-1	UM	5.18398	1.31834	1.48196	1.13214	0.100781	0.000137689	0.199488
AGGTACGATATTGCCA-1	UM	5.82388	0.109609	3.12473	1.06907	0.194491	0.000853227	0.502185
AGGTAGGTACAAAGCT-1	UM	5.0998	0.0896097	2.83685	1.38669	0.126422	9.96926e-05	0.131646
AGGTATAATTGATAGT-1	UM	6.86591	2.60848	0.730382	1.30418	0.549485	0.168755	0.120256
AGGTATGCGGACATTA-1	UM	24.3948	0.448525	6.55421	4.13932	1.63857	8.22812	0.398966
AGGTCAGGTGAGAGTG-1	UM	4.93495	0.0606537	3.11365	0.843696	0.258543	0.000129408	0.155548
AGGTCGCCACTTCGGT-1	UM	5.315	0.0756719	2.97106	0.853057	0.128549	3.37068e-05	0.704597
AGGTCGCCTCCCAACA-1	UM	7.67077	2.10342	1.6696	1.42188	0.275363	0.0659499	0.72176
AGGTCGCGGAGTTACT-1	UM	5.85792	1.37548	1.68056	1.09733	0.0938364	0.181709	0.308063
AGGTGCACGTCCACAT-1	UM	5.57936	0.21465	2.2921	1.20868	0.106488	0.000134419	1.06347
AGGTGGTGACCTTCGC-1	UM	4.90457	0.122418	2.68076	1.05996	0.316745	0.00031645	0.121011
AGGTGTATCGCCATGA-1	UM	5.09061	0.211939	1.49418	0.82344	1.29749	0.00016757	0.496216
AGGTGTTGCCGACCAC-1	UM	7.52096	2.02444	1.82263	1.61653	0.103735	0.246378	0.361852
AGGTTACACCATGCCG-1	UM	11.3942	0.0303583	5.59965	2.16666	0.955651	0.228785	0.994483
AGGTTGAGGCACGCTT-1	UM	5.31458	0.943273	1.54923	1.01286	0.380225	0.0393548	0.266744
AGGTTTCACACACCTT-1	UM	5.38235	0.060761	3.32915	0.943547	0.241105	0.000128977	0.162663
AGTAACGTTCATCCTG-1	UM	6.58353	2.88883	0.847527	1.02494	0.126351	0.130389	0.21535
AGTAACTATAGCAGCC-1	UM	5.87898	0.592031	2.31876	1.11488	0.404669	0.00191504	0.69106
AGTAATCTAAGGGTGG-1	UM	4.64701	2.20485	0.778226	0.902651	0.0978094	0.000509504	0.173185
AGTAATGTCTTGCCGC-1	UM	6.74125	0.283456	3.80638	0.928526	0.276424	0.000293975	0.614308
AGTACAGAAGCTTATA-1	UM	4.54013	2.53648	0.35121	0.932399	0.0863033	0.000371465	0.156722
AGTACATCATTTATCA-1	UM	6.83916	0.796263	2.18324	1.79243	0.322214	0.00985326	0.692309
AGTACCTTCGAGTGCT-1	UM	26.7915	0.00820741	6.72241	5.58336	2.1957	8.73946	0.313142
AGTACGGCCCGTATCG-1	UM	4.56358	0.30732	1.89066	0.893187	0.238758	0.000320357	0.546901
AGTACGGGCACCTGGC-1	UM	7.97772	0.194819	3.3797	1.85454	0.897084	0.000779592	0.421709
AGTACGTGGCCTGTCT-1	UM	5.58279	2.1929	0.673124	1.23744	0.0395424	0.00170844	0.223394
AGTACTCTTATGCCCA-1	UM	5.1578	1.90606	1.532	0.788054	0.0169875	0.0114896	0.166383
AGTAGAAGGCGCCTCA-1	UM	5.30673	0.0511431	2.01499	1.57714	0.625631	3.75797e-05	0.414209
AGTAGCGTGAACGAAC-1	UM	6.39053	0.45982	2.50737	1.36581	0.498479	0.00688147	0.395456
AGTAGCTAGACGCCGA-1	UM	34.4558	0.675286	6.25132	5.3236	1.70573	16.8302	0.180001
AGTAGGAAGGAAGTTG-1	UM	7.23607	1.06491	2.22126	1.91034	0.323148	0.282935	0.309406
AGTAGGTAACATACAT-1	UM	5.02108	0.342108	1.79967	1.47764	0.137289	0.0278364	0.358825
AGTATAATACTAGGCA-1	UM	7.27248	0.175532	1.99694	1.94062	0.485756	0.000556921	1.87762
AGTATACACAGCGACA-1	UM	4.79405	0.177943	2.32044	0.735467	0.905256	9.89334e-06	0.0877442
AGTATCCATAATAACG-1	UM	4.99361	1.86112	0.829464	0.97232	0.0475791	0.000220224	0.58943
AGTATTTGGCACGACC-1	UM	5.10172	0.0227524	2.84893	0.843601	0.0657472	2.20759e-05	0.768039
AGTCAACACCACCATC-1	UM	7.05297	0.000642437	3.05162	1.49179	0.36556	0.00160622	1.58652
AGTCAAGATGACACTT-1	UM	5.53977	0.845686	1.7151	1.18419	0.136114	0.0223796	0.506349
AGTCACTAGCTCTCGA-1	UM	7.69064	0.0567413	3.39737	2.10358	0.238307	0.0115433	0.941773
AGTCACTCCGCCTCAT-1	UM	5.94276	0.511974	1.74471	1.49412	0.605634	0.00122112	0.708255
AGTCAGCCACCGCCTG-1	UM	5.24297	2.08936	1.03247	0.852857	0.102569	0.000107435	0.322497
AGTCCAGCGGGTACGT-1	UM	5.59537	0.000943573	2.68577	1.35674	0.476582	9.51405e-05	0.544702
AGTCCATTGGCTGATG-1	UM	8.21343	0.549308	2.75724	1.52854	1.64344	0.161434	0.179751
AGTCCCGCCTTTAATT-1	UM	6.79078	0.509705	1.25604	1.32151	0.706241	0.214783	1.36717
AGTCCCTCGCAGAAAG-1	UM	32.4079	0.176716	0.680349	8.91111	1.13954	4.9371	13.5499
AGTCGAATTAGCGTAA-1	UM	5.79783	2.32146	0.965292	1.11383	0.0580248	0.142119	0.302415
AGTCGACGGTCTCAAG-1	UM	6.43779	0.327951	3.27562	1.35772	0.239919	0.0666525	0.155404
AGTCGGCCCAAACGAC-1	UM	5.34307	1.8466	0.986631	1.468	0.0680829	8.2409e-05	0.241098
AGTCGGCTCAACTTTA-1	UM	4.64274	0.0724317	2.81324	0.918353	0.182584	5.86384e-05	0.176978
AGTCGGTTGCGTGAGA-1	UM	6.54883	0.799413	2.28468	1.39534	0.453003	0.0638496	0.299779
AGTCGTATAAAGCAGA-1	UM	5.34083	0.248927	2.97534	0.903567	0.288627	1.74677e-05	0.34294
AGTCGTCGACCACCAA-1	UM	6.15887	0.539508	2.61484	1.04727	0.81394	0.009801	0.215716
AGTCGTGGGCATTACG-1	UM	4.81411	0.236056	1.58486	1.307	0.609272	0.00229426	0.343861
AGTCTAAAGTATACTC-1	UM	8.13003	0.266745	3.33892	1.8631	0.368576	0.0872797	1.13887
AGTCTCACAAGACTAC-1	UM	4.0841	0.332338	1.94818	0.848589	0.102277	0.000876238	0.155698
AGTCTGGACATCCTTG-1	UM	5.01133	0.333889	1.66714	1.08393	0.247272	4.08738e-05	0.996617
AGTCTTCTCCTCAAAT-1	UM	4.98202	0.452801	1.20331	1.09344	0.0527448	0.00773624	1.17591
AGTCTTTAAAGTGTCC-1	UM	4.81718	2.43141	0.647527	0.650754	0.0314492	2.23958e-05	0.499715
AGTGAACAAACTTCTC-1	UM	11.2564	0.0997944	3.25095	2.23963	0.350982	0.693401	3.30712
AGTGAAGATGGTGTCC-1	UM	59.7848	0.537295	11.6045	11.0083	4.33681	26.6145	0.516896
AGTGACCTACTTTACG-1	UM	5.15488	9.53589e-05	2.93005	1.21631	0.207567	7.39192e-05	0.288856
AGTGAGACTTCCAGTA-1	UM	5.27428	1.02918	1.37974	1.38935	0.0873531	0.000646582	0.448211
AGTGAGCCTCGCCGCC-1	UM	5.82427	0.819385	1.07832	1.0714	0.164735	0.316017	1.09441
AGTGAGGGTTTCTGAC-1	UM	6.7062	1.40707	2.00904	1.36285	0.287116	0.00751787	0.32161
AGTGAGTCGAATTAAC-1	UM	5.43884	1.54518	1.48857	1.16584	0.189901	0.0239635	0.0984319
AGTGATAACCTGCGCG-1	UM	5.3153	1.64372	1.54654	0.989485	0.156773	7.64369e-05	0.261324
AGTGATATGAGTAGTT-1	UM	5.79316	0.00645704	3.10833	1.50727	0.437529	0.000556163	0.163081
AGTGATTCAAGCAGGA-1	UM	5.15489	1.37361	1.04822	1.11177	0.0695918	0.122964	0.405754
AGTGCACGCTTAAGAA-1	UM	5.66339	0.647195	2.19637	1.12942	0.223127	0.000297656	0.506399
AGTGCGTAGCTCGTAA-1	UM	5.07338	0.0283208	2.79166	0.873653	0.407756	0.00621955	0.337843
AGTGCTAAACACAGCA-1	UM	5.25469	1.79067	1.52072	1.0418	0.0250394	0.000119035	0.182093
AGTGCTTGCACGAATA-1	UM	5.85338	0.586511	2.36298	1.328	0.292813	0.000348688	0.256378
AGTGGCCCGCAAATGG-1	UM	5.42501	3.78966	0.300185	0.725259	0.00324382	5.37397e-05	0.126603
AGTGGCGGCAATTTGA-1	UM	6.76334	0.326358	2.55775	1.6212	0.762773	0.30371	0.173809
AGTGGCGTCTGAAGGT-1	UM	5.38311	0.512568	1.5735	1.29408	0.384543	5.14859e-05	0.885875
AGTGGCTCCGTCGGCC-1	UM	4.17095	1.83926	0.434038	0.696968	0.0719686	1.81982e-05	0.670083
AGTGGGAGTATACACG-1	UM	5.44811	0.0174188	2.97673	1.20574	0.244788	0.000193735	0.444061
AGTGGTTGCGTATAGG-1	UM	5.01433	0.470634	1.46001	1.07651	0.359046	4.05354e-05	0.890452
AGTGTATTGCGCATTG-1	UM	5.3288	0.804145	1.49415	1.28625	0.222651	0.361123	0.131608
AGTGTGCTAAGATCGC-1	UM	4.65854	0.743459	1.31004	1.22764	0.295187	0.000268311	0.465507
AGTGTGGTCTATTGTG-1	UM	5.05494	0.0245847	2.60337	0.884225	0.848604	4.46404e-05	0.128155
AGTTAAACACTTGCGA-1	UM	5.69477	0.0292919	2.38282	1.8914	0.25088	0.000173075	0.478443
AGTTAAGCGGTCCCGG-1	UM	5.58355	1.51306	1.14099	1.15731	0.0823831	0.0131063	0.675069
AGTTAAGTCAACCGCT-1	UM	4.31026	0.806312	1.44908	0.767113	0.324707	0.00301417	0.208149
AGTTACCCTTAAGACT-1	UM	4.16143	0.421154	1.98389	0.967679	0.103223	3.21854e-05	0.132703
AGTTACCGCACATGGT-1	UM	4.82275	0.250286	1.63375	1.03681	0.92208	0.000698415	0.227628
AGTTACTCTATCGTGG-1	UM	5.963	0.63244	2.06943	1.25912	0.340847	0.0625936	0.331753
AGTTATTGAAAGGTAA-1	UM	6.01175	0.122992	3.05582	1.31753	0.287313	0.0806909	0.182637
AGTTCACCGGTTGGAC-1	UM	4.48165	0.525112	1.24331	1.07596	0.0451818	3.8982e-05	1.04678
AGTTCCTACAGAATTA-1	UM	5.91169	0.0300853	3.07913	1.68461	0.210075	0.0210666	0.231746
AGTTCCTATTTATGTT-1	UM	4.45509	0.448971	1.52866	0.918336	0.325232	0.00028532	0.414034
AGTTCTGCGTTGTATC-1	UM	4.52766	0.211766	2.40169	1.02805	0.0815382	2.24279e-05	0.251171
AGTTGACATCGGCTGG-1	UM	5.50234	2.45572	0.812067	1.05829	0.153197	0.000103361	0.187246
AGTTGACGGTCCTTGC-1	UM	4.65595	0.295179	2.11228	0.878767	0.145521	0.00027395	0.473058
AGTTGCTGACTGATAT-1	UM	6.46844	3.90609	0.359077	1.10689	0.0265794	0.000109404	0.306453
AGTTGGCAAGGCTAGA-1	UM	6.46851	0.308931	2.8225	1.88136	0.401942	9.19889e-05	0.183148
AGTTTATGTAAAGACA-1	UM	47.6113	0.429108	11.5057	11.1095	3.533	12.5687	3.25086
AGTTTCGCAGGTCGGA-1	UM	6.54002	1.84702	1.7529	1.54554	0.0824366	0.0160611	0.200679
AGTTTGCACCTGCCTC-1	UM	5.08017	0.218466	2.94256	0.69641	0.038035	0.000104425	0.595688
AGTTTGGCACGGGTTG-1	UM	6.07868	0.697125	1.23038	1.30291	0.265598	0.111008	1.23097
AGTTTGGCCAGACCTA-1	UM	4.81849	0.0250948	2.76464	0.967106	0.403266	1.6098e-05	0.130787
ATAAACCATTGGACGG-1	UM	6.24667	0.957873	1.95066	1.32869	0.247596	0.00140494	0.83798
ATAAACGGACCCGTAA-1	UM	5.45207	0.157481	3.25896	0.886832	0.474464	9.95644e-05	0.132044
ATAAACGTTGCACCAC-1	UM	6.38361	0.51209	2.5118	1.88355	0.146192	0.0179977	0.260548
ATAAAGGCTCGGTCGT-1	UM	6.32156	0.00791619	3.41066	2.09007	0.12889	7.31346e-05	0.126578
ATAAAGGTCAAGTACG-1	UM	6.95556	1.23809	2.51417	1.39012	0.202111	0.0134382	0.340359
ATAAATATTAGCAGCT-1	UM	5.05148	0.187077	2.56676	1.33519	0.283488	3.2291e-05	0.0827659
ATAACGCCGGAGGGTC-1	UM	7.92361	0.280733	2.70198	2.01392	0.187312	0.0288536	1.67496
ATAACGGAGTCCAACG-1	UM	7.13251	0.185658	4.30332	1.45228	0.186357	0.0421495	0.160244
ATAACGTTACCTCCAC-1	UM	35.1997	0.162047	6.04651	5.54579	1.38542	18.3055	0.157057
ATAAGCAAACACCGAG-1	UM	38.8252	0.106479	5.9678	4.77327	1.19103	22.9916	0.180728
ATAAGGTGGAGAACAT-1	UM	4.52746	1.84382	0.875351	0.811768	0.0474263	0.000451502	0.330839
ATAAGTACCCGATTGT-1	UM	20.1961	0.174562	3.33758	2.28967	0.980516	11.0113	0.0560616
ATAAGTAGGATTCAGA-1	UM	5.5693	0.826601	1.00523	1.30997	0.610801	0.301264	0.119492
ATAAGTAGGGCGACTC-1	UM	5.9816	1.4795	1.17299	1.36236	0.165057	0.00779577	0.597588
ATAAGTTACCGCGACG-1	UM	5.57107	0.0095436	2.44168	1.72468	0.256669	3.42777e-05	0.544926
ATAATACCGTTAGCCG-1	UM	5.1543	2.77586	0.482584	0.937641	0.0037198	2.49845e-05	0.423665
ATAATAGCTGTTGAAT-1	UM	6.29181	0.0192915	4.28952	1.10966	0.0952599	5.02456e-05	0.286703
ATAATAGTGTAGGGAC-1	UM	4.92267	0.176266	2.53524	1.13722	0.267995	0.000123295	0.144232
ATAATCTTGGAGAACC-1	UM	6.22002	0.0079312	2.65272	0.841673	1.20202	1.90977e-05	0.862282
ATAATTAGCTAAGTAG-1	UM	4.74506	0.841863	1.28179	0.752953	0.0271739	2.04459e-05	1.25669
ATACAGGCCCTCCAAT-1	UM	4.57186	0.396057	2.01194	1.01784	0.232157	1.45815e-05	0.297582
ATACCACGGGCAACTT-1	UM	5.18225	0.514203	1.97353	1.28657	0.325509	0.00114572	0.274243
ATACCAGCAAATTGCT-1	UM	5.6085	1.36925	1.59718	1.10986	0.114163	0.00221551	0.363006
ATACCAGGCTAATAGA-1	UM	5.73877	0.768124	2.27438	1.30707	0.0129699	0.0155096	0.559682
ATACCAGGTGAGCGAT-1	UM	5.00082	0.437253	2.37455	1.1462	0.0553352	0.0231352	0.226232
ATACCCTGGCTCAAAT-1	UM	4.60159	0.180113	2.23821	0.994488	0.218143	0.00212411	0.396731
ATACCGTCATCCATAA-1	UM	25.4969	0.325219	4.55216	4.2566	1.82418	11.5366	0.148458
ATACCTAACCAAGAAA-1	UM	4.81242	0.00359168	2.75221	1.02311	0.245612	1.22411e-05	0.307487
ATACGAAGGCTTTCCA-1	UM	21.6513	0.54961	4.95225	5.5685	2.51878	2.14213	3.21782
ATACGACAGATGGGTA-1	UM	32.0119	0.0308999	5.67008	6.06664	1.61517	14.6695	0.378764
ATACGCCGATCTACCG-1	UM	5.4185	0.0937972	2.93149	0.976793	0.107326	0.000912686	0.671427
ATACGCCGGCGAAACC-1	UM	5.88432	0.74565	2.36186	1.50415	0.271754	0.00811987	0.166158
ATACGGGTTTCGATTG-1	UM	6.08296	0.837917	2.63321	1.46298	0.0901917	0.000513213	0.19107
ATACGGTGAAGATGCA-1	UM	7.03972	0.253312	1.20065	1.60681	0.408471	0.000338336	2.87785
ATACGTACTTAGCCAC-1	UM	4.78065	2.08774	0.751477	0.811559	0.0905418	2.52081e-05	0.432142
ATACGTCCACTCCTGT-1	UM	5.44745	0.949828	1.95684	1.349	0.0718616	0.0493175	0.119161
ATACGTTATGCACGGA-1	UM	4.86054	0.0445074	2.20563	0.863131	0.586687	0.00396047	0.522799
ATACTACCCGTACCAC-1	UM	5.58347	0.729522	1.67008	1.36408	0.456729	0.0888319	0.138853
ATACTAGCATGACCCT-1	UM	5.32704	1.18571	1.76831	0.877147	0.236173	0.000208125	0.228995
ATACTCTCGCCACTCT-1	UM	5.17401	2.30254	0.811846	0.988939	0.0951266	7.91677e-05	0.186093
ATACTGCCTTACACCG-1	UM	5.38855	0.278636	2.66772	0.976263	0.190518	0.00218703	0.547144
ATACTTGTTCTCGAGC-1	UM	5.66802	0.277921	1.44018	2.2168	0.0983232	0.000112534	0.869358
ATAGACAACGGGACCT-1	UM	6.40327	1.2634	1.77944	0.944263	0.616449	0.251939	0.151187
ATAGACGAAGAGAAAG-1	UM	5.39838	0.287952	2.72701	1.08883	0.312643	3.57872e-05	0.42093
ATAGAGTACTGGGACA-1	UM	5.87734	0.0730503	2.92652	1.2345	0.684136	0.000141655	0.231929
ATAGAGTTATCAACTT-1	UM	6.5206	1.14072	2.05026	1.68451	0.39258	0.0600773	0.1024
ATAGATTTGCAGTCGG-1	UM	5.02994	1.68141	1.12408	1.11096	0.0170395	0.00035443	0.150041
ATAGCAACTAGGGAAG-1	UM	6.46464	0.151775	3.71287	1.22484	0.377311	0.000495035	0.22073
ATAGCCATAACAGTCA-1	UM	6.21703	0.64144	2.88494	1.0989	0.240231	0.00644195	0.458906
ATAGCCTCAGTACCCA-1	UM	4.37604	0.409795	1.83168	0.958227	0.0652415	2.70327e-05	0.514377
ATAGCTGCTCTTGTTA-1	UM	4.81286	2.65142	0.428127	0.790999	0.0210575	0.0001963	0.345881
ATAGGAATCTAAGCTT-1	UM	29.2578	0.478754	6.03269	5.97731	2.47518	5.4085	5.03632
ATAGGCGGCTATAGAA-1	UM	5.26749	0.355722	2.96384	0.92824	0.273536	0.000122652	0.163219
ATAGGCTAGCTTCGCA-1	UM	9.42772	0.208164	2.30908	2.86178	0.92183	0.13633	1.49711
ATAGGGATATCCTTGA-1	UM	7.17033	0.0341886	3.87606	1.59353	0.417819	0.000172349	0.416142
ATAGGTTGGGCAGATG-1	UM	4.93725	0.76766	1.73726	0.635083	0.188614	0.0176233	0.471603
ATAGTCTTTGACGTGC-1	UM	6.11637	0.451426	2.16017	1.13014	1.24257	5.63819e-05	0.192089
ATAGTGAAGCGTTCTC-1	UM	4.70584	0.577862	1.8766	1.20722	0.198666	5.0481e-05	0.130279
ATAGTTCCACCCACTC-1	UM	5.80045	1.43191	1.06152	1.36371	0.287294	0.122261	0.409358
ATATAAAGCGCTCGTG-1	UM	4.98832	0.0131884	2.71003	0.855242	0.0587897	2.42922e-05	0.789472
ATATAAATGTAGCTGC-1	UM	5.23507	0.705004	2.14835	1.00323	0.410647	1.80891e-05	0.321446
ATATAACACGGGCGCA-1	UM	5.07274	3.36747	0.343355	0.696129	0.0180639	7.09636e-05	0.0759555
ATATACGCTCGTGACG-1	UM	6.35818	0.220837	2.53027	1.07839	0.451259	0.000527853	1.07819
ATATCAACCTACAGAG-1	UM	8.4522	0.383386	2.24901	2.17492	1.91826	0.0170696	0.28652
ATATCGGTAGGGAGAT-1	UM	8.30972	0.717111	2.66583	2.51929	0.654602	0.0113441	0.379064
ATATCGTGCCAGACCC-1	UM	6.07451	0.324698	2.40263	1.88151	0.102965	0.0388875	0.329141
ATATCGTTCCTCGAAC-1	UM	5.0676	1.02903	1.75206	0.821986	0.315557	0.000285919	0.165979
ATATCTCCCTCGTTAA-1	UM	5.46974	1.69424	0.86358	1.42637	0.058264	0.147599	0.14972
ATATCTTAGGGCCTTC-1	UM	5.62952	0.139032	2.34974	1.50214	0.447713	0.000249802	0.411968
ATATGGGATAGCAACT-1	UM	4.71485	0.110132	2.95425	0.673851	0.0494342	2.89291e-05	0.430765
ATATGTCTAGAGCGTG-1	UM	5.23636	0.0754353	2.88317	0.941461	0.152856	1.67881e-05	0.65905
ATATGTCTCCCTAGCC-1	UM	5.9536	0.4531	2.77212	1.21587	0.326968	0.0521911	0.247068
ATATGTGCACAAACCA-1	UM	46.1461	0.0171186	9.28863	7.81183	1.73574	22.9292	0.285058
ATATTATCCCGTATTT-1	UM	4.81824	0.428404	2.0317	0.794822	0.0692155	6.60503e-05	0.988169
ATATTCAGTTAAACCT-1	UM	5.33178	0.0550956	3.11529	1.11162	0.160376	8.99204e-05	0.227447
ATATTCCACATAGTGA-1	UM	5.17795	1.53723	1.09423	1.29073	0.0434905	7.63068e-05	0.531103
ATATTCCCACAGGTCA-1	UM	4.93271	0.921954	1.52249	1.15614	0.175221	0.00012978	0.256459
ATATTGCTGTCAAAGT-1	UM	5.60672	0.09068	2.79834	1.4205	0.114342	2.29439e-05	0.602255
ATATTGGAGAGGCCTT-1	UM	6.39124	1.19684	1.1362	1.81992	0.129007	0.355357	0.42546
ATATTTAACCCTCAAG-1	UM	5.1801	0.0666314	2.9406	1.07161	0.25763	0.000311239	0.182735
ATCAAACACTGTTCCA-1	UM	6.57236	1.16644	2.34414	1.41477	0.137937	0.0459486	0.326797
ATCAAACGAAGGTTTG-1	UM	4.7203	1.3371	1.83094	0.774295	0.108828	1.77712e-05	0.157811
ATCAAGATCCCAGGAC-1	UM	3.70662	1.38703	0.833781	0.688557	0.0712799	0.000219888	0.118049
ATCAATCTGGGCTGCA-1	UM	5.68089	0.380896	2.71575	1.58407	0.103614	0.00798692	0.140339
ATCACATTAGAATATC-1	UM	7.56406	0.17722	2.68375	2.34389	0.153031	0.0017917	1.32296
ATCACGTGCTAATTAA-1	UM	6.18115	0.0164046	2.1498	1.53687	0.70203	0.000256407	1.19511
ATCACTTCATCCTCGC-1	UM	6.3751	0.0259801	4.0607	1.1901	0.254718	0.000328498	0.107565
ATCAGACGGCACGCCG-1	UM	5.26469	0.00910132	3.55501	0.887038	0.204735	0.000111893	0.110974
ATCAGCCTCATGCTGC-1	UM	5.34115	0.388752	3.13177	0.794728	0.107423	0.00156278	0.217345
ATCAGCTCGTCCACTA-1	UM	4.98607	0.443197	1.65453	0.882761	1.20449	1.71657e-05	0.0600344
ATCAGGTAGCTGACAG-1	UM	50.5417	0.679762	9.62895	6.81023	2.80153	25.6867	0.36992
ATCAGGTCGCCATTGC-1	UM	5.97646	2.70801	0.558837	1.38626	0.0424225	0.0428418	0.179062
ATCAGTAGGCAGGGAT-1	UM	5.3178	0.869614	1.69086	1.23529	0.066248	0.150799	0.239524
ATCATAGCCCTATGTA-1	UM	5.95859	1.75381	1.44916	1.2966	0.121082	0.0177745	0.165422
ATCATCCAATATTTGT-1	UM	6.11315	0.00374183	3.14056	1.15595	0.96622	0.00143313	0.254526
ATCATCTGCCCAGTGT-1	UM	4.65838	1.20953	1.10532	0.621016	0.212796	0.0255101	0.358318
ATCATGGACTACCGAC-1	UM	17.1233	0.0188912	2.87292	4.591	1.73417	5.85861	0.0489155
ATCCAACGCAGTCATA-1	UM	6.32848	2.44609	1.30802	1.34178	0.0780721	0.000338485	0.295647
ATCCAATGGAGGGTCC-1	UM	4.81153	0.60056	1.97345	1.12904	0.266999	0.00383346	0.129557
ATCCAATGGTACCGAA-1	UM	4.64491	0.583869	2.00154	1.05731	0.217336	0.0115632	0.139718
ATCCACATCGACAGAA-1	UM	5.86282	0.00745998	2.91143	1.00278	1.0863	1.70325e-05	0.297153
ATCCACGCTAAATGTT-1	UM	6.24589	2.76006	1.04236	1.11301	0.0431196	0.0425629	0.16535
ATCCACTTTCAGACTA-1	UM	51.5653	0.0549136	10.3433	7.77719	2.50266	25.4707	0.284877
ATCCAGAGCAACAACC-1	UM	4.67225	0.0441996	1.989	0.853108	0.476717	0.000239235	0.671784
ATCCAGGATTCGTGAA-1	UM	6.14897	0.0336119	2.97506	1.55302	0.321144	8.5725e-05	0.654401
ATCCCATTTCCGTGGG-1	UM	5.00559	0.121001	2.70187	1.00459	0.237285	4.63727e-05	0.344757
ATCCGGACCAGCCTGA-1	UM	8.7433	1.20267	1.8388	2.2806	1.13472	0.267155	0.482105
ATCCTACCTAAGCTCT-1	UM	5.4013	0.00583057	3.30448	1.01001	0.485245	0.000247591	0.0601095
ATCCTGAATCGCTGCG-1	UM	5.05984	0.00190985	2.59111	0.797097	0.880577	1.69144e-05	0.232832
ATCCTGCGTGGAATGG-1	UM	5.39671	0.0189185	2.89738	1.24074	0.217957	6.70354e-05	0.383681
ATCCTGCTGCAGATAG-1	UM	5.71169	1.16689	1.54192	1.49649	0.193944	9.5611e-05	0.495523
ATCCTTCTGAAAGAAC-1	UM	43.7097	0.0392027	5.90676	7.68174	3.09424	17.5082	4.95017
ATCGACCCAATACAGA-1	UM	5.07378	0.686896	1.67678	1.18981	0.161922	3.21914e-05	0.63677
ATCGACTCTTTCCGTT-1	UM	6.19561	0.00803419	3.42378	1.32531	0.290922	0.0550274	0.200149
ATCGCACGATTGTTCA-1	UM	4.60872	2.16295	0.487967	0.52648	0.0288672	1.60445e-05	0.812248
ATCGCACGCCGGGAGA-1	UM	5.88135	0.00996295	3.18834	1.50084	0.0286112	0.0217537	0.42977
ATCGCCAGTCAACATT-1	UM	7.79304	0.392494	3.18365	1.71138	0.929921	0.15376	0.290289
ATCGCCGTGGTTCATG-1	UM	6.62643	0.916683	2.41735	1.49745	0.313032	0.000374559	0.296951
ATCGCTGCGTGCAGCA-1	UM	18.6459	0.207964	5.58925	3.16139	1.24188	6.09511	0.212631
ATCGCTTTACGTCTCA-1	UM	26.6165	0.0516119	5.5758	3.6619	0.77002	13.446	0.158118
ATCGGAGACAGACGGC-1	UM	5.3196	0.148417	3.00477	0.983397	0.230364	0.00016568	0.396758
ATCGGCAAGCAGTCCA-1	UM	7.06319	0.163831	2.90973	1.64502	0.716313	0.120439	0.448205
ATCGGTTACCTAGTAA-1	UM	4.71081	0.422797	1.68157	1.10529	0.0922627	5.21584e-05	0.745898
ATCGTATTCCGAGAAC-1	UM	4.92237	0.70934	1.9086	1.21925	0.196093	2.89648e-05	0.276189
ATCGTCCAATCGAGTC-1	UM	4.48019	2.26869	0.439539	0.922314	0.0759747	0.000196107	0.189101
ATCGTTAGCTAGCGGA-1	UM	5.45653	0.212441	2.39054	1.48795	0.125808	0.00330608	0.332078
ATCGTTCACTTTCGCC-1	UM	5.63866	1.49781	1.24015	1.30553	0.254247	0.0750329	0.130876
ATCTAACGTCCCTATG-1	UM	5.06331	0.43282	1.65645	0.878683	0.602463	1.25739e-05	0.936412
ATCTAATATCCTACGG-1	UM	4.73021	0.111857	2.32695	0.804666	0.255835	5.10417e-05	0.54707
ATCTACCATCTGCTCC-1	UM	5.05782	1.1362	1.5786	1.15522	0.0730065	2.81688e-05	0.474099
ATCTAGCTTGTGAGGG-1	UM	4.59048	0.212897	2.35795	1.07653	0.175144	0.0022692	0.13796
ATCTATCGATGATCAA-1	UM	5.17406	0.0124273	2.25657	1.10027	0.302592	2.08912e-05	1.01408
ATCTCATAAACCTACC-1	UM	41.5667	0.122858	8.60111	5.28519	1.19821	22.2637	0.272954
ATCTCCCACGGAATAT-1	UM	6.27371	0.311109	2.54208	1.52771	0.303501	0.0114031	0.398997
ATCTCCCTGCAATCTA-1	UM	5.47583	0.672322	1.99186	1.16743	0.123542	0.00440126	0.697125
ATCTCGTGAGCGAAAC-1	UM	7.9994	0.348959	3.5468	1.51932	0.952559	0.233175	0.28599
ATCTGACATGGAAGGA-1	UM	4.20019	0.249968	2.09121	1.02367	0.0321242	0.015457	0.148055
ATCTGATAGTGTCTTA-1	UM	5.18129	1.17606	1.29915	1.13353	0.247467	0.00628505	0.539213
ATCTGCACCTCTGCGA-1	UM	6.50677	0.614874	2.0141	1.7615	0.57342	0.135321	0.1306
ATCTGCTGTTATCGCC-1	UM	4.18742	1.84519	0.471089	0.964607	0.0121629	4.03743e-05	0.388217
ATCTGGGCTGTTCTTG-1	UM	5.17053	0.00455087	2.45883	1.00556	0.944203	1.09956e-05	0.222335
ATCTGGTTAAGACTGT-1	UM	6.68249	0.150241	3.30536	1.35448	0.505397	0.0190258	0.288953
ATCTGTAATTGTACCC-1	UM	5.33533	0.277744	2.67253	0.954974	0.338295	0.00133764	0.228324
ATCTTATCGCACACCC-1	UM	5.11692	0.689349	1.89539	1.24519	0.11501	0.000123337	0.21559
ATCTTGACCTGCAACG-1	UM	4.3263	0.542312	1.34497	1.03297	0.369942	0.000196058	0.161693
ATCTTGACTTGTCCAA-1	UM	6.15368	1.76578	0.917785	1.31595	0.355845	0.0437119	0.495296
ATCTTTCGTATAACCA-1	UM	35.6195	0.173335	3.52983	8.22185	3.44604	11.9025	4.41411
ATGAAGCCAAGGAGCC-1	UM	5.59264	1.95533	0.878889	1.3639	0.176111	0.00191058	0.41345
ATGAAGTGGACCCAGC-1	UM	4.93036	0.460154	1.50791	1.43467	0.318606	4.35719e-05	0.560139
ATGACGCCGGCTCTAA-1	UM	6.1697	0.0258344	3.83485	1.25686	0.244479	5.70956e-05	0.15881
ATGACGCGTTCTATCC-1	UM	4.60287	0.202776	2.38313	0.94544	0.252549	2.40002e-05	0.151348
ATGACTATCAGCTGTG-1	UM	4.41379	0.0621458	2.6023	1.00179	0.125106	4.40701e-05	0.0800083
ATGACTATGCGACATT-1	UM	6.4962	0.251436	3.14807	1.34379	0.273276	0.0107286	0.497732
ATGAGGAGTGTTAATC-1	UM	6.43449	1.25478	2.36241	1.22681	0.13459	0.00123398	0.541751
ATGAGGGCAGCGGCTA-1	UM	15.8733	0.534676	5.98244	3.76176	0.488583	2.65702	0.567521
ATGATCGGGAATAGAC-1	UM	5.62656	1.88821	1.0307	1.11626	0.160773	0.00555424	0.236342
ATGATGCAATGGTACA-1	UM	5.43481	0.00384205	3.97679	0.899696	0.0781734	4.12465e-05	0.0936998
ATGCACCTTCCTTAAT-1	UM	5.78329	0.313911	1.27492	1.03025	0.169469	0.000473536	2.38005
ATGCACTACCGCATTG-1	UM	4.24202	0.280997	1.70808	1.13238	0.170191	0.011318	0.0943821
ATGCATGATCCAGGAT-1	UM	6.37144	0.764897	2.44626	1.377	0.379809	0.00197755	0.270321
ATGCATTCCGTGATGG-1	UM	5.63769	2.13857	1.1424	1.14303	0.0235311	0.00807488	0.126641
ATGCCAATCGCTCTGC-1	UM	25.393	0.248956	5.11303	3.32043	1.50807	12.2429	0.11565
ATGCCATTTGCGACCA-1	UM	5.59682	0.899614	1.7825	1.5771	0.0905285	0.000552801	0.328838
ATGCCGGTCTTGCATA-1	UM	5.83411	0.738644	2.68459	1.2223	0.0387592	0.000422504	0.224163
ATGCCGGTTGATGGGA-1	UM	6.8941	0.0918362	3.79052	1.50406	0.392364	0.0043961	0.322794
ATGCGACAATTGGTCC-1	UM	30.8577	0.48816	6.7466	5.54568	1.73304	12.7777	0.230895
ATGCGACAGTCCCATT-1	UM	6.63571	0.0784304	3.97629	1.15648	0.498637	0.021661	0.122463
ATGCGAGTCCCACCAC-1	UM	6.25884	0.725081	2.13437	1.30629	0.803175	0.0386985	0.20901
ATGCTCAGTGTTGCAT-1	UM	4.96271	0.076957	2.72895	1.05898	0.160105	0.000468157	0.284824
ATGCTCTGGCGCGGTA-1	UM	5.4936	0.0591745	2.2898	1.15785	0.989074	5.95818e-05	0.344287
ATGCTTAGGAGTTGAT-1	UM	5.92256	0.754257	2.14766	1.39027	0.0850015	0.191692	0.203928
ATGGAACAGAATAAAC-1	UM	40.0548	0.147092	7.82111	6.66041	3.05659	18.3188	0.24756
ATGGAACCTTTGCACA-1	UM	11.8441	1.05373	1.81512	2.83019	0.480666	2.4875	1.27305
ATGGAGCAGGCCGTGA-1	UM	6.16605	0.0231045	3.61875	1.34118	0.479089	0.00103918	0.11796
ATGGATCCGGCGTCCG-1	UM	5.41529	1.18938	1.57031	0.854727	0.27781	0.000884484	0.362776
ATGGATTGACCAAACG-1	UM	5.66269	0.677816	2.07444	1.02282	0.48522	0.0151789	0.301308
ATGGCAGCCGAGAAAC-1	UM	5.6774	0.345292	1.06641	1.39173	0.189903	0.000408637	2.05544
ATGGCCCGAAAGGTTA-1	UM	5.86608	0.666747	2.19753	1.00566	0.120136	0.00868459	1.21576
ATGGCGGAATAGTCGC-1	UM	35.8055	0.428007	8.27221	6.9976	3.3754	9.10393	3.56074
ATGGCTGGAAATGGCC-1	UM	5.96457	2.07793	0.899301	1.30473	0.141317	0.030907	0.363733
ATGGGAACGGAAGCGG-1	UM	5.02525	2.19653	0.366328	0.872985	0.186821	0.108021	0.136021
ATGGGCCTCGGCCTCT-1	UM	5.44984	0.874474	2.239	0.838847	0.0516337	0.0327402	0.455318
ATGGTATTGGGAACCG-1	UM	4.67736	0.207921	2.42881	1.02719	0.255965	0.00155192	0.167953
ATGGTCGCGTGGTTTC-1	UM	7.18213	0.0654074	3.27028	2.12483	0.0829977	0.134166	0.501271
ATGGTGCTCAAAGCCA-1	UM	5.75816	0.324928	2.65458	1.66066	0.142771	0.000293584	0.214017
ATGGTTACGAAACATG-1	UM	36.8896	0.129089	5.01692	4.91175	1.73355	21.3052	0.136925
ATGTAAGGCTGCTCTT-1	UM	16.6492	0.0325274	1.4393	4.23716	0.595675	2.48009	5.99101
ATGTACATGCGGTGAG-1	UM	6.74766	0.190295	2.2492	1.95449	0.363085	0.108744	0.833381
ATGTACGATGACGTCG-1	UM	4.56262	0.283471	1.90544	0.926379	0.0334413	2.33953e-05	0.847419
ATGTAGCGCGCGTAGG-1	UM	5.83383	0.126255	2.88711	1.01829	0.413015	0.00011917	0.758435
ATGTCATTTCCCATTG-1	UM	5.01629	0.380431	2.45299	0.945095	0.050669	0.00013049	0.589153
ATGTGAAAGCCTAATG-1	UM	5.43019	0.00126684	3.25682	1.04356	0.365361	2.34413e-05	0.300189
ATGTGCATCCGACGCA-1	UM	6.26086	0.00757153	3.21862	1.26329	0.717273	0.000405792	0.225926
ATGTGGACATCTTGAT-1	UM	5.18034	0.804866	2.2022	1.05225	0.113791	0.000108292	0.259992
ATGTGTAGTTTAGTCA-1	UM	5.64152	1.07204	1.63301	1.45489	0.165528	0.0067833	0.262842
ATGTTACGAGCAATAC-1	UM	5.31266	2.09724	1.14839	1.04583	0.0294224	0.00050047	0.298887
ATGTTCCTGCCCACCT-1	UM	4.47013	2.10069	0.52804	0.772087	0.041838	6.44498e-05	0.411051
ATGTTCGTCGACCCAC-1	UM	5.03499	0.330149	2.20288	1.04774	0.531209	0.00642266	0.262491
ATGTTGATTAGAGACT-1	UM	5.47103	0.404357	3.00878	0.899251	0.0856605	3.51646e-05	0.4447
ATGTTGTAGTCTGTTT-1	UM	4.16487	0.00147217	2.41936	0.829675	0.099359	2.9093e-05	0.275095
ATGTTTCGGCCCGGAG-1	UM	23.6002	0.0243835	4.7984	4.28933	3.12823	8.5342	0.133215
ATGTTTGTAAGATCAT-1	UM	26.3369	0.0801091	4.46734	4.71978	0.618052	13.1802	0.188761
ATTAAACATGCGGACC-1	UM	5.88151	0.167033	3.02108	1.10762	0.868576	0.00161658	0.125682
ATTAAAGCGGACGAGC-1	UM	4.35685	0.254664	2.15161	0.775549	0.357188	4.85988e-05	0.252019
ATTAACACCTGAGATA-1	UM	5.32773	0.913645	1.40165	1.2595	0.227195	8.39802e-05	0.882109
ATTAATACTACGCGGG-1	UM	5.69451	0.114598	2.74502	1.19731	0.242845	0.0180164	0.357203
ATTAATGAACCAGTCG-1	UM	6.63363	0.128398	3.39077	1.22711	0.634146	0.000171261	0.330688
ATTAATTCGGTCACTC-1	UM	5.2881	0.251454	1.43716	1.01574	0.234315	0.000348808	1.34696
ATTACAACTACCGGCC-1	UM	7.05496	0.497736	3.20323	1.53809	0.416894	0.00072016	0.373703
ATTACATGTCAGTCTT-1	UM	7.919	0.142346	4.5879	1.29118	0.491495	0.0199124	0.333951
ATTACCACACTGCCTG-1	UM	6.22294	2.0069	1.03212	1.40959	0.0957603	0.366001	0.162157
ATTACGACTCCACAGT-1	UM	52.9643	0.438721	12.8394	7.9759	2.53277	23.6506	0.524561
ATTACGCGCTGGCAGG-1	UM	5.40741	0.0139135	2.67727	1.78031	0.288316	0.000454714	0.127818
ATTACTAGCCTCTTGC-1	UM	5.39575	0.348595	2.64913	0.977153	0.132118	0.00181604	0.405406
ATTACTTACTGGGCAT-1	UM	6.50662	2.26485	0.617996	1.42227	0.20126	0.177015	0.540729
ATTAGATTCCTCAGCA-1	UM	8.06993	0.828122	2.06345	1.88816	0.639215	0.338792	0.806054
ATTAGATTGATAGCGG-1	UM	6.20768	2.14684	1.35848	1.21524	0.0320228	0.000767296	0.270092
ATTAGGCGATGCTTTC-1	UM	6.04865	0.0130165	3.97916	1.16661	0.138829	0.00112627	0.107284
ATTATACTTTGCTCGT-1	UM	5.22607	0.805899	1.57969	1.35223	0.0276355	0.00199578	0.407784
ATTATAGCTACTTTAC-1	UM	7.31885	1.0499	1.47574	1.74464	0.761964	0.233766	0.726861
ATTATCGGAATGTACG-1	UM	4.81656	0.142615	2.89792	0.875228	0.15686	3.03779e-05	0.196759
ATTATCTCGACAGATC-1	UM	5.58415	0.0244917	3.32718	0.876367	0.183919	9.01353e-05	0.443247
ATTATGCCATAGGGAG-1	UM	5.61693	0.216269	3.26513	1.1316	0.0512195	0.00691482	0.178316
ATTATGCTCAGTATTG-1	UM	56.0355	0.111771	9.80603	7.78729	2.26442	30.175	0.353987
ATTATTATGTCCGTCA-1	UM	4.10172	0.426384	1.572	0.867339	0.210227	6.23755e-05	0.175129
ATTATTCAGAGTCACT-1	UM	6.24679	0.479082	2.51103	1.34342	0.524723	0.000111684	0.471268
ATTCAAAGTACCTGTT-1	UM	4.13857	1.13762	0.649101	0.929202	0.0367638	4.04999e-05	0.853692
ATTCAACCATTTAAGG-1	UM	6.03917	0.662105	2.58735	0.977529	0.291322	0.0378966	0.3073
ATTCACTGATGTTGGA-1	UM	5.20422	0.0210282	2.09574	1.9517	0.0244988	4.36001e-05	0.587296
ATTCAGATGAATCCCT-1	UM	29.5329	0.126001	4.51752	4.57467	0.873522	15.9749	0.163327
ATTCAGGACCTATTTC-1	UM	7.38362	0.528564	2.90606	1.77121	0.188888	0.35435	0.358778
ATTCAGGATCGCCTCT-1	UM	6.13631	1.29277	1.63539	1.18357	0.0518529	0.237491	0.26166
ATTCAGTAGCAGGGTC-1	UM	4.79855	0.102178	2.34499	1.04696	0.43605	0.000127363	0.168551
ATTCATATACTGTCCA-1	UM	5.86138	0.0224451	3.23058	1.36996	0.253078	0.00302324	0.320406
ATTCATCGTTGAGGCA-1	UM	5.63387	2.91369	0.796752	0.976977	0.0232404	0.00881839	0.116628
ATTCCCACATAAACAA-1	UM	5.78058	0.00104265	2.68553	1.53595	0.666411	0.0308479	0.211866
ATTCCTAAGACGTGGA-1	UM	27.8907	0.276053	5.84189	4.78249	1.21073	12.5527	0.193651
ATTCCTCCGCCAGTGC-1	UM	5.3049	0.307688	2.4007	1.2165	0.338407	0.000116179	0.258147
ATTCCTTCCAGGCGGT-1	UM	5.54179	3.02457	0.4226	1.17193	0.0133968	7.9993e-05	0.142271
ATTCGACGCCGGGCCT-1	UM	5.92437	0.110667	2.23155	1.46113	0.839521	0.00484431	0.412861
ATTCGCAGAGGACACT-1	UM	43.0629	0.225075	7.82107	7.29505	1.92709	20.8616	0.366639
ATTCGCGCCTTGAGAG-1	UM	5.58227	0.308361	3.20533	1.14703	0.0116636	0.00106547	0.156846
ATTCGTCCCGAGGTTA-1	UM	5.89874	1.22626	1.10074	1.93321	0.0447806	0.000580574	0.737591
ATTCGTGCTATCTCTT-1	UM	6.3293	0.756664	2.1834	1.33702	0.360017	0.141188	0.295723
ATTCTCGTCTCTTTAG-1	UM	5.8039	1.91665	1.37968	1.47161	0.0184432	0.000842082	0.216857
ATTCTGAGTATGAACT-1	UM	5.71166	1.91046	1.10835	1.21232	0.0463181	0.000697561	0.354929
ATTCTTCGTACTTATG-1	UM	6.81189	1.61536	2.23755	1.29255	0.0533244	0.00231589	0.352574
ATTGAAGATCTTAGTG-1	UM	5.71698	0.0487402	2.38264	1.08082	0.736085	0.000172541	0.661727
ATTGAATTCCCTGTAG-1	UM	6.12618	1.39048	1.95835	1.2057	0.371281	7.76866e-05	0.289519
ATTGACCGGCGATGAC-1	UM	16.7803	0.0333297	5.34042	3.73059	1.35712	4.05011	0.433844
ATTGACGTAACTCGGT-1	UM	5.65671	0.965274	2.21809	1.20421	0.211322	0.000220428	0.220001
ATTGATAGCAACGAGA-1	UM	5.70726	1.94199	0.709573	1.32793	0.0578647	0.0018988	0.828389
ATTGATGAGTCCTAAC-1	UM	5.73033	1.96282	0.99696	1.04034	0.282979	0.113702	0.199927
ATTGCCTTTATGTTTG-1	UM	4.84303	2.5089	0.628473	0.90579	0.0342529	7.52265e-05	0.160081
ATTGCGATCAGTAACT-1	UM	5.84517	1.00936	1.97776	1.08368	0.233515	0.0579453	0.282556
ATTGCTGCTCCTCCAT-1	UM	5.7663	0.0444849	3.27958	0.936335	0.496337	0.000139718	0.303519
ATTGGATTACAGCGTA-1	UM	6.38347	0.208088	3.3426	1.04188	0.383874	0.00301388	0.420869
ATTGGGAATATCTTGG-1	UM	4.84428	1.61182	1.32503	0.873211	0.0439648	0.00304174	0.228106
ATTGGGAGTTCTGTAA-1	UM	24.7702	0.0177034	3.73466	3.36093	1.18593	13.6313	0.0962663
ATTGGTAGGATCCGCT-1	UM	5.34925	0.51233	2.63761	1.08454	0.120081	3.21948e-05	0.416526
ATTGGTTGTGCATTAC-1	UM	5.85834	2.02623	1.06963	1.30966	0.169053	0.00204957	0.385953
ATTGTACAACTCGGCT-1	UM	5.82105	1.06244	1.75536	1.28197	0.257434	0.143067	0.266175
ATTGTCGCAATACCTT-1	UM	6.33288	0.434644	3.08891	1.27224	0.283536	0.0135846	0.250181
ATTGTCTGTTTCATGT-1	UM	4.47914	0.138715	2.54472	0.608943	0.222299	0.000175573	0.325442
ATTGTGACTTCGCTGC-1	UM	22.6727	0.0505382	4.05167	3.15115	2.33661	10.2815	0.0919272
ATTGTTCAACGATCCG-1	UM	40.4853	0.273946	10.0432	6.66808	3.80202	15.0761	0.300176
ATTTAACTCGTATTAC-1	UM	5.6318	0.715892	2.48739	1.17979	0.0367183	0.00021759	0.22093
ATTTACAGTTTACTGG-1	UM	5.57009	0.129748	2.85313	1.1981	0.400129	0.00660675	0.203137
ATTTACTAAGTCCATT-1	UM	12.3479	0.184131	2.61551	2.56808	5.17854	0.131007	0.24878
ATTTCATTATTTCGCG-1	UM	6.50722	0.000195844	2.71019	1.06486	0.112418	8.76734e-05	1.88123
ATTTCCGGGTTCTGCG-1	UM	4.66125	0.274515	1.94616	1.69116	0.121674	2.072e-05	0.101623
ATTTGCCTAGTTACGA-1	UM	5.791	0.85106	2.2213	1.04448	0.064978	0.000386686	0.431137
ATTTGCGCGAGTAGCT-1	UM	4.32169	0.385673	1.92493	1.06184	0.0604793	0.000945756	0.168086
ATTTGTCTTGGGAGCT-1	UM	4.7193	1.04502	1.18744	0.927029	0.177755	0.0162931	0.338798
ATTTGTTCCAGGGCTC-1	UM	7.48779	0.00999807	3.7667	1.6036	0.510068	0.0062229	0.741356
CAAACCAGGTCTGCAT-1	UM	5.2304	0.190778	2.54638	0.959152	0.184024	0.000906462	0.84354
CAAACCCTCCGGCGGG-1	UM	5.59213	0.0142507	2.57292	1.31197	0.325461	3.34971e-05	0.835582
CAAACGAGTATCGCAG-1	UM	5.38051	0.0186315	2.95866	0.964626	0.425508	0.000153745	0.414271
CAAACGGTCGCACTTT-1	UM	5.87522	0.0241103	2.65409	1.41934	1.01887	6.0634e-05	0.147506
CAAACGTGGTCTTGCG-1	UM	5.97089	0.284126	2.64186	1.33102	0.34787	0.0236716	0.338287
CAAACTACGATAGAGA-1	UM	5.78051	0.037397	2.7237	1.62498	0.0991772	0.000747363	0.522363
CAAACTATTGAGCTTC-1	UM	5.62178	0.015606	3.06435	1.36989	0.154894	0.000709291	0.328629
CAAACTCGCGACGCCG-1	UM	8.50474	0.459483	3.45884	1.28311	1.45965	0.201927	0.35105
CAAAGATTATTGGGCC-1	UM	4.16169	0.317631	1.22621	0.956379	0.0457907	0.000165224	0.908017
CAAAGGTCATCTGAAA-1	UM	30.0897	0.0333047	1.56216	9.08575	1.07129	9.47173	5.61366
CAAAGGTTAAATTCAG-1	UM	63.1011	0.320459	13.3228	10.1772	2.4439	30.746	0.483221
CAAAGTCAGGTTAGCT-1	UM	4.59105	2.52461	0.31262	0.854827	0.125168	0.000172667	0.18832
CAAATCTCTCACAAGG-1	UM	4.75173	0.00815589	2.86103	0.830995	0.375314	4.07567e-05	0.138833
CAAATGCGGAGTGTTC-1	UM	5.97044	1.68608	1.554	1.15192	0.0829063	0.00110259	0.437292
CAAATGTCCTTCCGTG-1	UM	5.84604	0.0127574	2.69746	1.71477	0.710931	4.11559e-05	0.127351
CAAATTGGATTATGCC-1	UM	31.4712	0.411555	6.68591	6.7199	1.13708	12.9596	0.325486
CAAATTGTCAGCAAGC-1	UM	5.37366	0.00953671	3.17518	1.34579	0.0620559	0.000179415	0.240142
CAACACATCTCCTGCC-1	UM	32.986	0.100061	7.03034	5.88095	2.75752	13.883	0.157981
CAACAGAATAACGCTA-1	UM	6.94083	2.3751	1.19366	1.52816	0.0687815	0.256702	0.32188
CAACAGTGCCAAACGG-1	UM	7.41312	0.262335	3.76769	1.5494	0.444243	0.0471203	0.252553
CAACATGGCCTGATAA-1	UM	4.77911	0.476752	2.11866	1.05364	0.0451384	0.0169574	0.409997
CAACCAGTGGCCTACC-1	UM	6.27095	1.07061	2.39999	1.37593	0.222819	0.000385005	0.192147
CAACCGCACCTAGACA-1	UM	4.67108	1.54639	1.09634	1.16742	0.10452	0.000112608	0.118136
CAACCTACCGAGCAGT-1	UM	5.39632	0.0980211	2.83291	1.02593	0.130461	0.00016386	0.539568
CAACCTGAACCTGCCA-1	UM	32.2962	0.207051	4.67165	8.93631	3.35632	4.92118	6.73848
CAACGACCCGTTTACA-1	UM	5.37525	1.43384	1.3893	1.33056	0.0475074	0.00760175	0.236054
CAACGATCGATCCAAT-1	UM	7.28534	2.46076	1.66868	1.41933	0.175169	0.17939	0.190019
CAACGGTTCTTGATAC-1	UM	6.06632	2.13987	1.2508	1.47661	0.0281364	0.000194824	0.175713
CAACGTGGTGGAGTCT-1	UM	6.62276	1.60506	0.733901	1.85413	0.62514	0.153254	0.273714
CAACTATATCGAATGC-1	UM	5.96225	0.50153	1.74322	1.35894	0.21853	0.000115752	1.2146
CAACTCCAACGTTTAG-1	UM	5.49291	2.14343	0.620397	1.0509	0.0770978	0.0575613	0.275043
CAACTCCGTAACTTGC-1	UM	70.4511	0.44756	15.2477	10.2334	2.94726	34.8762	0.47417
CAACTCCTTGATCCCG-1	UM	6.72881	0.14553	3.14152	1.41901	0.630915	0.000107863	0.380021
CAACTGAGGGTATGAC-1	UM	33.2185	0.311487	5.69437	4.72506	0.972366	17.8792	0.199509
CAACTGCTCATCCGAT-1	UM	6.0901	0.0120804	2.06882	1.29935	0.362195	5.54402e-05	1.76331
CAACTTGTAGTGGGCA-1	UM	5.14495	0.765241	1.95363	1.11677	0.0113055	5.48357e-05	0.535724
CAAGAAACCCTAAACT-1	UM	46.3175	0.588922	7.78853	6.76358	1.42407	25.31	0.329098
CAAGACTCAGAAGCGC-1	UM	38.9727	0.151857	6.10908	6.47417	2.7026	19.3249	0.276171
CAAGAGGGCGGAGTAC-1	UM	5.58593	0.239826	2.9195	1.19325	0.295208	0.00456731	0.192349
CAAGATATTATAACGT-1	UM	6.06501	0.359732	2.94335	1.37948	0.367772	0.0314876	0.140043
CAAGCAACGTCGGAGT-1	UM	5.2631	2.03556	0.906243	1.32498	0.039366	0.000555067	0.288194
CAAGCACCAAATGCCT-1	UM	7.96458	0.0917001	3.65601	1.75644	0.410805	0.166274	1.06943
CAAGCGGCACATAATT-1	UM	5.817	0.160694	2.54613	1.24352	0.444993	0.000128255	0.786757
CAAGGATCGCATGTTC-1	UM	5.78742	0.363341	3.08268	1.12632	0.209926	7.69703e-05	0.25936
CAAGGCCAGTGGTGCA-1	UM	5.14022	0.273554	2.47099	1.29176	0.179148	0.0082941	0.257314
CAAGGGAGTGTATTTG-1	UM	4.6709	0.255063	2.10013	1.08084	0.128425	8.4606e-05	0.500809
CAAGGTCCTATAGGCT-1	UM	6.20674	2.12807	0.94996	1.57303	0.0531319	0.172813	0.198653
CAAGTAAGTGATAGAC-1	UM	4.2668	0.225722	2.16171	0.987547	0.191513	2.83486e-05	0.103699
CAAGTGAACTTTGGTT-1	UM	5.79882	1.316	1.6276	1.00754	0.142481	0.0075498	0.751112
CAAGTGTGGTTGCAAA-1	UM	6.24707	0.577813	2.42336	1.5645	0.46463	0.00205232	0.251086
CAATAAACCTTGGCCC-1	UM	5.24398	0.664999	2.39569	0.859679	0.255553	0.0233874	0.141479
CAATACGAGAGTCTGA-1	UM	19.4469	0.0148427	3.86524	2.83274	0.595438	9.80205	0.0789673
CAATACGCTCTGAGGC-1	UM	4.39907	1.32579	0.74428	0.874707	0.106397	2.05225e-05	0.761951
CAATATGTAGATTTAC-1	UM	19.5231	0.242972	4.92887	3.57492	0.755079	7.05883	0.317814
CAATATTCTTGACCTA-1	UM	4.96365	0.109737	2.143	1.24451	0.215521	0.000292281	0.610791
CAATATTGGACTAGTG-1	UM	5.02667	1.97008	0.709725	1.26148	0.061531	0.000634339	0.4045
CAATCCATTATCCGTT-1	UM	52.3988	0.549451	10.8869	8.06877	1.93651	25.2036	0.39988
CAATCCCTATACCAGC-1	UM	6.77758	0.133772	3.62961	1.33572	0.692323	0.000901747	0.254629
CAATCCTGCCGTGGAG-1	UM	5.16818	0.601023	2.62836	1.20984	0.0158814	0.00238014	0.157647
CAATGACCCTTAATTT-1	UM	4.38984	0.228263	2.27133	1.07396	0.0933609	7.18232e-05	0.223235
CAATGAGGTTCGACTA-1	UM	23.8792	0.226611	4.41637	3.95346	2.77956	8.66088	0.66708
CAATGCGAGAAGTATC-1	UM	5.61162	0.765189	2.11737	1.39468	0.0572438	0.000523242	0.649394
CAATGGAATCTACATA-1	UM	6.54248	1.40211	2.11273	1.6764	0.0483325	0.000398635	0.240343
CAATGGATCTCTACCA-1	UM	5.17479	1.21113	1.31179	1.19084	0.138733	0.0380226	0.246756
CAATGGTCGGCCTGGG-1	UM	5.6625	1.39859	1.70086	1.03899	0.281438	9.5203e-05	0.264936
CAATGTGCCAACCCTT-1	UM	8.32538	0.645428	2.54356	1.78328	1.44028	0.00286124	0.649256
CAATTAAGGGTGATGA-1	UM	5.41987	0.871569	1.98448	1.11722	0.126263	0.000614489	0.298859
CAATTTCGTATAAGGG-1	UM	5.40149	0.0613603	3.37124	0.977397	0.277657	0.000291045	0.106663
CAATTTGACCGGGAAG-1	UM	4.28726	0.321026	1.44181	0.801996	0.0428304	0.000292839	1.14171
CACAAACCGCAGAACT-1	UM	5.50867	0.915491	1.61354	1.61705	0.0420885	0.000437006	0.540579
CACAAGAAAGATATTA-1	UM	26.186	0.0238315	5.73742	3.62968	2.82799	10.7519	0.209251
CACAATGAGCTGCTAT-1	UM	5.11888	0.0109555	3.52522	0.843969	0.0927505	0.0112986	0.137444
CACACACGCTAACGAG-1	UM	6.50824	0.330478	3.34941	1.13327	0.0763408	0.00212924	0.653378
CACACAGCTTGCGCTC-1	UM	5.88914	1.54504	1.5695	1.33655	0.124956	0.101976	0.162655
CACACAGGGATAGATT-1	UM	4.72116	0.0763495	2.81426	1.02488	0.0652249	0.0138738	0.110072
CACACGCGCTGTCTTA-1	UM	7.00273	0.851029	2.79996	1.51549	0.379821	0.0562304	0.191858
CACACGTTTCAATGGG-1	UM	5.69998	2.15401	1.01867	0.746538	0.0365093	0.152087	0.261098
CACACTTGTATTGCGA-1	UM	28.7666	0.0289342	4.42065	5.88044	1.15217	14.1547	0.139626
CACAGCACCCACGGCA-1	UM	6.15517	0.100765	3.0724	1.56592	0.376893	0.00097677	0.249657
CACAGCTAGGGAGTGA-1	UM	5.93434	0.398462	2.3952	1.6401	0.0943888	0.0296466	0.482991
CACAGGGCCATATAGT-1	UM	4.86979	1.4431	1.33467	1.14648	0.0301925	0.000114082	0.20529
CACAGGGCCGTTGTCA-1	UM	5.32918	0.060521	2.39907	1.43263	0.117979	2.04017e-05	0.719823
CACAGTCCCGCTTCGC-1	UM	6.65599	0.282784	2.4411	2.06946	0.314727	0.0644858	0.307061
CACAGTTCGCTTCCCA-1	UM	8.34952	0.145985	3.63742	1.4208	1.44666	0.159319	0.265002
CACATAAGGCGACCGT-1	UM	5.07999	0.0993036	2.73965	1.26612	0.0437802	3.51082e-05	0.356579
CACATATTAGCAGGAT-1	UM	5.19137	0.974979	1.73703	1.14934	0.12042	0.0155557	0.324411
CACATCGTGCACGCGC-1	UM	3.76545	0.354114	1.79189	0.872895	0.0207212	4.12973e-05	0.101306
CACATCTCACCGACGA-1	UM	4.83802	2.58816	0.519127	0.827062	0.0159539	0.00116714	0.393763
CACATGATTCAGCAAC-1	UM	5.60237	0.110267	3.36781	0.934298	0.228583	0.00437729	0.256264
CACATGTTTGGACATG-1	UM	5.53358	0.214052	2.11266	1.97605	0.399721	7.18926e-05	0.251511
CACATTCTTTCGATGG-1	UM	4.72802	0.906009	1.29092	0.892681	0.0886302	0.236009	0.175476
CACATTTCTTGTCAGA-1	UM	6.59613	1.23053	1.71385	1.95979	0.088636	0.156934	0.284612
CACCACGCCACACAGA-1	UM	4.52806	0.728063	1.63411	1.07015	0.187813	4.83744e-05	0.307691
CACCATCGGAGGAGAC-1	UM	5.39356	0.361872	2.36098	1.32239	0.134995	0.000123281	0.380173
CACCATGATCGCAAAG-1	UM	27.7748	0.159396	3.20803	4.84991	0.827238	15.9184	0.162265
CACCCAAATCTTATGT-1	UM	5.82729	1.36842	1.3409	1.34082	0.283278	0.0528467	0.356037
CACCCACACGTCACCC-1	UM	5.94069	0.134433	3.25887	1.28096	0.514095	6.03253e-05	0.0864777
CACCCACGAGGCAATT-1	UM	6.95473	0.303622	2.78292	1.70086	0.223199	0.00182607	0.913863
CACCCGCGTTTGACAC-1	UM	6.01302	0.799178	2.4365	1.5241	0.16027	0.00139611	0.266392
CACCCGGTTTGTGACT-1	UM	4.67553	0.213475	1.3916	1.12483	0.206466	4.85077e-05	0.969725
CACCCTAACAAGATCT-1	UM	5.42602	0.753839	1.89635	1.2799	0.285559	2.99933e-05	0.561213
CACCCTTGGTGAGACC-1	UM	4.65757	0.073662	2.69006	0.848719	0.421632	3.83781e-05	0.0964367
CACCCTTTCCTCGCTC-1	UM	4.67302	1.17124	0.977004	1.46256	0.0154387	0.00186522	0.273145
CACCGATACACCGAGC-1	UM	6.62782	1.33676	2.27644	1.75802	0.170907	0.0156043	0.153388
CACCGATGATGGGTAC-1	UM	5.82194	0.505031	2.56599	1.40816	0.0385998	0.0446479	0.418415
CACCGCCAGAAGGTTT-1	UM	6.04445	0.847584	2.00194	1.42772	0.514235	0.0103967	0.235551
CACCGCCGACCAGCGA-1	UM	5.58849	0.0460825	3.01391	1.09172	0.198003	0.00291772	0.487509
CACCGCGTCCACTCTA-1	UM	26.9906	0.266777	1.32585	9.27668	1.08231	6.23469	5.83474
CACCGGAGATATCTCC-1	UM	6.40029	1.81852	0.679739	1.13694	0.40678	0.0319932	0.971831
CACCGGGCATCACAAG-1	UM	5.72414	0.815587	2.49654	1.1077	0.420125	0.000973434	0.207183
CACCGTATCCCATCCG-1	UM	7.08964	0.033867	3.44672	1.17408	1.31854	0.0423198	0.142811
CACCGTTAGGGATCAC-1	UM	4.85838	0.103808	1.94785	1.11671	0.0456934	4.55155e-05	1.11169
CACCGTTGCGCGATAT-1	UM	5.58873	0.0732818	3.3935	1.26686	0.235779	0.000409876	0.0632689
CACCTAATAGAGTCGT-1	UM	5.67643	0.679911	2.28127	1.43892	0.0134416	8.15072e-05	0.470301
CACCTAATCAGTTTAC-1	UM	6.68226	0.0361532	3.37334	1.7081	0.255465	0.00951166	0.407671
CACCTCGATGGTGGAC-1	UM	9.1726	0.00161292	1.83994	2.29409	0.0953832	0.493375	3.62334
CACCTCTACGAGTGTG-1	UM	33.4718	0.152348	6.61118	6.13013	1.64129	14.5353	0.305532
CACCTTGCGAAACTCG-1	UM	7.1026	0.25279	2.74951	1.82471	0.129835	0.00280275	1.11141
CACCTTGGCGCCTTTG-1	UM	6.615	0.531006	2.38376	1.20387	0.831622	0.083606	0.34542
CACGAAAGTTAGTCCC-1	UM	5.3901	0.242177	1.95065	1.74627	0.667624	0.00867125	0.0962146
CACGACCACAGACTTT-1	UM	27.7631	0.159408	5.188	5.16194	0.978977	12.9743	0.165883
CACGACGTAATAGTAA-1	UM	24.5911	0.349492	5.35873	4.63472	1.08845	10.2084	0.165331
CACGACTAAAGTTCTG-1	UM	5.95355	1.86797	1.49967	1.1705	0.0607667	0.000135304	0.411131
CACGATTGGTCGTTAA-1	UM	6.20419	0.208733	2.86903	1.34714	0.679551	0.00535849	0.267261
CACGCACAGCGCAGCT-1	UM	7.72738	0.0476299	4.64664	1.39672	0.517986	0.00832974	0.191326
CACGCAGCGAGGCTTT-1	UM	5.05529	0.0378345	3.11	0.943977	0.282458	6.04829e-05	0.123258
CACGCGGAACTGTTGC-1	UM	6.76905	0.651249	2.99648	1.42349	0.328521	0.00696805	0.254043
CACGGACGTGGATGGC-1	UM	35.2735	0.090856	9.3278	6.74245	3.03969	11.7244	0.755954
CACGGCGCGCCAAAGG-1	UM	32.4338	0.797644	7.28844	5.67322	1.03242	14.263	0.232287
CACGGGATTGAGGGTT-1	UM	4.77924	0.544775	1.88486	1.21704	0.267486	2.44931e-05	0.208257
CACGTCAATCAATGGA-1	UM	5.67092	0.73751	2.23561	1.37583	0.0340876	0.0166552	0.292387
CACGTCGGCAACCTCT-1	UM	5.06245	0.0160307	3.06027	0.98201	0.171422	0.00010468	0.298573
CACGTCGGGTTCTAGA-1	UM	5.45146	0.412703	2.55023	1.02342	0.169874	1.73109e-05	0.740993
CACGTCTATGATGTGG-1	UM	5.4166	2.2101	0.701603	1.0214	0.0946245	0.0788525	0.197106
CACGTTCGTGCTCTAG-1	UM	5.43581	0.435427	2.46024	1.28756	0.285899	0.0402899	0.134888
CACGTTTCGTACACAC-1	UM	5.8759	1.73884	2.10907	0.867024	0.0273875	0.000258602	0.278502
CACTAAAGTTGCCTAT-1	UM	5.41646	0.287581	2.7428	1.14045	0.233915	7.75018e-05	0.325479
CACTACGGGAGCTGCC-1	UM	7.37991	0.335017	3.27539	1.42793	0.927379	0.00477632	0.197661
CACTACTCAGTTCTGT-1	UM	5.96126	0.938777	2.37143	1.29491	0.157113	0.00321378	0.137853
CACTCAAGAGCTATGG-1	UM	6.02879	0.0275749	3.36444	0.963607	0.874615	0.000414789	0.125932
CACTCAGCTCTTGAGG-1	UM	5.66386	0.00215774	2.98485	1.41401	0.146171	0.00151599	0.429179
CACTCCTATGTAAGAT-1	UM	3.75554	1.16854	0.881319	0.793635	0.0367808	0.000311824	0.244418
CACTCCTCTCGGTCGG-1	UM	5.3884	0.369864	2.26341	1.17731	0.304955	0.098754	0.204064
CACTCGAGCTGAACAA-1	UM	4.77677	1.14928	1.55571	0.928247	0.0842643	4.89897e-05	0.340484
CACTCGGTTAGGAGGA-1	UM	4.97216	0.236218	1.66466	1.13368	0.950753	0.00057546	0.241346
CACTCTCAAGCATCGA-1	UM	4.19722	0.349659	1.51059	0.724538	0.891252	2.65095e-05	0.081637
CACTCTTCTGCTAGCC-1	UM	5.55602	1.88071	1.31003	1.03168	0.0219688	0.0180259	0.17382
CACTGACGATTGTGGA-1	UM	5.21784	0.00452009	2.25273	1.16895	0.730631	0.00527043	0.483571
CACTGTCCAAGTGAGA-1	UM	5.68711	2.37363	0.775282	1.38606	0.0157346	0.000271206	0.121593
CACTTAATCAGACGGA-1	UM	5.51794	0.0332267	3.2446	1.11029	0.368409	0.000692488	0.224607
CACTTCGCCACAGGCT-1	UM	4.98953	0.0395328	2.31643	1.07433	0.820026	2.07453e-05	0.0743873
CACTTCGTCTTATCTC-1	UM	4.55794	0.650386	1.63652	1.12316	0.110185	2.37413e-05	0.467741
CAGAACTTAGCCCTCT-1	UM	5.442	0.847701	1.06723	0.913277	0.0410622	0.000140531	1.78126
CAGAATAACACACGGA-1	UM	9.69102	0.271489	2.36888	1.57736	4.04621	0.104987	0.113306
CAGAATATTCGTTATC-1	UM	55.9869	0.0858577	11.4239	8.63588	1.74615	28.8386	0.351686
CAGACACCGATCGCTG-1	UM	4.41604	0.0499564	2.16766	1.28969	0.236093	5.22002e-05	0.0917134
CAGACCTGTAAGTGTT-1	UM	6.48884	0.766344	2.22519	1.30317	0.595534	0.0657178	0.30035
CAGACGAACCTGATAC-1	UM	4.33311	0.0856247	2.49938	0.902701	0.165139	0.0022567	0.101123
CAGAGACGGTCACCCA-1	UM	5.07611	0.0384436	2.73106	0.934445	0.200704	0.000344726	0.601462
CAGAGCATGAGCTTGC-1	UM	5.56168	0.668444	2.60019	1.05578	0.117445	0.0160816	0.148344
CAGAGCGATGGATGCT-1	UM	7.65468	0.704636	2.82464	2.22462	0.359451	0.121265	0.313947
CAGAGGCGATGCATGA-1	UM	4.49144	0.0979182	1.96424	0.984577	0.3556	0.00043926	0.378981
CAGAGTGATTTAACGT-1	UM	5.87297	0.00566757	3.79831	0.990278	0.203783	0.000288077	0.229011
CAGATAATGGGCGGGT-1	UM	5.0271	1.52396	1.28005	0.997122	0.0624087	0.0327295	0.170816
CAGATACTAACATAGT-1	UM	5.40729	0.0917776	2.59761	1.27049	0.284009	0.0171158	0.286314
CAGATCATTTAAAGTC-1	UM	11.8481	0.0707415	4.43818	2.33324	2.00354	0.935793	0.521348
CAGCAGCCCGTTCCTT-1	UM	6.06086	0.342582	2.57657	1.58455	0.109589	0.0477577	0.371808
CAGCAGTCCAGACTAT-1	UM	6.2648	1.20334	1.98707	1.4109	0.291734	0.00681931	0.227745
CAGCAGTCTGTGCTGC-1	UM	6.17059	0.00517999	2.74784	1.0625	0.212564	8.86715e-05	1.61051
CAGCCCTCACAGGCAG-1	UM	5.58988	0.330333	3.12719	0.775963	0.376437	5.29515e-05	0.183228
CAGCCGGGCCCTCTAT-1	UM	6.6651	0.327875	2.21694	2.25113	0.326567	0.0017842	0.557916
CAGCCTCCTGCAGAGG-1	UM	5.92215	0.751625	2.61027	1.19642	0.0850499	0.00108169	0.270708
CAGCCTCGATAGCGGT-1	UM	9.12305	1.30935	2.22286	2.62542	0.701349	0.110185	0.582694
CAGCCTCTCCTCAAGA-1	UM	5.37859	1.04656	1.29708	1.2001	0.370705	0.260238	0.107483
CAGCGATTCCCTTCAA-1	UM	4.22238	0.0508421	2.24074	0.875711	0.130121	0.000396512	0.302054
CAGCGCCAACACGATA-1	UM	4.94545	0.361601	1.80585	0.774271	0.992538	1.8968e-05	0.330641
CAGCTCACTGAGACAT-1	UM	5.87929	0.0560379	2.80978	1.06992	0.777637	0.00171678	0.37835
CAGCTCGACAAGTTAA-1	UM	5.33677	1.02008	1.5477	1.23284	0.136686	0.0675943	0.20212
CAGCTCGTGCTTGTGT-1	UM	5.44326	0.198411	2.79575	1.28909	0.0690834	0.000210173	0.370034
CAGCTGGCGTAACCGT-1	UM	4.80289	0.0957706	2.32961	1.51072	0.21527	2.84844e-05	0.141674
CAGCTTAGTAGGTAGC-1	UM	4.83699	1.06712	1.26074	1.33193	0.150373	9.42078e-05	0.266951
CAGGAAGACTTTATAT-1	UM	5.91384	0.190561	2.82601	1.384	0.402653	0.000173617	0.231396
CAGGACAGCTGCCCTT-1	UM	41.6117	0.342006	10.3528	6.14854	1.30565	19.4223	0.333503
CAGGATATATCGTTGT-1	UM	6.13944	0.0732956	2.97756	1.1168	1.2167	2.10048e-05	0.081076
CAGGATCCGCCCGACC-1	UM	5.44732	0.204169	2.70394	1.14986	0.294897	8.42763e-05	0.35635
CAGGCAGTCTTACCAG-1	UM	6.08678	0.11757	2.37388	1.3847	0.630076	3.2099e-05	0.888742
CAGGCCGTTTGGGTGT-1	UM	6.16209	0.0866915	3.7027	1.44124	0.178947	9.43678e-05	0.16138
CAGGCGCACGGTGGTC-1	UM	3.96464	0.281967	1.83266	0.872585	0.124541	0.00183019	0.140157
CAGGCGCCATGCTAGG-1	UM	4.82564	1.25341	1.53314	0.915489	0.0898675	0.00124802	0.301783
CAGGGCTAACGAAACC-1	UM	4.49637	0.257942	1.88499	1.1916	0.263884	0.00148037	0.335648
CAGGTTTAGTACTACA-1	UM	51.907	0.51596	11.3813	9.96639	1.64155	22.9095	0.447633
CAGTAACTATTTATTG-1	UM	5.93344	1.7187	0.884038	1.28328	0.207469	0.461646	0.264225
CAGTAATCCCTCCCAG-1	UM	5.14018	0.00212461	3.12702	1.03968	0.241382	0.000199772	0.240746
CAGTACATTCTCTAAA-1	UM	7.80183	1.13013	2.07463	1.93342	0.531475	0.534905	0.329904
CAGTACCAGTTTACGT-1	UM	5.12136	0.26645	1.99215	0.599517	1.31744	0.0139658	0.160219
CAGTAGATGATGTCCG-1	UM	5.31225	2.63769	0.588197	1.12137	0.00597893	3.03252e-05	0.336036
CAGTAGCCCACGCGGT-1	UM	5.87113	1.29624	1.81738	1.32536	0.157335	0.0500382	0.2127
CAGTAGCGAGGTAGTA-1	UM	5.79914	1.53497	0.806184	1.37624	0.174262	0.000844363	1.0252
CAGTCCAACGCCTTCT-1	UM	35.1033	0.324744	6.68121	7.22332	3.02241	13.5249	0.29774
CAGTCGAGGATGCAAT-1	UM	7.46225	0.386487	2.76247	1.84332	0.372422	0.0585774	0.865075
CAGTCTCTCGGCTAAT-1	UM	5.80886	0.234063	2.50367	1.08036	0.0442501	6.24165e-05	1.26179
CAGTCTGTATACTGGG-1	UM	5.69823	0.343904	2.50144	1.36614	0.460575	6.64682e-05	0.239898
CAGTGAATAAATGACT-1	UM	5.56946	1.5394	1.28618	1.20657	0.0277204	0.0754435	0.397507
CAGTGGTTGCACATGA-1	UM	5.39573	2.61219	0.522297	1.1664	0.0734826	0.00530462	0.205212
CAGTGTCCGCAGAATG-1	UM	4.99738	0.477521	2.56776	0.920179	0.128906	0.000261605	0.234242
CAGTGTCGGCTGGCCC-1	UM	5.64145	1.25171	1.73975	1.10044	0.096973	0.00690603	0.63752
CAGTTCAAATTGACAC-1	UM	5.30429	0.025687	2.44423	1.91428	0.0644176	0.000212487	0.265229
CAGTTCCGCGGGTCGA-1	UM	5.12199	0.00736432	3.02109	1.10617	0.195663	0.00013094	0.227006
CAGTTCGAGGACCCGA-1	UM	4.8023	0.147444	1.87078	0.958632	1.04825	3.2209e-05	0.121565
CATAACGGACAGTCGT-1	UM	4.84914	1.53506	0.966213	0.984135	0.131982	0.0843046	0.171667
CATAAGAAGCTTGGCT-1	UM	5.53163	0.0615536	2.41946	0.928733	0.05448	1.67139e-05	1.56884
CATAAGCTCTCCGTCT-1	UM	4.29045	0.513817	1.94017	1.01719	0.0584944	1.72707e-05	0.271221
CATAATGAGCGGGCGA-1	UM	6.13079	1.21957	2.10223	1.50255	0.147672	0.000783943	0.254015
CATACAAAGCCGAACC-1	UM	6.68114	0.569853	2.83457	1.53426	0.291863	0.0056026	0.624304
CATACACGGTTCCCAC-1	UM	4.35348	0.0754372	2.36081	0.963566	0.181408	0.00356791	0.142595
CATACCCGTACCCAGT-1	UM	5.02298	0.234683	2.5666	1.09322	0.0501243	0.000135746	0.338923
CATACGGCGTCTGGGC-1	UM	5.36999	0.120172	2.69401	1.61856	0.141389	0.000221039	0.171379
CATACGGGTGCATGAT-1	UM	4.77893	0.129628	2.38829	1.08874	0.201717	0.000155254	0.43026
CATACTATGTAATTGT-1	UM	5.55559	0.140287	3.47341	0.895979	0.373599	8.20926e-05	0.0753957
CATACTTAGGCAATAC-1	UM	11.0973	0.712499	1.28793	1.99518	0.531997	0.193818	4.99685
CATACTTCTTTCTCCG-1	UM	4.39309	0.427181	1.81652	1.46314	0.110875	2.13021e-05	0.0528616
CATAGAGGAGATACTA-1	UM	5.79741	0.612958	1.71457	1.2934	0.375208	3.81605e-05	1.14125
CATAGCCGCCCGGGAT-1	UM	4.83781	0.055115	2.40525	0.952315	0.553882	1.83514e-05	0.239169
CATAGCGTTGCCCACC-1	UM	5.13242	0.0711819	2.27712	1.47804	0.302473	4.47379e-05	0.372199
CATAGTACATTGAGAG-1	UM	5.35777	0.724775	1.72852	1.30531	0.15303	0.000291762	0.398046
CATAGTAGCATAGTAG-1	UM	4.87939	1.07734	1.40993	1.12653	0.0642234	0.000420146	0.242162
CATAGTCAAATACATA-1	UM	5.60857	1.18367	1.52178	1.24514	0.278854	0.0135851	0.425026
CATAGTCCACAAGAAC-1	UM	5.10957	0.0759405	2.29436	0.960248	1.11855	1.91126e-05	0.0582954
CATAGTGGGCACGCCT-1	UM	6.316	2.07514	1.54087	1.18008	0.0724605	0.101807	0.352709
CATATACTACTGATAA-1	UM	16.2086	0.720977	4.11762	3.63753	0.610832	5.12402	0.128971
CATATAGGTACAGTCA-1	UM	4.9724	0.0627939	2.65192	1.16355	0.271881	0.000112183	0.207894
CATATGTCAGGCTACG-1	UM	4.5693	0.0909579	2.5392	1.06883	0.18474	1.50967e-05	0.0942936
CATATTATTTGCCCTA-1	UM	6.40568	1.96491	1.70488	1.24181	0.0703924	0.000853883	0.300333
CATCAAACTGGCGCCC-1	UM	36.8671	0.362718	7.30375	6.54661	1.41901	17.3388	0.26444
CATCAACACCTACTAA-1	UM	4.0919	2.05762	0.432101	0.851672	0.0359899	8.13008e-05	0.227866
CATCATCTACCCGGAC-1	UM	5.67342	0.145041	2.74071	1.36365	0.438906	7.91164e-05	0.214801
CATCATTACCCTGAGG-1	UM	6.37934	1.15152	2.34394	1.15796	0.285714	0.00046792	0.300432
CATCCCGAGATTCATA-1	UM	6.62126	0.958902	1.25011	1.40524	0.332042	0.00396862	1.59748
CATCCGCAGGCCCGAA-1	UM	6.05012	3.4268	0.523445	1.04476	0.0704882	0.000807239	0.217675
CATCCTCTCAAAGATC-1	UM	5.04024	1.13358	1.80167	0.902099	0.0385737	0.000150293	0.368357
CATCGAATGGATCTCT-1	UM	5.36381	0.00646535	2.88014	0.957528	0.468251	1.59619e-05	0.487168
CATCGCCCGCGGCCAA-1	UM	5.55304	1.56831	1.58319	1.10994	0.0640672	0.000241873	0.260582
CATCGGACGGGTTAAT-1	UM	4.88776	0.965513	1.47954	1.05626	0.353492	0.000894505	0.35476
CATCGTCCGGTTACTA-1	UM	4.30213	0.116104	2.61507	0.865955	0.0728848	2.31577e-05	0.122178
CATCTACCCGAGAACG-1	UM	45.5924	0.474914	9.49027	6.16398	2.03629	22.593	0.285568
CATCTAGTGAAGGGAA-1	UM	30.3448	0.384924	6.60864	6.04765	1.11324	11.7506	1.04635
CATCTATCCCGTGTCT-1	UM	11.8306	0.167565	3.7464	2.15459	0.797258	3.15838	0.213821
CATCTGCAGGATCATT-1	UM	4.8815	0.831521	1.65271	0.959235	0.504397	0.0236075	0.213867
CATCTTACACCACCTC-1	UM	5.72376	1.56237	1.16557	0.908184	0.320832	0.066099	0.439546
CATGAACCGACATTTG-1	UM	4.84755	0.456386	2.66864	0.793418	0.0248387	0.00423151	0.203019
CATGAACCTCTTATCA-1	UM	5.82625	0.659303	2.18507	1.63714	0.0468527	0.000369812	0.328575
CATGACTTCGCTGAAT-1	UM	5.61498	1.30385	1.45323	1.42829	0.0889271	0.0172749	0.292444
CATGAGATGCACTCTC-1	UM	5.90328	0.0543503	2.65701	1.12199	0.647365	0.000233215	0.763409
CATGATCGCTTTGAGA-1	UM	7.91028	1.89453	0.979663	1.90324	1.26739	0.0266466	0.347651
CATGATGCACAATTCT-1	UM	6.40014	0.05687	2.98997	1.90862	0.345749	0.0480969	0.207398
CATGATGGAAGTTAGC-1	UM	10.3678	0.0953193	2.1717	2.58954	0.425745	0.452335	3.21329
CATGCACGTGTTACTG-1	UM	5.47225	2.15829	0.666475	1.18003	0.0815461	0.173722	0.155252
CATGCATGGAGACCCT-1	UM	5.33085	2.07573	1.17996	1.02803	0.0433963	0.00016894	0.111323
CATGCCAACTCGCAAA-1	UM	4.95128	0.105283	2.60014	0.840841	0.746128	1.64628e-05	0.115109
CATGCGACCAGTTTAA-1	UM	5.75343	0.717983	1.70719	1.51335	0.439015	0.141727	0.15165
CATGCGTTAGACAGAA-1	UM	5.40496	2.48544	0.558658	1.28061	0.0539942	7.40295e-05	0.292001
CATGCTGGCTCCAATT-1	UM	5.56536	2.07098	0.552406	1.40398	0.0382705	0.000250151	0.557555
CATGGAAATGGGACCA-1	UM	28.8015	0.542169	6.62273	5.78362	1.17064	4.76971	6.18666
CATGGATTGTCTTCCG-1	UM	5.8753	0.311562	3.01068	0.915336	0.404341	0.00139553	0.204191
CATGGCAGGAAGATCG-1	UM	6.7183	0.542465	2.70005	1.72143	0.455822	0.000154429	0.244531
CATGGCTCCCTATGTC-1	UM	5.74771	1.10513	2.3314	1.14226	0.1803	5.85905e-05	0.264024
CATGGGTATGCCTTAT-1	UM	5.10747	1.22755	2.01228	0.958859	0.0287144	6.43006e-05	0.303219
CATGGGTCGGGTGTGG-1	UM	5.77211	0.339611	2.76235	1.06601	0.30613	0.0781289	0.18106
CATGGTAAGTAGCGTT-1	UM	5.74119	0.0248091	3.52701	1.0221	0.313299	0.000341593	0.186872
CATGGTCTAGATACCG-1	UM	5.49774	0.957479	2.0159	1.25915	0.0716412	0.0164742	0.149309
CATGGTTTATTAATCA-1	UM	5.88363	0.256758	2.38852	1.39049	0.657648	8.19561e-05	0.376451
CATGTAAGAGACATTT-1	UM	9.7539	0.109088	1.33735	2.35402	0.0723876	0.134676	4.74458
CATGTAGGAGCGCCAA-1	UM	49.2502	0.340093	10.5045	7.22034	3.0593	21.4877	0.426011
CATGTCTCATTTATGG-1	UM	5.87671	1.36167	1.98116	0.902372	0.272174	0.00323969	0.399567
CATTACATAGATTGTG-1	UM	19.9957	0.966954	3.96557	2.71265	0.773554	8.91086	0.109434
CATTACGCAGGAAGGG-1	UM	5.56135	0.14358	3.07152	1.07061	0.0693735	4.77576e-05	0.593212
CATTACGTCGGCCCGT-1	UM	6.7928	0.424497	3.02266	1.46382	0.147001	0.0559342	0.577328
CATTATAACAGGGTCC-1	UM	4.99868	1.19551	1.42915	0.79559	0.172667	0.000407306	0.229944
CATTATGCTTGTTGTG-1	UM	6.66323	0.00900058	2.83191	1.22464	0.600026	0.0252786	1.14946
CATTCACTGACAGCTA-1	UM	5.97283	1.43628	1.39042	1.22183	0.122453	0.0016056	0.573862
CATTCAGGTCAGTGCG-1	UM	5.04793	0.34984	2.47908	1.00212	0.0317422	0.000270376	0.653019
CATTCCCATTCCGTCG-1	UM	14.3492	0.393969	4.21285	3.42315	2.4661	1.49	0.521352
CATTCCCTAAGTACAA-1	UM	5.19487	0.575839	1.52365	1.70088	0.215056	0.0104983	0.494946
CATTCGTCGTAGCGGT-1	UM	7.09639	1.56451	2.2324	1.12748	0.0611391	0.220563	0.383636
CATTGATGAACACGCC-1	UM	21.0983	0.0414501	5.33177	4.96326	1.57083	6.18903	0.520422
CATTGCAAAGCATAAT-1	UM	5.77208	0.972132	1.65089	1.52601	0.0464508	0.0936098	0.26726
CATTGCGAAATGGGCG-1	UM	4.63319	0.273944	1.48728	1.02929	0.496746	6.0134e-05	0.622208
CATTGCGGGTCAATTC-1	UM	15.1029	0.28775	4.02025	3.6343	1.76453	2.59263	0.725145
CATTGTGTGCTAGATC-1	UM	5.04876	0.685521	1.83354	0.933017	0.0507395	8.59012e-05	0.890776
CATTTAGCGGACCATG-1	UM	5.246	0.511645	1.87201	1.22873	0.116362	0.122178	0.281623
CATTTATCGTTCAAGA-1	UM	5.43589	0.362102	2.33279	1.323	0.24151	0.000550547	0.267967
CATTTCTAGCAGACTA-1	UM	5.8426	2.70861	0.668741	1.28472	0.0652966	0.0145381	0.194711
CATTTGAGTGGTACGT-1	UM	4.5332	0.0842953	2.55642	0.826942	0.319289	3.02481e-05	0.122119
CCAAACAGAACCCTCG-1	UM	5.22511	1.85336	1.01059	1.17866	0.0506628	8.23773e-05	0.361813
CCAAAGCAGTTGGTTG-1	UM	4.44802	1.04232	1.23797	1.36821	0.135865	8.78125e-05	0.14341
CCAAAGTCCCGCTAAC-1	UM	6.04804	0.966277	2.51326	1.20029	0.0575738	0.00113613	0.617062
CCAAATAACAAGATTC-1	UM	7.11415	0.0142612	3.73331	1.33898	0.677908	0.0407918	0.46779
CCAACCTTATGTAACT-1	UM	3.57143	0.404007	1.38778	1.03148	0.0637242	4.79463e-05	0.0657107
CCAACGATGCACTGAT-1	UM	6.25676	1.57323	1.7386	1.60684	0.358561	7.06284e-05	0.130756
CCAACGCTTGCCAGGG-1	UM	7.51005	2.94976	0.986523	1.43225	0.395219	0.140877	0.408676
CCAACTTGATAGATCC-1	UM	38.3486	0.42833	10.3329	6.15942	1.23935	15.7709	0.521681
CCAAGAAAGTGGGCGA-1	UM	4.75521	0.0198865	2.88162	0.769357	0.0657169	1.25402e-05	0.525248
CCAAGACTTCTGCGAA-1	UM	5.96957	0.117664	2.28191	1.71587	0.713719	0.0339466	0.140591
CCAAGCGTAACTCGTA-1	UM	5.92095	0.212116	3.43831	1.22642	0.0608046	0.0772269	0.0915411
CCAAGCTTGATCTCCT-1	UM	4.67804	0.168922	2.51015	0.859706	0.162496	0.000321367	0.381454
CCAAGGAACAGAGAGG-1	UM	5.95984	0.167983	1.99243	1.96385	0.227354	7.9636e-05	0.745747
CCAAGGTTGCCCTTTC-1	UM	5.30687	1.42995	1.77228	1.01636	0.0508432	0.000576466	0.273512
CCAAGTTTCTACAGAT-1	UM	4.1828	0.988301	1.31025	0.943063	0.0862728	0.000456378	0.216334
CCAATAGATTTCATCT-1	UM	5.74441	0.801626	2.15847	1.45128	0.210317	0.00159817	0.415623
CCAATAGTGCCGTCGA-1	UM	5.43122	0.54411	1.63719	1.79443	0.16438	0.000158517	0.571256
CCAATCGGTAGATCGA-1	UM	5.95545	0.562108	2.1273	1.33559	0.067782	0.0334488	0.707298
CCAATGTCACAGCAAG-1	UM	6.38305	0.00780722	2.87027	2.68321	0.0949502	0.000307768	0.213795
CCAATTACGGGTCGAG-1	UM	6.41944	0.986142	1.55215	1.34447	0.577745	0.175144	0.412143
CCAATTGAATGTTAAT-1	UM	5.69102	1.79129	0.859941	1.20539	0.136288	0.0143441	0.451166
CCACAATGTACGTCTT-1	UM	4.32353	0.709521	1.50297	0.789184	0.115686	0.0629597	0.199895
CCACACTGAGATATTA-1	UM	5.85872	0.00100219	3.02775	1.52551	0.116559	0.00292814	0.665901
CCACAGCTGAAATCAT-1	UM	5.08325	1.69984	0.847311	1.30667	0.132175	8.17662e-05	0.323636
CCACAGTACCCATCCT-1	UM	4.81802	0.960722	1.26401	1.04166	0.11308	0.0028799	0.36388
CCACATACTGCACCCA-1	UM	11.0482	0.537847	3.22211	2.63668	0.615428	2.03266	0.355829
CCACCAACTTTACTGT-1	UM	5.2222	0.153186	1.40109	2.30141	0.139425	0.00880778	0.5751
CCACCCAAGGAAAGTG-1	UM	6.13206	0.0144666	3.92002	1.23603	0.146274	0.0172701	0.211073
CCACCTGTATGGAATA-1	UM	10.7044	0.431771	3.38829	3.41302	0.986276	0.299104	0.428816
CCACGAATTTAACCTC-1	UM	5.99579	0.958359	2.38181	1.29758	0.134977	0.0303693	0.157791
CCACGAGAAGAGAATC-1	UM	7.77909	0.738949	1.42766	1.07853	2.82708	0.00305173	0.676843
CCACGGAGCCATAAGA-1	UM	5.29482	0.00722415	2.87804	1.18807	0.529897	1.83406e-05	0.156891
CCACGGTGCCCGGTAG-1	UM	6.5852	1.05222	1.87875	1.41645	0.695001	0.00594668	0.359733
CCACGTAAATTAGACT-1	UM	12.074	0.607904	2.7657	2.62977	0.726109	2.39226	1.22509
CCACTAAACTGAATCG-1	UM	4.85814	0.0633815	2.33311	1.11646	0.0964228	4.24332e-05	0.752894
CCACTATCCGGGTCAC-1	UM	15.3119	0.238729	3.46178	2.51125	0.783829	6.52577	0.0771719
CCACTCAGATCCGCAA-1	UM	4.77734	1.62604	1.04102	1.26988	0.104111	1.32519e-05	0.234439
CCACTGGTGGCTGGTT-1	UM	5.71439	0.00123511	2.7584	1.45225	0.923977	1.89202e-05	0.0668631
CCACTGTTTGGATTAA-1	UM	5.5124	0.613755	1.85767	1.3562	0.139629	0.0150302	0.365742
CCAGAAACTGATGCGA-1	UM	6.64537	0.526884	2.78998	1.58669	0.357481	0.000165836	0.469263
CCAGAAAGCAACTCAT-1	UM	4.48837	0.0919461	2.28862	1.45927	0.0359344	1.64417e-05	0.201722
CCAGAGACAAAGCCGG-1	UM	5.07329	0.000177247	3.02284	1.01086	0.481241	1.65548e-05	0.1836
CCAGATAGTTGAGTGA-1	UM	6.62152	0.273719	3.6556	1.08378	0.457135	0.00233337	0.133762
CCAGATGTAAATGGGT-1	UM	71.0091	0.785656	15.7519	12.3004	3.86152	31.3657	0.729716
CCAGCCTGGACCAATA-1	UM	5.99681	0.0576675	3.79275	1.13053	0.298592	8.85581e-05	0.124257
CCAGCGGGATCACCAG-1	UM	30.8644	0.110753	7.44823	5.64474	8.97341	4.51308	0.839231
CCAGCTACGCCTCATA-1	UM	5.74024	1.59847	1.43526	1.71838	0.0272101	0.000658963	0.150231
CCAGCTCGAACGCATT-1	UM	5.36617	0.0640195	2.58308	1.23038	0.406002	3.01037e-05	0.487621
CCAGCTGATGGTACTT-1	UM	4.2203	0.0825736	2.35306	1.01959	0.144079	2.84884e-05	0.0871513
CCAGCTTCCGCCCGCA-1	UM	5.48581	0.561164	2.51546	1.42187	0.135966	6.01555e-05	0.213084
CCAGGCTGGCGTCTGA-1	UM	18.0863	0.286097	5.51609	4.10384	0.429747	5.09824	0.488073
CCAGGGACGTGGCCTC-1	UM	6.22518	0.0167329	2.9839	1.50357	0.458182	0.015109	0.468095
CCAGTAGTCTGATCCA-1	UM	5.72445	1.85543	1.20189	1.01151	0.137196	0.00862963	0.452316
CCAGTCAAATCTCTTA-1	UM	4.32123	0.31662	1.69878	0.743272	0.563844	3.76865e-05	0.359249
CCAGTCCATTATTCGA-1	UM	5.75962	1.45342	1.87139	1.29636	0.0810708	0.000437006	0.37894
CCAGTCTAGACGGCGC-1	UM	5.88941	1.09729	1.66389	1.33729	0.319733	0.0508797	0.220437
CCAGTCTTGTCATAGA-1	UM	5.53028	0.00083014	2.38148	1.00644	0.134839	2.00302e-05	1.51885
CCAGTGAGCTCCTTGT-1	UM	4.45744	0.223429	2.19971	0.912064	0.0423793	2.98257e-05	0.520146
CCAGTTCGGTAACTCA-1	UM	5.60764	0.723885	1.42564	1.46103	0.0811645	0.000302035	1.30266
CCATAAACAACCCGAC-1	UM	5.22271	0.334129	2.08494	1.42546	0.0761027	0.00022897	0.588622
CCATACCTTTACTTGT-1	UM	5.90546	1.07326	1.12462	1.39795	0.328476	0.381289	0.19284
CCATACTCGCCTCTCC-1	UM	4.74	1.15959	1.37263	1.0177	0.279897	2.37848e-05	0.29496
CCATAGGTTGGCGTGG-1	UM	9.07047	0.188363	1.71103	2.42828	0.370548	0.454935	2.6206
CCATAGTCAGTAACCC-1	UM	5.80933	3.08189	0.464287	1.0459	0.014019	5.15637e-05	0.536701
CCATATGGAAACTATA-1	UM	6.50587	0.273724	3.30112	1.2779	0.213494	0.0882803	0.438541
CCATATTGGATCATGA-1	UM	4.53915	3.35847	0.219373	0.491029	0.025395	7.23724e-06	0.0365426
CCATCATAAGAACAGG-1	UM	33.681	0.172688	5.42529	3.95274	0.860164	19.6541	0.151003
CCATCCATACCAAGTC-1	UM	6.14651	2.80134	0.977779	0.926481	0.0702232	0.00044922	0.356043
CCATCGCAGTTAAACT-1	UM	5.38752	0.0213239	3.21418	0.993752	0.144561	5.74115e-05	0.471126
CCATCTCACCAGTGAA-1	UM	6.00363	0.895783	2.20547	1.48109	0.141563	0.0766424	0.183102
CCATCTTGTTCACAAT-1	UM	5.34313	1.80834	1.46954	0.960518	0.0566287	0.000102633	0.155823
CCATGCCCTAGATTTC-1	UM	5.27618	0.600114	2.34392	1.14249	0.0610941	0.000896358	0.250543
CCATGCCTGTTTAGTA-1	UM	5.35131	0.465884	2.75787	1.05249	0.217614	7.87111e-05	0.136114
CCATGCTCTGCAGGAA-1	UM	5.11369	0.919853	1.74272	1.13224	0.239833	9.10273e-05	0.249122
CCATGGCCCTTGTACC-1	UM	4.33756	1.74254	0.655885	0.976266	0.151117	0.00121809	0.235015
CCATTAGCGATAATCC-1	UM	5.45596	0.139142	3.09002	1.05542	0.398811	0.000352425	0.135328
CCATTCCCTGCCCACA-1	UM	5.28366	1.70764	0.794126	1.48531	0.271584	0.000516555	0.214044
CCATTGTTTCCTCCAT-1	UM	32.8814	0.397827	5.48972	4.67508	3.12502	15.1568	0.160224
CCATTTCTACCTATTA-1	UM	4.47819	0.231893	1.9816	0.983516	0.157614	1.75381e-05	0.517028
CCCAAACATGCTGCTC-1	UM	5.31799	1.37578	1.50639	0.894377	0.0458356	0.153328	0.288093
CCCAACATACGTCGCG-1	UM	5.21831	0.23635	2.80022	1.40178	0.118051	3.51018e-05	0.127816
CCCAACCACACTAACA-1	UM	7.10653	0.0444992	2.52644	1.46653	2.23942	0.00213023	0.0791195
CCCAAGAATGCACGGT-1	UM	6.8734	0.409331	3.48622	1.39141	0.134955	0.0653335	0.295473
CCCAAGACAGAGTATG-1	UM	5.79071	1.15863	1.73568	1.47564	0.113854	0.000490642	0.3119
CCCAAGTCATTACACT-1	UM	5.47527	0.199752	2.91965	0.969114	0.195837	7.25983e-05	0.469134
CCCAATGAGATTTGCA-1	UM	3.98628	0.319975	1.90258	0.871252	0.146215	0.000175997	0.134034
CCCAATTTCACAACTT-1	UM	5.22646	0.551865	2.61989	1.01904	0.127873	0.000121736	0.324754
CCCAGAGGAGGGCGTA-1	UM	6.48186	2.28919	0.975553	1.321	0.445564	0.117897	0.237982
CCCAGGAAGAATTCGA-1	UM	4.73972	0.423258	2.21513	0.99365	0.309163	2.03311e-05	0.260791
CCCAGGTCTGAAGGCT-1	UM	6.83056	1.16346	2.12701	1.61754	0.208242	0.168277	0.291734
CCCAGTTAAGGCGCCG-1	UM	6.04502	0.595164	2.14727	1.28523	0.450616	0.000237403	0.53179
CCCATATAGGTCGATT-1	UM	7.16235	1.06341	0.802999	1.25279	2.61438	0.0104862	0.191368
CCCATTATTGTATCCT-1	UM	5.70258	0.508506	1.63934	1.13149	0.203172	0.0166227	1.26202
CCCGAAGTTTCGCGAA-1	UM	4.03045	0.11502	2.18842	0.8781	0.153868	0.000293501	0.184817
CCCGACCATAGTCCGC-1	UM	6.19052	0.678836	1.79376	1.19389	0.214212	0.00056516	1.07889
CCCGAGTTTCTCCGTA-1	UM	6.2204	1.31763	1.658	1.39058	0.177409	0.0727907	0.213895
CCCGATAGCCTCGCCT-1	UM	36.0495	0.44763	6.9762	6.23395	2.57075	16.1575	0.187297
CCCGCAGCGCGAACTA-1	UM	5.104	0.645042	2.02736	1.17036	0.343319	0.00656709	0.117505
CCCGCAGGGCCCAAAG-1	UM	6.33637	0.10303	3.29714	1.29728	0.48416	0.0217944	0.368432
CCCGCCATGCTCCCGT-1	UM	6.45344	2.72362	1.12275	1.06567	0.0771465	0.00835157	0.291808
CCCGCGCAATGCACCC-1	UM	4.56183	0.247438	2.44089	0.918906	0.156401	3.13088e-05	0.266981
CCCGCTAGAGGGTTAA-1	UM	6.76255	1.99068	1.17277	1.64772	0.116669	0.111545	0.271788
CCCGCTTGCCCTCGTC-1	UM	6.07883	2.39886	1.25649	1.13312	0.0673912	0.000161816	0.226918
CCCGGCACGTGTCAGG-1	UM	5.03657	0.267236	2.50619	0.787862	0.216393	2.5067e-05	0.69164
CCCGGCTAGGTGAGAA-1	UM	5.3086	0.242267	1.82084	1.59889	0.331487	4.75098e-05	0.781964
CCCGGGTCGTTCAGGG-1	UM	5.76282	0.223862	2.33648	1.16911	1.13191	1.55807e-05	0.206323
CCCGGTGGAAGAACCT-1	UM	5.0599	0.00457811	3.31897	0.872102	0.379448	1.98214e-05	0.0759734
CCCGTAAGTCTAGGCC-1	UM	5.49976	0.000214185	3.39793	1.02643	0.465153	2.69185e-05	0.123453
CCCGTAGCTGGGAAGA-1	UM	4.11684	0.434358	1.95624	0.817753	0.216569	1.58238e-05	0.119736
CCCGTCAGCGTCTGAC-1	UM	5.99705	0.116865	2.94394	1.09514	0.544082	0.0353923	0.376807
CCCGTGAGGGCGGTGA-1	UM	4.35529	0.761103	1.72684	0.966456	0.135994	4.1228e-05	0.170434
CCCGTGGGTTAATTGA-1	UM	4.78078	0.0651266	2.72845	0.908929	0.179298	0.000477995	0.402559
CCCGTTTCGCAGATGT-1	UM	6.48567	0.94323	2.80684	1.21323	0.176746	0.0313368	0.16943
CCCTACCCACACCCAG-1	UM	5.30419	0.26178	1.71056	1.41144	0.253467	2.64273e-05	1.07385
CCCTACTTGAACAATG-1	UM	5.71699	0.141007	2.95236	0.917474	0.4418	0.000161305	0.708145
CCCTAGTGTCAGGTGT-1	UM	5.25012	0.565398	1.48978	1.38786	0.180553	0.000128668	0.864762
CCCTCAAGCTCTTAGT-1	UM	4.98626	0.327986	1.99514	0.804894	0.403412	0.000213716	0.878706
CCCTCATTCTGGAATT-1	UM	6.68343	0.298245	3.20103	1.57448	0.453632	0.000230088	0.237181
CCCTCCTCGCTCGTAT-1	UM	6.15643	0.196895	2.75202	1.46928	0.353768	0.0245571	0.380891
CCCTCGGGAGCCTTGT-1	UM	5.63439	0.00355232	2.93278	1.34634	0.452198	0.00204329	0.183356
CCCTGAAATGAGTTGA-1	UM	5.85125	0.225787	2.67387	1.26394	0.783732	0.00351565	0.20354
CCCTGACTAACAAATT-1	UM	4.11654	0.243471	2.18734	0.672142	0.046792	4.89032e-05	0.52953
CCCTGATGTAACTCGT-1	UM	5.27755	1.03739	1.71814	1.19346	0.0655984	8.19394e-05	0.670584
CCCTGCCCAATCCGCT-1	UM	4.46495	0.139823	2.59659	0.942314	0.0922757	1.87439e-05	0.233472
CCCTGCGCTACGCATA-1	UM	7.29131	0.416128	1.97014	1.53256	0.862444	0.000360256	1.58509
CCCTGGTATGGGCGGC-1	UM	5.91807	2.14472	1.42755	0.933655	0.14581	0.0339862	0.135788
CCCTGTTGGCAAAGAC-1	UM	5.20474	0.656291	2.12951	1.27572	0.376338	0.00103801	0.0976025
CCCTTCTCGTACGCGA-1	UM	5.90773	1.20926	1.03852	1.23672	0.0355502	0.00035891	1.61291
CCCTTTAATGGAGTTC-1	UM	6.74799	0.338329	2.8302	2.05789	0.145015	0.0227152	0.317819
CCCTTTGACAGGTCTT-1	UM	5.16349	0.0108527	3.12304	0.849452	0.183897	0.000142238	0.372839
CCGAAAGTGGTGAGCA-1	UM	5.88121	1.26043	1.81994	1.49014	0.378881	0.00044356	0.175658
CCGAACACTGGGCCTC-1	UM	4.57608	0.28481	2.15311	0.966297	0.322196	9.46443e-05	0.248069
CCGAACCTTCCCGGCC-1	UM	4.95152	0.764955	1.85569	1.40614	0.00702839	0.00532312	0.298781
CCGAAGGGCGTACCGC-1	UM	32.6649	0.0205786	7.10037	6.17698	1.42321	14.2703	0.300803
CCGAAGTATATTGTTC-1	UM	4.45753	0.0645591	2.35989	0.892758	0.188169	1.89216e-05	0.404735
CCGACAAACACATGAG-1	UM	4.77219	2.39904	0.451341	1.0554	0.052741	2.53466e-05	0.212759
CCGACAAAGGGAGTGC-1	UM	5.18883	0.737523	2.50102	0.993272	0.0932428	8.08304e-05	0.33324
CCGACAATAGGCCGCC-1	UM	6.66397	0.365802	3.13164	1.17865	0.686916	0.0921932	0.21271
CCGACGGGCATGAGGT-1	UM	3.60717	0.255668	1.76691	0.779923	0.0934049	3.2487e-05	0.107225
CCGACGTAAACACAAC-1	UM	6.49328	2.58136	0.830182	1.47714	0.251502	0.141767	0.176676
CCGACTCGCATAGTCT-1	UM	5.50367	0.303996	2.57437	1.16718	0.341464	8.34856e-05	0.210704
CCGAGAAGTCGCATAA-1	UM	6.5218	1.81086	1.24353	1.3729	0.336831	0.313548	0.139297
CCGAGCTGTGCTTGTC-1	UM	17.786	0.243397	3.56649	2.86706	0.610895	7.93822	0.147707
CCGAGGGATGTTAGGC-1	UM	5.8759	0.0491651	3.00676	1.1987	0.32284	0.000537951	0.549233
CCGATATGACGTAAGG-1	UM	26.5564	0.319327	5.54363	4.7281	1.25966	11.5417	0.147931
CCGATCTCAACCTTAT-1	UM	5.81822	1.57645	1.44935	1.61384	0.0968052	0.0208279	0.181536
CCGATCTTAAGAGGCT-1	UM	26.8302	0.083211	6.66323	3.37631	1.44774	11.8725	0.220873
CCGATTCGAGGGACCC-1	UM	4.33964	0.0427077	2.3678	0.930583	0.140158	0.00533714	0.314134
CCGATTGGTCAATGAA-1	UM	21.9584	0.443795	3.77651	4.82021	0.75524	9.40271	0.170883
CCGCACAAAGACCAAC-1	UM	6.07934	0.158166	3.69603	0.910871	0.535163	0.0104936	0.0750557
CCGCACACGAACGTGT-1	UM	33.7764	0.557423	7.09378	4.75	1.36341	16.4451	0.21422
CCGCACGTGACCTCGG-1	UM	5.15139	0.142987	2.42814	1.57164	0.0280428	0.000123331	0.215695
CCGCACTTGCAATGAC-1	UM	5.9287	0.360223	2.5743	1.38254	0.275446	0.0209456	0.485169
CCGCATGTGGTACGAT-1	UM	5.24934	0.00927325	2.93889	0.89777	0.0284992	5.11533e-05	0.855037
CCGCCACCACAATCCA-1	UM	6.46536	0.196354	3.45134	1.25149	0.303243	0.00125257	0.418671
CCGCCGGTCAACACAC-1	UM	6.02884	2.33055	0.893882	1.20761	0.0692336	0.0414092	0.409741
CCGCCGTTGAGGATAA-1	UM	13.3471	0.527359	3.67129	2.57408	0.77722	3.77244	0.128657
CCGCCTGCGAATTGGT-1	UM	5.1751	1.5048	1.06772	1.13632	0.181485	0.182724	0.111845
CCGCCTTGCGATGTCG-1	UM	4.20983	1.16358	1.24559	0.792251	0.155217	0.000711178	0.180636
CCGCGATTTGGTAGGT-1	UM	4.32879	1.03295	0.97168	0.885141	0.149016	1.58334e-05	0.69911
CCGCGGAATGCGTCAC-1	UM	4.34235	0.753314	1.65311	1.07906	0.10045	0.000872534	0.203827
CCGCGGGTACGAAGAA-1	UM	5.6401	0.548026	1.86749	1.20981	0.505335	0.00470929	0.53659
CCGCGTAGGTAAGGGC-1	UM	5.59309	0.15176	2.46346	1.70112	0.421505	4.35372e-05	0.0970983
CCGCTATCAGCACCAG-1	UM	5.73653	0.0247958	3.59013	1.19726	0.262226	5.94801e-05	0.0935933
CCGCTCCAGGGCGATC-1	UM	5.62397	0.0324524	2.85831	1.18707	0.196466	3.05737e-05	0.79899
CCGCTCTTCCGAACTA-1	UM	6.38841	0.137481	3.30917	1.23319	0.211422	0.00012661	0.589915
CCGCTGGTGCCATTCA-1	UM	5.96826	2.40534	0.999551	1.14119	0.0571432	0.000646788	0.151982
CCGCTTACCTCACTCT-1	UM	4.99745	0.00804475	3.03833	0.869738	0.229567	4.0422e-05	0.331145
CCGCTTCGCGGTTAAC-1	UM	5.69828	1.69142	1.48861	1.26124	0.161669	6.24083e-05	0.238148
CCGCTTGCTGACATGG-1	UM	6.81938	1.39416	1.12483	1.92804	0.596046	0.303241	0.234995
CCGGAAGTGCAATATG-1	UM	5.25821	2.25429	0.784325	1.142	0.0217721	0.000866509	0.47228
CCGGAAGTTATCAGTC-1	UM	35.4102	0.25382	5.05879	5.33231	1.17041	20.018	0.167758
CCGGAATGGTTTCAGT-1	UM	5.39755	1.77535	1.45839	1.22719	0.0720718	0.00105095	0.237211
CCGGAGCGTACTTTCT-1	UM	5.53881	0.0153379	2.82931	0.991517	0.833979	9.74866e-06	0.29
CCGGAGGTCTTATGGT-1	UM	33.59	0.00408299	4.40765	8.38115	3.48174	10.7796	3.0144
CCGGCACGACCGTTTC-1	UM	9.50832	1.8578	1.30385	1.60508	3.28954	0.0608785	0.0546916
CCGGCGCATATTGGAT-1	UM	6.8756	1.03395	2.56737	1.74874	0.0565404	0.00285724	0.313683
CCGGCGTGAGACTCTG-1	UM	4.27742	0.374015	2.40296	0.78125	0.218618	2.20006e-05	0.0673822
CCGGGACCCGCAGAGA-1	UM	6.00284	1.43925	1.35112	1.92793	0.0935633	0.00277072	0.230902
CCGGGCGGTCTCGTCA-1	UM	6.01557	0.7521	2.3077	1.48884	0.297118	0.000213887	0.209935
CCGGGCTGCTCCATAC-1	UM	5.72003	0.508985	2.86021	1.14892	0.252389	0.013665	0.100051
CCGGGTTCGAGGTTAC-1	UM	5.07895	1.81897	1.06361	1.04745	0.148938	0.00703659	0.302374
CCGGTAATGGCTAGTC-1	UM	6.28611	2.80566	0.887734	1.17744	0.0990481	0.0352692	0.279102
CCGGTGCGAGTGATAG-1	UM	5.07076	0.318315	1.67233	1.36854	0.123004	3.85228e-05	1.05871
CCGGTTTGTAATTGTG-1	UM	4.65099	0.109701	2.31735	1.28709	0.14555	1.95722e-05	0.290999
CCGTAAGTTGGTCCCA-1	UM	5.83925	0.321079	2.83464	1.12861	0.480403	0.0549397	0.107921
CCGTACCCAAGCGCCA-1	UM	6.21777	2.17807	1.54019	0.969527	0.0686421	0.000304078	0.479729
CCGTAGGAAATCCCTG-1	UM	5.49686	0.388993	2.86309	1.13233	0.110033	0.00364902	0.197304
CCGTAGGGTTGTTTAC-1	UM	5.72133	0.453209	2.49144	1.03889	0.268832	0.000412873	0.381985
CCGTATCTCGTCGTAG-1	UM	4.30271	0.327945	1.69076	0.975859	0.405868	0.000670228	0.147203
CCGTATTAGCGCAGTT-1	UM	35.5017	0.0613529	9.69937	7.24841	2.06384	12.614	0.325048
CCGTGAGGCATTCATG-1	UM	5.85881	1.62646	0.470097	1.15796	0.366612	0.379085	0.718693
CCGTGCCCATGACGGC-1	UM	7.2773	0.128394	2.33335	1.9542	0.222816	0.027201	1.75396
CCGTGGAACGATCCAA-1	UM	6.9271	1.16606	1.72285	1.0841	0.780518	0.20162	0.729501
CCGTGTTAAATTCCAT-1	UM	5.1391	0.0218412	2.59575	1.50174	0.103523	0.000151168	0.407102
CCGTTACGTTAGAACA-1	UM	5.43944	1.49104	1.35123	1.26517	0.0268512	0.0381579	0.25555
CCGTTCCGAATCTCGG-1	UM	5.07166	0.0114554	2.99747	0.814457	0.463728	0.000176685	0.238707
CCTAAACAGGGTCCGT-1	UM	5.16396	1.49617	1.40916	1.12286	0.0421795	0.000212114	0.253763
CCTAAAGGCTGACGCT-1	UM	6.22603	0.291489	2.934	1.81083	0.141447	0.0151617	0.211937
CCTAAATTAACGGTTC-1	UM	5.67561	0.238394	2.65968	1.4905	0.124271	0.000578276	0.465016
CCTAAATTGTATCCTA-1	UM	7.78873	0.254978	3.5333	1.63914	0.697802	0.190082	0.227719
CCTAACCCAAACAAGT-1	UM	5.74787	1.21756	1.96405	1.29348	0.105858	0.000103323	0.340239
CCTAACTAAGGCTCTA-1	UM	6.57807	0.0882162	3.20117	1.35153	0.393721	0.0175451	0.660222
CCTAAGTGTCTAACCG-1	UM	5.46794	6.35494e-05	3.58619	0.924206	0.0679465	1.38079e-05	0.468336
CCTACAAGTCCGGAAT-1	UM	19.6497	0.313758	3.02402	5.28434	1.97049	3.13217	3.43832
CCTACATTCACAGACG-1	UM	5.27162	0.0602958	3.27109	0.845617	0.255176	5.86052e-05	0.304648
CCTACGCGACCTTACA-1	UM	6.11856	1.88032	0.893222	1.63344	0.160215	0.0625144	0.361012
CCTACGGCTCAGTCGA-1	UM	5.41507	0.29306	2.91068	1.19619	0.0874733	0.000789967	0.176461
CCTACTCAACACGATT-1	UM	5.039	1.2328	0.522424	1.21242	0.256563	0.0665504	0.617503
CCTACTGCGGCGGCCA-1	UM	69.4243	1.06759	17.5896	9.33451	4.16251	30.4168	0.703912
CCTACTGCTTACACTT-1	UM	5.92813	0.0304757	3.2247	1.24647	0.258536	0.00304136	0.359958
CCTAGGCGTAGCGATC-1	UM	5.59028	0.515835	2.47998	1.02449	0.296329	0.0255535	0.142857
CCTAGTTAGTCGCATG-1	UM	5.69351	0.0711677	3.08895	1.11952	0.297442	0.00011975	0.375034
CCTATAATGAGTGCCC-1	UM	5.21737	2.0965	0.980542	0.894414	0.0325802	0.000153593	0.596921
CCTATACCGTCCTGTC-1	UM	4.44126	0.0624925	2.13325	0.835403	0.0284521	0.00367435	0.706537
CCTATATTTGTCCTGG-1	UM	4.67461	0.598955	1.40479	1.07321	0.54313	0.00393305	0.134377
CCTATCTATATCGGAA-1	UM	4.76326	0.698636	1.23053	1.11842	0.206191	0.000287291	0.529046
CCTATGAAGTGGTGCC-1	UM	8.75746	0.456864	2.78706	2.41543	0.513731	0.00941784	1.35573
CCTATGGGTTACCGTC-1	UM	6.21812	0.227567	2.91188	1.24954	0.592912	0.00225604	0.265255
CCTATGGTCAAAGCTG-1	UM	4.98957	0.107278	1.86162	1.24671	0.16765	0.000295696	1.1019
CCTATGTCCACTCCAC-1	UM	5.9597	1.63235	1.82214	1.53228	0.0393424	0.000174784	0.133476
CCTCACCAATCTTGAC-1	UM	5.25577	0.729544	1.40802	1.30773	0.13782	0.0170494	0.694363
CCTCACCTGAGGGAGC-1	UM	5.53548	1.19606	1.36037	1.06558	0.128875	0.331737	0.154512
CCTCACCTTAGCATCG-1	UM	4.89985	1.36737	1.23218	0.883746	0.109774	0.0832596	0.140337
CCTCACGTCAGCTAAT-1	UM	7.74876	0.549728	2.81976	1.71136	0.211407	0.0936841	0.973199
CCTCATGCAGCTACGA-1	UM	5.51811	1.26581	1.54484	1.03169	0.121294	0.00037044	0.651772
CCTCCCGACAATCCCT-1	UM	5.7163	0.218127	2.55521	1.04228	0.303745	0.000434586	0.824192
CCTCCGACAATTCAAG-1	UM	5.29597	0.302606	2.54327	1.63584	0.115817	0.000295132	0.132118
CCTCCTGAGCCCACAT-1	UM	4.36352	0.295879	2.1783	0.780876	0.0845686	3.16387e-05	0.460734
CCTCGAAGTGGACGGG-1	UM	5.73139	0.46726	2.17351	1.38774	0.109413	0.115436	0.476363
CCTCGACCCACTGCCT-1	UM	6.50854	0.363939	1.99983	1.82848	0.999277	0.000163411	0.280207
CCTCGCCAGCAAATTA-1	UM	5.2528	0.251433	2.61559	1.30054	0.178751	0.000200179	0.142685
CCTCGCGCGATATAGG-1	UM	6.15332	0.704447	1.71119	1.33934	0.0950512	0.0779996	1.22572
CCTCGCGCTGTGCGAT-1	UM	5.04262	0.000320181	2.78262	1.26373	0.0371725	1.66583e-05	0.450009
CCTCGGACCGGGATAG-1	UM	5.44005	0.850281	1.97946	1.29685	0.144065	0.0354346	0.216928
CCTCGGATGCTACCTG-1	UM	5.20423	1.01061	0.935565	1.40013	0.539197	0.000403963	0.440006
CCTCGTTACGCCTGTT-1	UM	41.0053	0.0928263	7.36232	6.38351	1.80886	20.9591	0.23103
CCTCTAATCTGCCAAG-1	UM	7.76938	0.0643778	4.06376	1.6981	0.380231	0.0321887	0.472127
CCTCTATCGATTAGCA-1	UM	5.11654	0.418422	2.25523	1.06025	0.236038	4.72477e-05	0.31745
CCTCTCTCCCATCTAG-1	UM	5.55641	0.19745	2.83139	1.31995	0.184135	0.0108222	0.267456
CCTCTGGCCTAGACGG-1	UM	6.50736	1.53418	1.49991	1.65916	0.212958	0.000208313	0.524689
CCTCTGTACTATTCTA-1	UM	5.12486	0.00232548	2.12066	1.98836	0.0515803	4.91699e-05	0.438211
CCTGAACGATATATTC-1	UM	5.12235	0.840119	1.89361	1.07724	0.227799	0.0383652	0.185329
CCTGAATATTTACATA-1	UM	6.78386	0.0184361	3.33132	1.89052	0.351026	0.0567883	0.242335
CCTGACAAACTCGCGC-1	UM	5.10177	0.366254	2.5021	1.22118	0.14986	1.08017e-05	0.346026
CCTGACCACCGATGGT-1	UM	5.55801	0.0551247	2.97173	1.08547	0.371099	8.09186e-05	0.420527
CCTGACGCAACCTTTA-1	UM	5.86932	1.96283	0.957892	0.978432	0.177573	0.0699179	0.323606
CCTGCCCGTTGTCTAG-1	UM	4.74804	0.314363	1.97382	0.948824	0.39385	0.000957713	0.389736
CCTGCGATAGAACTGT-1	UM	5.32285	0.193795	2.51811	0.974851	0.130131	1.47691e-05	0.978903
CCTGCGTTCTACGCTT-1	UM	4.73196	1.38483	0.429629	1.05037	0.0699263	4.46306e-05	1.06404
CCTGCTATTTGAGAAG-1	UM	5.58746	0.0323089	3.02464	1.2192	0.297541	0.00033553	0.26356
CCTGGAAACGTTCTGC-1	UM	7.55116	1.02846	2.11392	1.93802	0.828102	0.11465	0.148991
CCTGGCTAGACCCGCC-1	UM	5.15996	0.00480537	3.44911	0.883721	0.185591	7.24186e-05	0.0849728
CCTGGTCGAATGTGGG-1	UM	4.883	0.00787525	2.00857	0.87627	0.396879	6.26297e-05	0.902163
CCTGTAAGACATGATA-1	UM	5.81573	0.137208	2.24606	1.63851	0.661353	9.28909e-05	0.412334
CCTGTACTCACGCCCA-1	UM	4.64055	0.0414978	2.51527	1.06426	0.179891	4.02505e-05	0.275843
CCTGTCACCCGGGCTC-1	UM	5.81702	0.569232	2.50296	1.11472	0.29582	0.0113338	0.259123
CCTGTCCCTCACGTTA-1	UM	6.10266	2.14735	0.557192	1.3246	0.532259	0.0743458	0.411653
CCTGTCGCCCGTAAAT-1	UM	5.77654	0.0299406	3.35313	1.37519	0.247807	0.00166212	0.165987
CCTGTGAAACCGTAAC-1	UM	4.97937	0.442233	2.41375	1.03725	0.229619	2.67259e-05	0.301233
CCTGTGCATAGGAGAC-1	UM	5.12441	0.000429735	1.96928	2.0463	0.175849	0.000184016	0.49845
CCTGTGCGGATTGTAA-1	UM	28.7498	0.296213	4.93144	6.80876	1.38216	12.0164	0.159363
CCTGTTCAACCTCGGG-1	UM	5.36247	0.227935	1.90188	1.79888	0.603776	0.00031749	0.159777
CCTGTTTGAAGACACG-1	UM	5.46521	0.760618	1.87935	1.1271	0.103909	0.000454871	0.708404
CCTTCAGTTAAAGTGA-1	UM	4.43758	0.643017	1.85212	0.902116	0.45642	1.78382e-05	0.0634906
CCTTCGTATAGAATCC-1	UM	5.24869	0.133609	2.76708	0.921999	0.716786	1.50404e-05	0.165708
CCTTCTCAGCGTTCCT-1	UM	4.12333	0.0856024	2.13408	0.767154	0.388066	4.34158e-05	0.208563
CCTTCTTGATCCAGTG-1	UM	7.20529	0.0320301	2.76068	2.47023	0.361752	0.0126875	0.59249
CCTTGACCACTTTATT-1	UM	6.23259	0.0700139	2.66431	1.61596	0.464913	0.0154308	0.2656
CCTTGTGAACGTGGTT-1	UM	5.87468	0.0216594	2.52314	2.16248	0.0719015	2.46941e-05	0.59768
CCTTTAAGGGAGCACT-1	UM	4.22337	0.141138	2.15001	1.19733	0.0574079	2.05833e-05	0.105169
CCTTTCAATGAAGAAA-1	UM	9.0476	0.12946	3.06004	1.8527	2.17643	0.21135	0.342718
CGAAACATAGATGGCA-1	UM	6.40518	0.160832	3.02499	1.34958	0.165003	0.0106925	0.926943
CGAAACGCAATTCATG-1	UM	5.52658	0.356052	2.91666	0.997144	0.461052	4.31943e-05	0.176948
CGAACAGTATGGGCGT-1	UM	7.2533	0.164268	3.14891	2.47033	0.349036	0.000952043	0.246611
CGAACATAGTCAGAAA-1	UM	20.5517	0.130299	2.61927	4.60661	0.797173	10.1408	0.0817267
CGAACCCGCATGCGTC-1	UM	5.67829	0.00301852	2.96944	1.44438	0.0270411	3.03361e-05	0.748881
CGAACGCCCAGTGCCG-1	UM	5.83091	0.0542209	1.81225	1.18706	0.219976	0.0027578	1.75327
CGAACGGCCGGACAAC-1	UM	4.95943	0.379769	2.43297	0.693514	0.486386	2.65181e-05	0.476441
CGAAGACGGTGAGTGC-1	UM	5.04359	0.483179	2.09624	1.11935	0.50584	2.81094e-05	0.205891
CGAAGACTGCCCGGGA-1	UM	5.43668	0.126513	2.94897	1.23791	0.288782	0.0056125	0.202089
CGAAGATCAGTTTCAT-1	UM	5.00393	0.442212	2.44752	0.775539	0.0226053	2.1712e-05	0.861526
CGAAGCTATAAATTCA-1	UM	9.70923	1.56409	1.56981	1.90023	0.463615	2.55642	0.165987
CGAAGTTGCTCTGTGT-1	UM	6.11526	0.00826886	3.57414	1.44683	0.375775	0.000554362	0.15236
CGAATGACGCATAATG-1	UM	5.18043	0.2883	2.57569	1.51784	0.0218445	1.95932e-05	0.315547
CGAATTACATGGTGTT-1	UM	5.57108	2.7428	0.541772	0.900999	0.0203102	0.180991	0.156032
CGAATTCCCGGTTCAA-1	UM	9.04817	2.00236	2.18266	1.87508	0.152878	1.33317	0.143206
CGACAATTTGATCTAA-1	UM	7.442	0.779059	3.07808	1.23446	0.405864	0.000520686	0.89283
CGACACCGCTTAAGGA-1	UM	25.9278	0.232874	4.81731	3.80601	1.27297	12.6913	0.164278
CGACACGCTCCGACAG-1	UM	6.13745	0.324768	3.15142	1.38149	0.0660867	0.000322442	0.409162
CGACACGGATGCCCAC-1	UM	57.0323	0.0205759	9.57948	9.85656	2.9895	29.1504	0.431393
CGACAGTTCGCGTTAT-1	UM	5.24483	0.0612782	3.73781	0.794332	0.0452721	3.04841e-05	0.0806551
CGACATGCGATCTTCT-1	UM	6.69655	0.0697551	3.26345	1.46149	0.926392	0.000881957	0.130388
CGACCCTTAACGCCGG-1	UM	4.53327	2.94011	0.277309	0.480549	0.30368	0.00493253	0.0501854
CGACTCAGGATGTTAT-1	UM	5.42966	1.34351	1.37971	1.02919	0.130525	0.057345	0.256088
CGACTCGGTACACGGT-1	UM	32.6996	0.195821	6.27746	3.15002	0.888105	18.82	0.159998
CGACTTTGTATAGCCT-1	UM	10.8297	0.277229	4.57926	2.44763	0.784569	0.698578	0.630991
CGAGACCCTAGAGTGT-1	UM	5.009	0.994146	1.64454	1.14089	0.185674	2.63155e-05	0.396543
CGAGACTACTGCTGCT-1	UM	5.89318	0.182579	2.66879	1.59217	0.0857555	0.000664122	0.757731
CGAGAGATGTGAACCT-1	UM	6.60633	0.296547	2.34956	1.82252	0.307521	0.000468963	0.934118
CGAGAGCGCGTAGATA-1	UM	4.53102	0.711166	1.88217	0.917013	0.0999928	0.00036361	0.31175
CGAGAGCTTTCACTAC-1	UM	4.81727	1.4692	1.25148	1.23326	0.0808535	0.00173801	0.136283
CGAGAGGGTAGCCGCG-1	UM	6.12992	1.30401	2.15559	1.23012	0.0584056	0.00123072	0.437811
CGAGATGTTGCCTATA-1	UM	6.01735	0.581902	2.27949	1.13564	0.500998	0.00016775	0.717703
CGAGATTTCGCTCGGG-1	UM	6.97593	0.567622	2.83542	1.57331	0.358449	0.192453	0.354071
CGAGCACTTCAAGTTT-1	UM	5.38467	0.00101365	2.64612	1.53363	0.0684582	1.97022e-05	0.639954
CGAGCCGAGCACTCGA-1	UM	4.97523	0.279307	2.90837	0.888331	0.0826669	2.17459e-05	0.305689
CGAGCGTTGATCAGCC-1	UM	7.03817	3.08252	0.875161	1.56929	0.0162332	0.0694057	0.252466
CGAGCTGGGCTTTAGG-1	UM	6.58347	0.18471	1.85391	1.79761	0.150758	0.000630175	1.72345
CGAGGAGCTTCCATAT-1	UM	20.7296	0.223297	4.15136	2.78748	0.709657	10.2753	0.120874
CGAGGATCGGGAACGA-1	UM	23.1948	0.16376	3.21499	4.33803	1.14966	11.8144	0.0891217
CGAGGCCAGGCATTGG-1	UM	5.65787	0.0941808	3.22269	1.15522	0.0517894	0.000462923	0.626485
CGAGGCTAAATATGGC-1	UM	6.50025	0.0441992	3.45747	1.21762	0.655959	0.00722581	0.289778
CGAGGGACTGCGGTCG-1	UM	5.53837	0.262052	2.38327	1.28695	0.475956	0.0166089	0.194694
CGAGGGTATCCAGGTG-1	UM	4.59894	0.348204	2.11813	1.03283	0.123057	2.0006e-05	0.370779
CGAGTACTAAAGAGGA-1	UM	5.23762	0.00181091	2.21639	2.26217	0.153534	0.000349103	0.173388
CGAGTGAAGGTACCAG-1	UM	4.21572	0.430205	1.7356	0.802956	0.16578	4.68769e-05	0.300472
CGAGTGCTATAGTTCG-1	UM	5.65388	2.37963	0.887242	0.913703	0.0615261	0.000196618	0.507595
CGAGTTCTGTCCCACC-1	UM	5.15432	1.23688	1.64209	0.771618	0.143152	0.237088	0.0818364
CGAGTTTATCGGACTG-1	UM	5.52501	0.896347	1.71808	1.23364	0.104592	0.0935954	0.367091
CGATAACCAATTTGAG-1	UM	26.05	0.0750821	4.12966	3.91774	1.76401	13.0812	0.109709
CGATAATACTCAGGTT-1	UM	9.17754	0.143037	2.55229	2.09859	0.608949	0.667861	1.63295
CGATACCTCGCGGACA-1	UM	6.09008	0.0448356	2.95631	1.53008	0.25404	0.00309177	0.601388
CGATAGTCGTACTGCA-1	UM	6.70502	0.630619	1.85001	1.94343	0.528956	0.00149192	0.858345
CGATATTAGCCGCAGG-1	UM	5.64097	2.20721	0.844306	1.15264	0.277529	0.000224875	0.236333
CGATCATTAGAGGCAC-1	UM	40.368	0.15144	4.41014	11.9505	2.01415	8.66847	8.70387
CGATCCACCATTGTTG-1	UM	4.13487	0.730325	1.05843	0.709488	0.033577	0.00245444	0.82626
CGATCCGACCCAGTGC-1	UM	4.89506	0.114847	2.37495	1.34881	0.145684	0.00743487	0.294249
CGATCCTCGCAACATA-1	UM	4.10084	0.22813	1.80134	1.38784	0.0491595	3.52715e-05	0.0777482
CGATCGAGAAGCACCA-1	UM	5.33703	0.149905	2.58962	0.863817	0.969529	1.62477e-05	0.265248
CGATCTGTTGGAGGAC-1	UM	5.279	0.023833	3.09721	0.888013	0.746139	2.24232e-05	0.031552
CGATGGACCCTACGCC-1	UM	6.00031	1.56092	1.56492	0.870706	0.46535	0.0172807	0.364199
CGATTAAATATCTCCT-1	UM	4.15289	0.0961092	2.16935	0.838709	0.0955665	2.50748e-05	0.396109
CGATTCGCCTGGCTGC-1	UM	4.46426	1.96409	0.706234	0.989774	0.00383465	1.20488e-05	0.326109
CGCAAACACGAGTTAC-1	UM	5.46869	1.16792	1.79371	1.38245	0.0909753	0.004195	0.33822
CGCAATCGATCATTAG-1	UM	6.83625	0.348788	2.07202	3.24533	0.105675	5.95564e-05	0.195413
CGCAATTACTTTCGGT-1	UM	4.64513	0.204573	2.34785	1.07923	0.157158	4.29732e-05	0.215816
CGCAATTAGGGTAATA-1	UM	5.27871	0.114272	2.97733	1.12592	0.208334	0.00193105	0.119036
CGCAATTCTACAATAA-1	UM	4.56211	0.0366532	2.39882	1.02212	0.214185	6.04461e-05	0.292595
CGCACATGTCCACTAC-1	UM	5.19279	0.949909	1.44252	1.59074	0.129419	0.0107463	0.193062
CGCACGTGCGCTATCA-1	UM	6.82089	0.13528	2.24467	2.07701	0.784757	0.0124365	0.49726
CGCAGAAACATTTGCG-1	UM	5.5037	1.31214	1.66142	1.29324	0.0645133	0.000926078	0.330364
CGCAGATCTTCACCCG-1	UM	8.34861	0.607066	3.00639	1.82255	0.287408	1.03471	0.257368
CGCAGGCGATCCAAAC-1	UM	6.62817	0.67246	2.91955	1.60808	0.0897154	0.0929635	0.214824
CGCATCATGGCTTCAG-1	UM	6.02581	0.700804	2.11579	1.52591	0.33399	0.00340208	0.273018
CGCATCCATCAGCCAG-1	UM	9.53861	0.749838	2.30791	1.75669	1.73526	1.13162	0.392653
CGCATGCCGAATGCGT-1	UM	4.74984	2.45854	0.457261	0.806124	0.122677	0.0241389	0.155441
CGCATGGTGCGATGCT-1	UM	5.87595	0.425571	2.59119	1.42956	0.209046	0.000112198	0.431551
CGCATTAGCTAATAGG-1	UM	5.7207	0.314215	2.64157	1.47252	0.149731	0.0110752	0.241927
CGCCAAGAAGCCGAGT-1	UM	4.19278	0.679421	1.46629	0.9573	0.216206	5.21118e-05	0.260112
CGCCAATTATTGCGTT-1	UM	4.16236	0.344695	1.85949	0.900231	0.208296	8.59605e-05	0.291434
CGCCACCCGCATTAAC-1	UM	4.87228	0.300119	1.68249	0.869701	0.201141	1.86477e-05	1.24978
CGCCATCCGATTATGA-1	UM	7.73671	0.0733329	3.4607	2.04398	0.558731	0.000220808	0.795064
CGCCCAGCACGCCTAG-1	UM	4.46621	0.102758	1.98436	1.45951	0.147671	0.000370361	0.199237
CGCCCAGCGTTTCACG-1	UM	5.64852	0.437874	2.83256	1.12503	0.0869604	4.94793e-05	0.458664
CGCCCGCTTCCGTACA-1	UM	5.25339	0.75661	1.75056	1.06779	0.295136	0.0438969	0.237535
CGCCCTTACATCCACC-1	UM	37.0295	1.07595	10.0749	6.79912	1.73529	12.6581	0.498667
CGCCCTTGAAGGCTGA-1	UM	4.46604	0.160177	2.39026	0.908734	0.166308	3.6186e-05	0.289661
CGCCGACTATTCGCTA-1	UM	4.58679	0.547684	1.64716	1.14771	0.252114	0.000147646	0.319254
CGCCGCCCATGCCTGT-1	UM	4.9558	0.496136	2.18983	1.18346	0.0266792	0.000442279	0.27302
CGCCGGTGTCGCAGTA-1	UM	55.7434	0.0470558	10.7195	10.0595	2.46324	26.127	1.13661
CGCCGTCTACCCATCG-1	UM	12.4254	0.659804	1.72986	2.26085	0.548684	2.20263	3.02147
CGCCGTTCAGCATAGT-1	UM	5.38163	1.72617	1.29322	1.04302	0.124058	0.00101994	0.150099
CGCCTCCCTCCTCTAT-1	UM	5.59544	1.86095	1.46664	0.969569	0.158932	0.0156935	0.191053
CGCCTGGCCTACGTAA-1	UM	5.81741	0.108641	1.97358	1.23503	1.60979	9.13298e-05	0.23478
CGCCTTTAGCATGCTC-1	UM	6.59268	1.06104	1.97882	1.51165	0.255749	0.320955	0.170503
CGCGAAGTGGCATACT-1	UM	6.3142	0.22334	2.77034	1.04321	1.22452	0.00050705	0.215699
CGCGACACTGCGCAGC-1	UM	4.66255	0.330392	1.87105	1.56616	0.0581749	7.03298e-05	0.236289
CGCGACCGCGACAGAT-1	UM	6.11634	0.0955332	1.97445	1.51101	0.558994	0.000102688	1.3321
CGCGAGAGGGACTTGT-1	UM	32.0085	0.303461	5.0835	4.13159	0.939133	18.3025	0.121079
CGCGAGTCTGCCGGGT-1	UM	4.22948	0.422398	1.86727	1.09783	0.147686	3.2138e-05	0.0957857
CGCGCAAATGTCCAGA-1	UM	4.13925	0.869579	1.16653	0.879726	0.322285	0.00010984	0.166146
CGCGCAAGGAACTACA-1	UM	5.52088	1.00105	1.73781	1.48777	0.0905823	7.34535e-05	0.536905
CGCGCATGTTTGATTG-1	UM	4.94578	0.00279211	2.71169	1.02481	0.215947	2.52573e-05	0.381386
CGCGCCCGACTTAATA-1	UM	5.10175	1.8413	0.906504	0.949171	0.0324148	0.00190088	0.506159
CGCGGCAGTATTACGG-1	UM	6.25745	1.57391	1.28002	2.10003	0.126908	0.00986662	0.507978
CGCGGCTCAACTTGAA-1	UM	7.20235	0.204789	3.89926	1.07712	0.81345	0.0219316	0.271587
CGCGGGAATTAGGCAG-1	UM	6.45956	0.867192	3.08115	1.42087	0.0296263	0.0616085	0.127743
CGCGGGAATTCCTTTC-1	UM	5.14586	3.30877	0.360181	0.866285	0.0384545	0.000273714	0.0901314
CGCGGTAAGTCTAGCT-1	UM	31.3718	0.144466	4.86258	5.37768	2.85572	14.6755	0.125434
CGCGGTACGGTATACA-1	UM	6.33708	1.22956	1.46001	1.63913	0.436031	0.0803598	0.311905
CGCGGTCACAAACCAA-1	UM	12.9228	0.394734	4.82403	2.30715	0.460233	3.10218	0.243307
CGCGTACATTCTGGAA-1	UM	39.0734	0.13219	8.13534	7.91473	1.4104	16.4288	0.707987
CGCGTCATATTAAACC-1	UM	6.61373	0.781516	2.47935	1.43621	0.110314	0.000438865	0.539643
CGCGTGCTATCAACGA-1	UM	5.08005	0.137982	2.62453	1.10216	0.228983	6.2032e-05	0.320131
CGCGTTCATGAAATAC-1	UM	5.42629	0.0327765	3.01415	1.03625	0.396423	0.024499	0.159812
CGCTACCGCCCTATGA-1	UM	5.76655	1.89431	1.11751	1.47283	0.245304	6.83908e-05	0.106031
CGCTACGGGACATTTA-1	UM	4.92012	0.102252	2.2169	1.3328	0.256364	0.00033026	0.395022
CGCTAGAGACCGCTGC-1	UM	7.45431	0.342927	2.76162	1.90991	0.446222	0.0204002	0.687687
CGCTATACCGCCCACT-1	UM	5.47786	0.501727	2.5195	1.28538	0.0830845	0.000635454	0.285806
CGCTATCGTGGCTTTA-1	UM	46.408	0.260416	7.86703	6.48108	1.49256	25.4464	0.243456
CGCTATTCAATGTATG-1	UM	5.29203	0.0615054	2.8563	1.23632	0.232328	0.00102053	0.223242
CGCTATTCTTAGGCTC-1	UM	6.12593	0.0217195	3.12283	1.42669	0.862696	0.0010109	0.0752989
CGCTCGACATAATGAT-1	UM	6.04542	0.384758	2.57491	1.54496	0.340583	9.32316e-05	0.263455
CGCTCTCCGTAGATTA-1	UM	5.85936	0.619614	2.78752	1.22722	0.136452	0.000776355	0.323288
CGCTGAGGACGTCCAA-1	UM	5.3591	1.39879	1.67979	1.17736	0.0813714	0.000472505	0.231145
CGCTGGTGACTACCCT-1	UM	5.33692	0.455405	2.08441	1.1432	0.250742	0.00218351	0.40625
CGCTGTGACGCCGCAC-1	UM	5.88765	0.13265	3.03995	1.00541	0.547341	0.00313177	0.28702
CGCTGTGTGGATGTTG-1	UM	3.93562	0.0545866	2.44064	0.735811	0.12864	2.48627e-05	0.0928851
CGCTTAGTATTGATAC-1	UM	4.61022	0.139302	2.33977	0.805206	0.551779	4.41473e-05	0.143428
CGCTTATTCCCGGTCG-1	UM	5.32644	2.08487	1.03198	1.2073	0.0852072	0.00183326	0.260036
CGCTTCCACTGAAATC-1	UM	6.27374	0.828976	2.08557	1.71138	0.133778	0.00151677	0.46496
CGCTTCGGTCTAAGAC-1	UM	5.32378	0.576531	2.33636	1.38406	0.116373	0.000208787	0.169304
CGCTTGGACGGATAGA-1	UM	6.7911	0.550335	2.16778	1.20054	1.50182	0.0280372	0.173297
CGCTTTCATACCGGTG-1	UM	5.36737	0.150322	2.98657	1.28814	0.0844771	0.00134624	0.180174
CGCTTTCCGCCAAGGT-1	UM	5.21679	0.296958	2.37806	0.702944	0.21018	0.000298642	1.03914
CGCTTTCTTGCATTCG-1	UM	6.34559	0.36575	3.17507	1.52884	0.0864144	0.0142636	0.176774
CGGAAAGAATCAAACG-1	UM	4.17026	0.0960353	2.2114	0.903682	0.0136144	2.85714e-05	0.408173
CGGAAAGCAAATGTGC-1	UM	4.82459	1.47759	1.24743	1.06195	0.155546	0.00110084	0.226468
CGGAAATTTCACATCC-1	UM	6.18184	2.4259	1.16985	1.15846	0.0233862	0.115379	0.180055
CGGAACGTAAACATAG-1	UM	5.30722	0.00410878	3.08953	0.712103	0.66825	0.000128125	0.251061
CGGACCTTTACGTCCC-1	UM	5.62128	0.0301983	2.95772	0.905676	0.537806	1.09248e-05	0.660237
CGGACGTTACTTGAAG-1	UM	4.72131	0.730794	1.73884	0.864364	0.231536	0.000113218	0.452185
CGGAGCAATTTAATCG-1	UM	5.30092	0.000487397	3.06931	0.975233	0.208227	2.42022e-05	0.589185
CGGAGCATGGCGATCC-1	UM	4.27191	0.921248	1.38301	1.1308	0.0918417	0.000357875	0.0948642
CGGAGCTTATAACACC-1	UM	7.05856	0.730548	2.64117	1.71048	0.290657	0.0150268	0.641905
CGGAGTCCTAACCTGG-1	UM	43.5886	0.460364	9.14468	8.36522	2.22277	18.4235	0.397227
CGGAGTTTGAGAGACA-1	UM	6.02427	0.000391199	3.42451	1.4021	0.342606	0.000137804	0.303715
CGGATAAGCGGACATG-1	UM	5.33751	0.0597126	2.38969	1.03629	0.321378	0.000255056	1.00506
CGGATCCTCAAGGACT-1	UM	5.56048	0.0328457	2.41471	1.03114	1.03163	0.000115905	0.472855
CGGCAAACATCGTGCG-1	UM	5.38186	0.104145	2.98574	0.914291	0.188237	3.14439e-05	0.594594
CGGCAATAAGATCGCC-1	UM	8.14312	0.196229	4.29985	1.4549	0.0550673	0.0301026	1.21211
CGGCACCGTTAGCGCC-1	UM	5.91936	1.4835	1.70736	1.34614	0.0957211	0.0207491	0.28906
CGGCACTCAAGAAAGT-1	UM	6.03942	3.28095	0.639868	0.960646	0.0707481	0.000262925	0.234114
CGGCAGGGTCGGGTTG-1	UM	7.0968	0.292285	2.97523	2.02005	0.33528	0.175051	0.146047
CGGCCACGCACAAAGT-1	UM	4.82461	1.05471	1.52098	0.923096	0.0818952	0.000596983	0.60284
CGGCCAGAGCGACCAT-1	UM	4.88867	0.113652	2.425	0.903759	0.859188	1.04759e-05	0.0489785
CGGCCCAACCTGTAGT-1	UM	7.46444	1.35524	2.1568	1.77135	0.239184	0.153677	0.510608
CGGCCCAGGTATATCC-1	UM	5.92494	1.50765	1.49673	1.27968	0.131033	0.0290472	0.344779
CGGCGCCATCAATCCC-1	UM	6.02168	0.513397	3.16235	1.14623	0.16749	0.000133861	0.196149
CGGCTCTAAAGCTGCA-1	UM	7.28993	0.393937	2.57165	1.89785	0.402649	0.0356565	0.769552
CGGCTCTTCGTCGAAC-1	UM	6.16846	2.8479	0.875245	1.0418	0.100304	0.000345437	0.208696
CGGCTGAAGGTTACGC-1	UM	23.9634	0.0812856	0.982003	4.12115	1.23017	7.58607	6.90108
CGGCTGCAAGATTAAG-1	UM	6.35389	0.633113	2.99843	1.20323	0.363186	0.000130121	0.15373
CGGCTTTGTATGATAA-1	UM	5.47364	2.20281	1.05527	0.928707	0.0192018	0.000552858	0.44215
CGGGAATATAGTATAC-1	UM	5.59589	1.52149	1.40869	0.976148	0.304364	0.00812528	0.233104
CGGGAATTTATGTAAA-1	UM	5.72943	0.0379255	3.71854	1.00095	0.319793	2.95826e-05	0.105278
CGGGAGCTTCAGTGTA-1	UM	5.93731	0.997821	1.59669	1.54537	0.0811929	0.000869837	0.497716
CGGGAGTATACCGCCG-1	UM	6.0861	0.0827108	1.45974	1.59104	0.0646331	0.000242753	2.39933
CGGGATCAATGTAAGA-1	UM	6.30236	0.0103917	3.46616	1.31599	0.7756	0.00012391	0.0643682
CGGGCAGCTAAACCGC-1	UM	5.70922	0.043814	3.05845	1.52112	0.155658	0.00066738	0.312032
CGGGCCATAGCCGCAC-1	UM	5.48288	1.20588	1.58216	1.08043	0.0859308	4.29657e-05	0.851621
CGGGCCTTCTTTGTAA-1	UM	5.67975	0.292147	2.52673	1.17487	0.571824	0.000289264	0.351657
CGGGCGATGGATCACG-1	UM	6.03369	0.0347409	2.75584	1.26716	0.881987	1.82193e-05	0.554326
CGGGCTACTTAAATTG-1	UM	55.9229	0.387721	12.3801	7.12344	2.59243	28.0758	0.318599
CGGGTGTACCCATTTA-1	UM	5.16711	1.38797	1.13604	1.09619	0.277704	0.0520985	0.172654
CGGGTTCGGCACGTAT-1	UM	43.4956	0.607594	10.1855	6.62296	1.85475	19.4242	0.308161
CGGGTTGTAGCTTTGG-1	UM	5.5563	0.0100915	2.22407	1.77871	0.0998248	0.000316893	0.890935
CGGGTTTGTTAGGGCT-1	UM	6.75051	1.15769	1.36355	2.18902	0.385965	0.128455	0.281683
CGGTAACAAGATACAT-1	UM	4.61208	0.273013	1.98287	0.918021	0.446177	1.32247e-05	0.439636
CGGTACTAGAATCAAA-1	UM	4.78591	1.21545	1.40821	0.956971	0.128009	0.00721134	0.21181
CGGTAGAGGTGCAGGT-1	UM	7.26016	0.761227	3.08666	1.37512	0.21634	0.133969	0.473904
CGGTATAGGTATTAGC-1	UM	6.74554	1.72388	1.36593	1.41567	0.814743	0.00160559	0.355718
CGGTCAAGTGGGAACC-1	UM	7.01958	0.680097	3.38494	1.51333	0.124421	0.0718817	0.25818
CGGTCAGTCCATATTT-1	UM	17.3514	1.49099	4.90304	3.13465	0.406048	4.52729	0.596393
CGGTCCATGAGACTCC-1	UM	43.5265	0.469687	10.509	6.19608	2.72388	19.4084	0.281738
CGGTCCGTCGCAAGCC-1	UM	4.2043	0.729311	1.28799	0.986943	0.176082	7.03893e-05	0.263402
CGGTCTATCAACCCGT-1	UM	5.52846	0.34019	2.22926	1.803	0.043028	0.0511912	0.198455
CGGTGAAGACTAAAGT-1	UM	5.65139	0.0804941	2.19493	1.2948	0.292846	7.09118e-05	1.21565
CGGTGCAGATAGAACG-1	UM	5.02726	1.06778	1.59353	1.15824	0.133347	0.000620051	0.386611
CGGTGCGCGTTGGTCC-1	UM	5.17874	0.000433222	3.24076	1.12552	0.240254	8.47843e-06	0.150991
CGGTGGGCTCCAGCCT-1	UM	6.62993	1.55689	1.46427	1.55178	0.365697	0.22758	0.358643
CGGTGTACTTGATCCC-1	UM	5.25996	0.117459	2.53903	1.84114	0.0433257	7.23023e-05	0.151935
CGGTTATCCAACAGTG-1	UM	7.41117	1.70259	2.09693	1.55259	0.645602	0.0355327	0.256623
CGGTTCAAGTAGGTGT-1	UM	5.30041	1.86828	1.0701	0.865781	0.1386	0.0955163	0.362842
CGGTTCCGGCTTCTTG-1	UM	6.02683	3.39518	0.431275	1.08422	0.0665651	0.0120006	0.165495
CGGTTGACCTGGCATA-1	UM	6.3636	0.00493417	2.97924	1.05773	1.76622	4.08772e-05	0.0346854
CGGTTGGGCAGGGTCC-1	UM	4.95811	0.271997	2.78158	1.02467	0.0484246	1.27493e-05	0.323731
CGGTTGGGTTCAAGTT-1	UM	6.79803	2.88	1.00906	1.36149	0.117854	0.202294	0.137484
CGGTTTATGAAGGAAC-1	UM	15.0709	0.2019	3.13268	2.63777	0.766901	6.03875	0.0943611
CGTAAACGCTTGAGTG-1	UM	4.87162	1.9384	0.621016	0.930624	0.0860627	0.000347135	0.530208
CGTAACGGAACGATCA-1	UM	74.8925	0.28063	15.2758	14.2798	3.46949	34.6816	0.639712
CGTAACTTCGACACTT-1	UM	4.22493	0.233051	2.06461	0.886063	0.143512	2.20081e-05	0.290338
CGTAATAATTACGAGT-1	UM	4.77039	1.12196	1.28806	1.19227	0.417269	5.87954e-05	0.13137
CGTAATATGGCCCTTG-1	UM	6.60812	0.435148	2.73576	0.897139	0.147157	0.00016647	1.69224
CGTACCGAAAGTCTAG-1	UM	5.29266	0.275665	1.79247	1.58675	0.20615	2.93738e-05	0.895776
CGTACCTGATAGGCCT-1	UM	6.72907	0.0632916	3.00435	1.68688	0.813599	0.00497998	0.159454
CGTAGAGAGTAATTAT-1	UM	5.55796	0.402013	2.39698	1.02213	0.670589	1.6479e-05	0.37593
CGTAGCGAATTGTCAG-1	UM	5.71557	0.0282299	2.29442	0.985685	0.244904	0.000287521	1.35244
CGTAGCGCCGACGTTG-1	UM	6.29649	1.09073	2.20204	1.48966	0.228583	0.00183954	0.318493
CGTATCTAGAACTAAG-1	UM	9.88517	1.87525	0.367278	1.78878	4.51072	0.0629233	0.0570625
CGTATTAAGAGATCTA-1	UM	5.78923	0.166272	2.03644	1.43474	0.231855	0.0209737	1.0471
CGTATTGTTTCCTAAT-1	UM	28.0649	0.0964489	4.04844	7.08427	3.1599	2.03532	8.10915
CGTCAAATGGTCGCAG-1	UM	64.7495	0.618334	12.6531	12.1219	3.84602	29.7647	0.597262
CGTCAAGGCTATAAAT-1	UM	4.78764	0.449286	1.55464	1.06214	0.207238	0.00039046	0.816811
CGTCAATCTTTAACAT-1	UM	4.65518	2.94056	0.21334	0.619942	0.226796	7.80567e-05	0.0834355
CGTCACGTCCATTGGT-1	UM	5.61309	0.00111679	2.84788	1.19896	0.474398	0.000154108	0.502225
CGTCAGCTATTTACTC-1	UM	4.76951	2.4028	0.212952	0.781953	0.00569889	0.000105208	0.767656
CGTCAGTGCGCACAAG-1	UM	5.9404	1.29401	1.82013	1.28368	0.0331833	0.00308191	0.678402
CGTCAGTTTATCGTCT-1	UM	5.59609	0.233907	2.56052	1.51469	0.163939	0.00181591	0.209062
CGTCATACCATATCCA-1	UM	4.89425	0.0421473	3.00279	0.853413	0.131564	0.000221225	0.374764
CGTCCTCATCGCGTGC-1	UM	5.55049	2.10743	0.896245	1.28625	0.085348	0.0247637	0.198429
CGTCGCATGTGAGCCA-1	UM	5.08589	0.675833	2.0514	0.966252	0.201455	3.92796e-05	0.62024
CGTCGCGGCGGGATTT-1	UM	5.00276	2.96066	0.425291	0.821432	0.0600021	3.35868e-05	0.145649
CGTCGGATAGTGTTGA-1	UM	6.51372	0.866544	1.35666	1.7594	0.294438	0.0677799	0.898714
CGTCGGGTCTAAGCGC-1	UM	4.39673	0.206429	2.42353	0.844968	0.267836	3.24371e-05	0.0967213
CGTCGTCCTTCGCGAA-1	UM	4.80954	2.0185	0.632981	0.888329	0.0242544	2.83549e-05	0.611896
CGTCTCTCGCCGAGGC-1	UM	87.4423	0.1654	17.7928	13.4542	4.56922	43.8814	0.642826
CGTCTGGAAGGGCCCG-1	UM	6.38798	0.759575	2.89347	1.52081	0.0598423	0.000136157	0.305983
CGTCTTGAGTGTGACG-1	UM	27.6105	0.0998163	6.80809	4.97558	1.51078	10.7016	0.242058
CGTGAAGTTAATTCAC-1	UM	5.11071	0.418176	2.55818	1.15918	0.150373	0.000539167	0.151382
CGTGACATTGGGTCGT-1	UM	5.56383	0.421576	2.46665	1.01838	0.254393	0.000301621	0.438604
CGTGACCAGTCCTCTG-1	UM	4.1883	1.30099	0.977498	0.718403	0.111007	3.59345e-05	0.390057
CGTGCACACCACTGTA-1	UM	5.25875	1.90196	0.76375	1.05789	0.177426	9.38865e-05	0.674723
CGTGCAGACTGGGACA-1	UM	5.88483	0.341584	2.99539	1.14042	0.259042	0.00320819	0.121511
CGTGCATTGTCGACGC-1	UM	5.9884	0.619654	3.00578	1.35767	0.192976	0.00178831	0.132347
CGTGCCCGACATTTGT-1	UM	5.86541	0.842575	1.99631	1.38936	0.423813	0.000464443	0.137656
CGTGCCCTCCCGAAGA-1	UM	5.02676	0.97056	1.53518	0.83941	0.199349	0.000250275	0.558284
CGTGCTGGCCTAGTCG-1	UM	5.52181	0.193822	2.67368	1.11505	0.810876	6.56511e-05	0.134683
CGTGGAAGCCTCGTAC-1	UM	13.568	0.505782	2.42438	3.24693	1.73348	2.91429	0.575834
CGTGGCCGAATATCTA-1	UM	8.87099	0.197286	1.4897	1.58659	0.599856	0.306709	3.43871
CGTGGTACCCAAAGGC-1	UM	4.14015	0.114717	1.95505	1.13113	0.106031	6.28543e-05	0.184444
CGTGTATGGGAGCTGA-1	UM	6.2481	0.328481	2.83645	1.27443	0.157961	0.000408734	0.323186
CGTGTCCCATTCGCGA-1	UM	5.23714	0.0338415	2.59366	1.21905	0.0869435	0.000210428	0.618038
CGTGTCTCGTTACGAC-1	UM	4.63293	0.181728	2.26799	0.736088	0.472925	0.000974741	0.145077
CGTGTGTTAAACCCTG-1	UM	12.734	0.244675	3.90633	3.53747	2.4273	0.619344	0.417358
CGTTAAACTAGTTAGG-1	UM	5.70083	2.11221	1.02356	1.41366	0.0832122	0.0185856	0.126251
CGTTAAATACGACCAG-1	UM	6.90152	0.745138	3.18953	1.21981	0.501175	0.00671036	0.36892
CGTTAATGTCCCGACG-1	UM	4.73261	2.11215	0.859857	1.02272	0.0053567	0.00458509	0.142742
CGTTAGCTCACAACTG-1	UM	5.61951	0.666847	1.88808	1.47168	0.34857	0.0206701	0.343299
CGTTCAAGGAAACGGA-1	UM	3.77563	0.673386	1.46097	0.821947	0.143248	3.12521e-05	0.0836899
CGTTCAGACCCGCGAA-1	UM	4.24142	0.363851	2.26088	0.933117	0.0251704	6.02178e-05	0.143227
CGTTCATGGTGCGCGT-1	UM	4.48045	0.15745	1.563	1.09825	0.785399	0.000122523	0.138381
CGTTCTTCGCACACCT-1	UM	12.5305	0.370823	3.7812	2.70267	0.207214	3.32285	0.343876
CGTTGAATACCGCGCT-1	UM	4.66224	2.19189	0.725499	0.691169	0.0629792	5.67788e-05	0.410226
CGTTGAGCGACCGTCG-1	UM	5.99482	0.185647	2.90014	1.59446	0.0462304	0.000288537	0.597034
CGTTGAGTAATTGCGT-1	UM	10.1094	0.215983	3.75804	2.27784	2.13998	0.293113	0.158353
CGTTGCCCGCGTGGGA-1	UM	4.50632	0.0972579	1.8806	0.966862	0.90238	0.000129703	0.0777262
CGTTGTAAACGTCAGG-1	UM	5.15646	0.0739115	2.45422	1.03979	0.574923	1.40231e-05	0.473578
CGTTGTAAGATTGATT-1	UM	8.18245	0.593207	2.46136	1.89331	0.573154	0.74779	0.386878
CGTTGTCGGCAATTGA-1	UM	4.655	0.898361	1.70824	0.97546	0.0355319	0.000347299	0.503495
CGTTGTTTCAATTCCC-1	UM	6.75037	0.0905505	3.42953	2.15106	0.0876152	0.000301732	0.275618
CGTTTAAGCGGAGCAC-1	UM	6.01159	2.4214	0.731863	1.55668	0.0538511	0.00309952	0.23986
CGTTTACAAGGCAGCT-1	UM	28.9392	0.115276	5.87667	5.10498	6.81451	7.77662	0.191749
CGTTTCACTTCGGGCG-1	UM	6.87048	0.68451	1.94291	1.54405	0.312159	0.101753	0.827762
CGTTTCGCTCATTACA-1	UM	5.44892	0.03662	3.55582	0.938072	0.22461	0.000509966	0.117245
CGTTTCGGTTATATGC-1	UM	6.59703	0.585348	1.7829	1.64357	0.116211	0.00828721	1.53753
CGTTTGGTGTTGTGGG-1	UM	6.088	1.72067	1.29404	1.1258	0.0583937	0.195463	0.327758
CGTTTGTGTAGAGGGT-1	UM	4.85773	0.0644274	2.73591	0.761273	0.450739	0.000245897	0.280188
CTAAACGGGTGTAATC-1	UM	5.92791	0.346417	2.60554	1.69586	0.260702	0.000267647	0.233075
CTAAAGAATGCCTACT-1	UM	5.43183	0.438701	2.95464	1.15091	0.156611	6.61013e-05	0.166964
CTAAAGGGAAATAGGA-1	UM	5.36473	0.301241	2.90278	1.10422	0.301468	5.09435e-05	0.152264
CTAAAGTCCGAAGCTA-1	UM	5.58663	0.314566	3.1148	0.906431	0.109327	0.00057891	0.598782
CTAAATCCGGTGTACA-1	UM	4.10064	0.226745	2.16206	0.93772	0.145702	4.04446e-05	0.051407
CTAAATCCTATTCCGG-1	UM	5.54735	1.03786	2.17409	0.943722	0.0678076	0.122206	0.238105
CTAACCGCGCGCCCGT-1	UM	5.51818	2.15407	0.913982	1.10005	0.103413	0.000186031	0.559757
CTAACGAAACTTGCTG-1	UM	5.70295	0.688861	1.85447	1.41855	0.247722	0.169464	0.192186
CTAACTGATAATCGCC-1	UM	5.69591	2.05662	1.09422	1.32701	0.0215073	0.000551427	0.146062
CTAACTGGTCCGGTTC-1	UM	4.7347	0.073074	3.05237	0.946669	0.0374745	1.29947e-05	0.184198
CTAAGGGAATGATTGG-1	UM	6.38633	0.19034	2.76339	1.23504	1.19863	5.94295e-05	0.189509
CTAAGTACAGGGCTAC-1	UM	23.8722	0.746814	5.36278	3.57407	1.3394	9.32219	0.364677
CTAATGCGCCCAACAA-1	UM	5.3857	0.0213812	2.92958	0.968069	0.279849	9.98307e-06	0.692773
CTAATTATGAAGCGTA-1	UM	30.9072	0.0281234	5.46744	7.39392	1.91926	11.6527	0.840912
CTAATTCGCACGCGCT-1	UM	4.22696	0.285523	1.75136	1.15094	0.0990361	0.00540533	0.210288
CTAATTCTCAGATATT-1	UM	5.53504	0.865491	1.36235	1.4591	0.243507	0.136178	0.170837
CTAATTTCAACAACAC-1	UM	4.45873	0.117906	2.1107	1.14421	0.30718	3.46917e-05	0.182389
CTACAAGAAATAACCC-1	UM	4.05157	0.17529	2.08197	0.787062	0.29014	0.000923316	0.15073
CTACACTAGCTTGTTC-1	UM	5.73567	1.70007	1.56182	1.14642	0.0619101	0.00519495	0.202838
CTACACTCGCAGATGG-1	UM	5.35624	0.953811	1.38125	0.977116	0.174838	0.00125586	0.68993
CTACCCTAAGGTCATA-1	UM	6.92983	0.303672	3.45713	1.7305	0.169431	0.000456372	0.21997
CTACGAACTAGGTCGA-1	UM	6.64783	0.585519	2.40722	1.74247	0.242832	0.0373646	0.422744
CTACGACTAGCTATAA-1	UM	5.29337	0.0161934	2.76146	0.918119	0.970788	3.20766e-05	0.0668215
CTACGCACGGAGTACC-1	UM	5.0794	0.52504	1.98788	1.07479	0.27488	0.0816956	0.172064
CTACGCCATTTCCGAT-1	UM	6.43789	0.325792	3.417	1.18952	0.103798	0.000886287	0.47327
CTACGTGTTGCCACCA-1	UM	5.82869	0.517462	1.94209	1.36125	0.0673813	0.00101706	1.2344
CTACTATCATAGGTTT-1	UM	3.94154	0.364059	1.67091	0.675152	0.170147	3.32064e-05	0.322831
CTACTATCTTTCAGAG-1	UM	5.46225	0.743717	1.17323	1.30645	0.373557	0.162831	0.205575
CTACTCAAGGTATAGT-1	UM	4.13171	0.198755	2.53231	0.718203	0.0776134	0.000268229	0.0850302
CTACTCTAGGCCCGGC-1	UM	5.13253	0.0984623	2.31841	1.27557	0.364633	0.0173142	0.285461
CTACTGCCACCTGACC-1	UM	5.19396	0.899564	1.79147	0.900321	0.2599	0.00444023	0.301524
CTAGACATATATGTAG-1	UM	40.5604	0.959252	9.35369	5.79069	1.47161	18.1545	0.356209
CTAGACTGCATTTCGT-1	UM	6.86938	2.12879	1.02869	1.73223	0.494779	0.0339263	0.223107
CTAGATAAACTCCTCG-1	UM	4.81134	1.58328	1.01416	1.1934	0.0146049	6.0154e-05	0.313056
CTAGATGTGAGTGTAA-1	UM	9.88312	0.294301	3.98027	2.26156	1.22997	0.361714	0.522264
CTAGATTTACGACGGC-1	UM	4.99543	1.17104	1.51849	1.05363	0.0332244	0.00426166	0.298188
CTAGCAACTAATTTAC-1	UM	5.06669	0.0910822	2.35462	0.96233	0.430006	1.37076e-05	0.650913
CTAGCATAGTATAATG-1	UM	6.31991	0.0186734	3.40646	1.41008	0.68818	0.0120342	0.0772457
CTAGCCACAGGCGAGC-1	UM	6.21724	1.67137	1.06553	1.36771	0.181175	0.120604	0.339215
CTAGCCGATGTTATGA-1	UM	6.15703	0.711954	1.4124	1.3813	0.770315	0.173358	0.469916
CTAGCGCCAATCCTAC-1	UM	27.8031	0.0761232	1.85652	8.37621	4.67736	7.02602	2.66838
CTAGCTTAATGGTCCC-1	UM	29.0856	0.201829	3.08336	7.24767	0.984018	10.153	3.86733
CTAGGCGCCCTATCAG-1	UM	5.42906	0.821856	2.353	1.02771	0.0934201	0.00659209	0.323062
CTAGGCGGCAGAGAAT-1	UM	5.71188	1.46128	1.28687	1.41135	0.180382	8.00781e-05	0.624812
CTAGGTCTGAAGGAAT-1	UM	6.88016	1.39699	1.78004	1.34821	0.660024	0.112096	0.298728
CTAGGTTCGGACGTGA-1	UM	5.13993	0.0858197	2.16809	0.941641	0.554008	0.00014187	0.687613
CTAGTAGAAAGGGATT-1	UM	5.2561	0.819006	1.97756	0.909949	0.362404	2.30231e-05	0.480773
CTAGTATTCGGAATTA-1	UM	6.62598	0.0323472	3.26502	1.20721	0.191315	0.00012484	1.21898
CTAGTCACGTCTTAAG-1	UM	6.63265	0.114092	3.93026	0.993907	0.465602	0.032787	0.310919
CTAGTGAAGGACAGGA-1	UM	5.76956	0.500698	2.51315	1.81771	0.0249464	0.000830076	0.213967
CTAGTTACAACCCGGT-1	UM	4.98642	0.0498972	2.45862	1.08017	0.336688	5.98486e-05	0.382986
CTAGTTGGGCCCGGTA-1	UM	7.31137	0.446927	2.6999	1.69047	0.318737	0.000461256	1.048
CTATAAGAGCCAATCG-1	UM	6.30788	1.20095	2.39498	1.04726	0.212233	0.0965388	0.218551
CTATAGGCGTTGATGT-1	UM	3.86496	0.494707	1.65215	0.684113	0.310282	2.32011e-05	0.0561479
CTATCGACGAAATACA-1	UM	6.69408	1.23938	0.96021	1.70246	0.293021	0.00634308	1.38471
CTATCGCGTAGAGAAC-1	UM	7.24475	1.25872	2.0943	1.94341	0.0211895	0.0501763	0.651984
CTATCGGGTCTCAACA-1	UM	6.04667	0.221046	2.99314	1.46844	0.474711	0.031157	0.122544
CTATGCCCGAATGCAA-1	UM	4.8205	0.0755584	2.61742	0.813271	0.139501	1.67982e-05	0.674143
CTATGGGAAGCGGAAT-1	UM	6.24191	0.244861	2.92356	1.48152	0.421179	0.0402344	0.205402
CTATGTCACTAGCCCA-1	UM	6.25256	0.198947	3.12562	1.49981	0.254429	0.0434453	0.23102
CTATGTCTATTGAAAC-1	UM	5.24795	2.37175	0.917227	0.824462	0.0234467	0.000202135	0.281192
CTATGTGAGTCACGGC-1	UM	4.51388	0.0346979	2.42483	0.973871	0.372061	4.29849e-05	0.135849
CTATTCATGTGTCCCA-1	UM	5.71941	0.0172436	3.10879	0.725611	0.463554	4.0926e-05	0.836957
CTATTGTGTTTGGTCA-1	UM	7.74773	1.33779	1.93941	1.79145	1.14383	0.139655	0.259736
CTATTTGCTTGGAGGA-1	UM	4.52562	0.214004	2.27227	0.738794	0.205173	4.20505e-05	0.416274
CTATTTGGTTACGGAT-1	UM	5.49351	0.581839	2.45464	0.888518	0.4567	0.0678385	0.0750512
CTCAAACCACTGCCCG-1	UM	3.89102	0.421808	1.66658	0.911754	0.184591	2.73532e-05	0.0608076
CTCAACTAACCCGGAT-1	UM	4.78041	2.31044	0.668407	0.928698	0.0224001	0.000244206	0.312707
CTCAAGACATTAGCGC-1	UM	11.4972	0.319121	3.66846	2.17418	0.717714	2.06088	0.897258
CTCACACGCAAGCCTA-1	UM	79.5987	0.375025	15.2625	14.1126	2.8534	39.9186	0.569013
CTCACATTTACTAAAT-1	UM	6.1734	0.0250541	2.92999	1.37404	1.06615	0.000102607	0.202751
CTCACCAGTACAAGTG-1	UM	5.21999	0.616277	2.21734	0.962714	0.442823	0.000262201	0.30578
CTCACCGATCCAAACT-1	UM	35.0043	0.0268064	6.86035	3.78215	1.44455	19.284	0.182102
CTCACTGTGATACTTA-1	UM	6.83796	0.21195	1.69304	1.65621	0.256595	0.00011423	2.35782
CTCACTTGGCTGGTAA-1	UM	5.36664	0.0112836	2.3779	0.817535	1.37462	1.60471e-05	0.173395
CTCAGAGCTAATGTCG-1	UM	5.11281	0.0790766	3.12688	0.737112	0.33058	1.35425e-05	0.324922
CTCAGATTGTGATAAG-1	UM	4.24097	0.376267	1.67696	0.84929	0.581324	0.000102149	0.164536
CTCAGCAGACTGCCGA-1	UM	29.0339	0.158049	4.24343	5.48636	1.40723	14.1123	0.187079
CTCAGGACTCACCTGT-1	UM	4.80105	0.439881	2.28902	1.10127	0.108011	9.46439e-05	0.110991
CTCAGTCACGACAAAT-1	UM	7.91841	0.327658	2.92736	2.69783	0.269009	0.118175	0.483468
CTCATAAATGTGTATA-1	UM	4.88457	1.51475	0.993126	1.11185	0.177184	0.000120841	0.480943
CTCATCACTTAGTGAT-1	UM	23.3103	0.482046	3.89171	4.07929	1.00572	10.296	0.123203
CTCATGGCTCACAATC-1	UM	5.42656	1.24477	1.56182	1.0112	0.0288894	0.00989534	0.570422
CTCATGGTAATTTGCG-1	UM	4.13713	0.972287	1.37934	0.756595	0.168455	0.000308749	0.161343
CTCATTAACGTTGCCC-1	UM	47.8486	0.188863	9.49306	8.73999	2.58348	21.5465	0.369161
CTCATTCGTGAACATC-1	UM	5.39851	0.977508	1.61776	1.02606	0.440258	0.00243638	0.705554
CTCATTGCTCTAACAA-1	UM	5.0177	0.0906559	2.58916	1.09594	0.36234	3.69917e-05	0.271199
CTCATTTGATGGGCGG-1	UM	5.53176	0.987223	1.9706	1.26925	0.117499	0.000328217	0.183086
CTCCCAATGAGTCGCG-1	UM	6.67459	1.7267	1.78534	1.34089	0.036409	0.37245	0.139696
CTCCCTCCTTTCGATC-1	UM	4.00841	0.818931	1.83929	0.657934	0.0679821	1.66041e-05	0.0790433
CTCCGAGTAAATCCGC-1	UM	68.2237	0.256382	15.1738	14.7781	3.21412	27.7896	0.851913
CTCCGCCCACATGAGG-1	UM	5.30316	0.432654	2.90388	0.882541	0.244163	6.9571e-05	0.205265
CTCCGGCCTAATATGC-1	UM	5.47663	1.36174	1.47519	1.34682	0.038187	0.00034993	0.242132
CTCCGGCTTGTAGACA-1	UM	5.73221	3.12879	0.557187	1.04514	0.0643517	0.00083747	0.211412
CTCCTAAGTTATGTCT-1	UM	6.48051	1.82233	1.95863	1.34635	0.200092	0.00188677	0.106333
CTCCTCCAGCTCACAC-1	UM	4.76682	0.582892	1.81166	1.24729	0.0496965	3.26615e-05	0.457989
[truncated: 16,480 more rows]

## Sheet: Data S5
Data S5. Spots annotation.
Spot_id	Sample	Celltype annotation
AAACAACGAATAGTTC-1	UM	TXN+ stro
AAACAAGTATCTCCCA-1	UM	IGFBP3+ stro
AAACAATCTACTAGCA-1	UM	TXN+ stro
AAACAGAGCGACTCCT-1	UM	SFRP5+ epi
AAACAGCTTTCAGAAG-1	UM	TXN+ stro
AAACAGGGTCTATATT-1	UM	TXN+ stro
AAACATTTCCCGGATT-1	UM	IGFBP3+ stro
AAACCACTACACAGAT-1	UM	DES+ SMC
AAACCCGAACGAAATC-1	UM	IGFBP3+ stro
AAACCGGAAATGTTAA-1	UM	DES+ SMC
AAACCGGGTAGGTACC-1	UM	TXN+ stro
AAACCGTTCGTCCAGG-1	UM	IGFBP3+ stro
AAACCTAAGCAGCCGG-1	UM	TXN+ stro
AAACCTCATGAAGTTG-1	UM	TXN+ stro
AAACGAAGAACATACC-1	UM	TXN+ stro
AAACGACAGTCTTGCC-1	UM	DES+ SMC
AAACGAGACGGTTGAT-1	UM	IGFBP3+ stro
AAACGCCCGAGATCGG-1	UM	DES+ SMC
AAACGCTGGGCACGAC-1	UM	IGFBP3+ stro
AAACGGGCGTACGGGT-1	UM	TXN+ stro
AAACGGGTTGGTATCC-1	UM	TXN+ stro
AAACGGTTGCGAACTG-1	UM	LDHB+ epi
AAACGTGTTCGCCCTA-1	UM	ESR1+ SMC
AAACTAACGTGGCGAC-1	UM	DES+ SMC
AAACTCGGTTCGCAAT-1	UM	TXN+ stro
AAACTCGTGATATAAG-1	UM	DES+ SMC
AAACTGCTGGCTCCAA-1	UM	IGFBP3+ stro
AAACTTGCAAACGTAT-1	UM	TXN+ stro
AAAGAATGTGGACTAA-1	UM	IGFBP3+ stro
AAAGACATGAAGTTTA-1	UM	SFRP5+ epi
AAAGACCCAAGTCGCG-1	UM	MMP11+ epi
AAAGACTGGGCGCTTT-1	UM	TXN+ stro
AAAGCTTGCCTACATA-1	UM	ESR1+ SMC
AAAGGCTACGGACCAT-1	UM	TXN+ stro
AAAGGCTCTCGCGCCG-1	UM	TXN+ stro
AAAGGGATGTAGCAAG-1	UM	TXN+ stro
AAAGGGCAGCTTGAAT-1	UM	TXN+ stro
AAAGGTAAGCTGTACC-1	UM	CNN1+ stro
AAAGGTCAACGACATG-1	UM	DES+ SMC
AAAGTAGCATTGCTCA-1	UM	TXN+ stro
AAAGTCACTGATGTAA-1	UM	TXN+ stro
AAAGTCGACCCTCAGT-1	UM	TXN+ stro
AAAGTGCCATCAATTA-1	UM	Endothelial
AAAGTGTGATTTATCT-1	UM	CNN1+ stro
AAAGTTGACTCCCGTA-1	UM	CNN1+ stro
AAATAACCATACGGGA-1	UM	IGFBP3+ stro
AAATAAGGTAGTGCCC-1	UM	CNN1+ stro
AAATACCTATAAGCAT-1	UM	IGFBP3+ stro
AAATAGCTTAGACTTT-1	UM	SFRP5+ epi
AAATAGGGTGCTATTG-1	UM	IGFBP3+ stro
AAATCACTCCTAAACG-1	UM	DES+ SMC
AAATCCGATACACGCC-1	UM	TXN+ stro
AAATCGTGTACCACAA-1	UM	IGFBP3+ stro
AAATCTAGCCCTGCTA-1	UM	SFRP5+ epi
AAATGATTCGATCAGC-1	UM	CNN1+ stro
AAATGCTCGTTACGTT-1	UM	MMP11+ epi
AAATGGCATGTCTTGT-1	UM	TXN+ stro
AAATGGCCCGTGCCCT-1	UM	TXN+ stro
AAATGGTCAATGTGCC-1	UM	IGFBP3+ stro
AAATGTATCTTATCCC-1	UM	Endothelial
AAATGTGGGTGCTCCT-1	UM	IGFBP3+ stro
AAATTAACGGGTAGCT-1	UM	IGFBP3+ stro
AAATTAATAAGCGCGA-1	UM	TXN+ stro
AAATTACACGACTCTG-1	UM	TXN+ stro
AAATTACCTATCGATG-1	UM	CNN1+ stro
AAATTCCAGGTCCAAA-1	UM	Endothelial
AAATTGATAGTCCTTT-1	UM	TXN+ stro
AAATTGCGGCGGTTCT-1	UM	TXN+ stro
AAATTGGTGAGAAGCA-1	UM	ESR1+ SMC
AAATTTACCGAAATCC-1	UM	SFRP5+ epi
AAATTTGCGGGTGTGG-1	UM	IGFBP3+ stro
AACAACTGGTAGTTGC-1	UM	IGFBP3+ stro
AACAATACATTGTCGA-1	UM	TXN+ stro
AACAATTACTCTACGC-1	UM	TXN+ stro
AACACACGCTCGCCGC-1	UM	TXN+ stro
AACACGACTGTACTGA-1	UM	IGFBP3+ stro
AACACGAGACGCGGCC-1	UM	TXN+ stro
AACACGCGGCCGCGAA-1	UM	Endothelial
AACAGCTGTGTGGCAA-1	UM	TXN+ stro
AACAGGAAATCGAATA-1	UM	TXN+ stro
AACAGGATGGGCCGCG-1	UM	IGFBP3+ stro
AACAGGTAGTATGGAT-1	UM	IGFBP3+ stro
AACATATCAACTGGTG-1	UM	TXN+ stro
AACATCGATACGTCTA-1	UM	ESR1+ SMC
AACATTGGTCAGCCGT-1	UM	TXN+ stro
AACATTGTGACTCGAG-1	UM	TXN+ stro
AACCAAGACTTCTCTG-1	UM	TXN+ stro
AACCAGTATCACTCTT-1	UM	SFRP5+ epi
AACCATGGGATCGCTA-1	UM	TXN+ stro
AACCCAGAGACGGAGA-1	UM	MMP11+ epi
AACCCGACAACCCGTG-1	UM	TXN+ stro
AACCCGAGCAGAATCG-1	UM	IGFBP3+ stro
AACCCGATAGGGCTTC-1	UM	DES+ SMC
AACCCTACTGTCAATA-1	UM	IGFBP3+ stro
AACCCTGGTGGAACCA-1	UM	IGFBP3+ stro
AACCGAGCTTGGTCAT-1	UM	IGFBP3+ stro
AACCGCTAAGGGATGC-1	UM	TXN+ stro
AACCGTTGTGTTTGCT-1	UM	IGFBP3+ stro
AACCTAAAGCCGTCCG-1	UM	IGFBP3+ stro
AACCTCGCTTTAGCCC-1	UM	LDHB+ epi
AACCTGTCACGGAATT-1	UM	SFRP5+ epi
AACCTTTAAATACGGT-1	UM	TXN+ stro
AACCTTTACGACGTCT-1	UM	TXN+ stro
AACGACCTCCTAGCCG-1	UM	IGFBP3+ stro
AACGATAATGCCGTAG-1	UM	TXN+ stro
AACGATAGAAGGGCCG-1	UM	SFRP5+ epi
AACGATATGTCAACTG-1	UM	IGFBP3+ stro
AACGCATGATCTGGGT-1	UM	CNN1+ stro
AACGCGAACGGCAACA-1	UM	TXN+ stro
AACGCGACCTTGGGCG-1	UM	LDHB+ epi
AACGCGGTCTCCAGCC-1	UM	TXN+ stro
AACGCTGTTGCTGAAA-1	UM	IGFBP3+ stro
AACGGACGTACGTATA-1	UM	SFRP5+ epi
AACGGCCATCTCCGGT-1	UM	TXN+ stro
AACGTACTGTGGGTAC-1	UM	TXN+ stro
AACGTAGTCTACCCAT-1	UM	TXN+ stro
AACGTCAGACTAGTGG-1	UM	TXN+ stro
AACGTCGCTGCACTTC-1	UM	SFRP5+ epi
AACGTGATGAAGGACA-1	UM	IGFBP3+ stro
AACGTGCGAAAGTCTC-1	UM	IGFBP3+ stro
AACGTTATCAGCACCT-1	UM	TXN+ stro
AACGTTCTACCATTGT-1	UM	IGFBP3+ stro
AACTACCCGTTTGTCA-1	UM	IGFBP3+ stro
AACTAGCGTATCGCAC-1	UM	TXN+ stro
AACTAGGCTTGGGTGT-1	UM	TXN+ stro
AACTCAAGTTAATTGC-1	UM	TXN+ stro
AACTCCAGAGCGTGTT-1	UM	IGFBP3+ stro
AACTCCTAATCCCATG-1	UM	IGFBP3+ stro
AACTCGATAAACACGT-1	UM	TXN+ stro
AACTCGATGGCGCAGT-1	UM	LDHB+ epi
AACTCTCAATAGAGCG-1	UM	SFRP5+ epi
AACTCTCAGTGTGCTC-1	UM	TXN+ stro
AACTGAGGTCAGCGTC-1	UM	DES+ SMC
AACTGAGTTATACTGA-1	UM	DES+ SMC
AACTGATATTAGGCCT-1	UM	TXN+ stro
AACTGGGTCCCGACGT-1	UM	IGFBP3+ stro
AACTGGGTTCGAGCCG-1	UM	SFRP5+ epi
AACTGGTGTGGGCCTT-1	UM	MMP11+ epi
AACTTCTGCGTCTATC-1	UM	TXN+ stro
AACTTGCCCGTATGCA-1	UM	TXN+ stro
AACTTGCGTTCTCGCG-1	UM	TXN+ stro
AACTTTACGGGAGCTT-1	UM	TXN+ stro
AACTTTAGCTGCTGAG-1	UM	MMP11+ epi
AACTTTCTCGATCATG-1	UM	DES+ SMC
AAGAAATCACCAGATT-1	UM	DES+ SMC
AAGAAGGATCAGTTAG-1	UM	TXN+ stro
AAGACATACGTGGTTT-1	UM	SFRP5+ epi
AAGACCCAACTGAACA-1	UM	TXN+ stro
AAGACTAACCCGTTGT-1	UM	TXN+ stro
AAGACTCACGCCCACT-1	UM	CNN1+ stro
AAGACTGCAAGCTACT-1	UM	IGFBP3+ stro
AAGAGATGAATCGGTA-1	UM	IGFBP3+ stro
AAGAGCTCTTTATCGG-1	UM	IGFBP3+ stro
AAGAGGATGTACGCGA-1	UM	TXN+ stro
AAGAGGCATGGATCGC-1	UM	IGFBP3+ stro
AAGAGGCCCTTTGGAA-1	UM	IGFBP3+ stro
AAGATGGCACCGGACC-1	UM	TXN+ stro
AAGATTGGCGGAACGT-1	UM	CNN1+ stro
AAGCACCCTGCGTATC-1	UM	TXN+ stro
AAGCATACTCTCCTGA-1	UM	TXN+ stro
AAGCCGAAGCGGTTTA-1	UM	IGFBP3+ stro
AAGCCGCTTTACCTTG-1	UM	DES+ SMC
AAGCCGGAGAGCAGGA-1	UM	IGFBP3+ stro
AAGCGCAGGGCTTTGA-1	UM	TXN+ stro
AAGCGGAGTGCGCGCA-1	UM	ESR1+ SMC
AAGCGGCGTCATGGGT-1	UM	IGFBP3+ stro
AAGCGTCCCTCATCGA-1	UM	TXN+ stro
AAGCTAGATCGAGTAA-1	UM	SFRP5+ epi
AAGCTCGTGCCAAGTC-1	UM	IGFBP3+ stro
AAGCTCTTTCATGGTG-1	UM	TXN+ stro
AAGGAGCGGTTGGTGC-1	UM	IGFBP3+ stro
AAGGATCGATCGCTTG-1	UM	IGFBP3+ stro
AAGGATGAGGGACCTC-1	UM	Endothelial
AAGGCAGGCTGTCTCC-1	UM	CNN1+ stro
AAGGCGCGTAAAGCTT-1	UM	TXN+ stro
AAGGCTGTGCTCATCG-1	UM	IGFBP3+ stro
AAGGGACAGATTCTGT-1	UM	CNN1+ stro
AAGGGTTAGCCATGCG-1	UM	IGFBP3+ stro
AAGGTATCCTAATATA-1	UM	IGFBP3+ stro
AAGGTGATAAACCAGC-1	UM	CNN1+ stro
AAGTAAGCTTCCAAAC-1	UM	TXN+ stro
AAGTAGAAGACCGGGT-1	UM	TXN+ stro
AAGTAGTGACGCGAGG-1	UM	TXN+ stro
AAGTCAATTGTCGTCA-1	UM	PV
AAGTCTAGTAGCTGCC-1	UM	DES+ SMC
AAGTCTTCTGTGGCCT-1	UM	TXN+ stro
AAGTGACGACCGAATT-1	UM	TXN+ stro
AAGTGAGTCGGGTTTA-1	UM	TXN+ stro
AAGTGCAAAGGTAGAC-1	UM	Endothelial
AAGTGCCTTGACTGTA-1	UM	IGFBP3+ stro
AAGTGCGTTAGAATCT-1	UM	TXN+ stro
AAGTGTTTGGAGACGG-1	UM	IGFBP3+ stro
AAGTTCACTCCAAGCT-1	UM	IGFBP3+ stro
AAGTTCAGTCTGCGTA-1	UM	DES+ SMC
AAGTTCGGCCAACAGG-1	UM	TXN+ stro
AAGTTGTGATGTTATA-1	UM	IGFBP3+ stro
AAGTTTACTAATGGCA-1	UM	TXN+ stro
AAGTTTATGGGCCCAA-1	UM	TXN+ stro
AATAACAACGCTCGGC-1	UM	TXN+ stro
AATAACACTAGAACAA-1	UM	TXN+ stro
AATAACGTCGCGCCCA-1	UM	IGFBP3+ stro
AATAAGTCCTCGAGAC-1	UM	MMP11+ epi
AATAATCTTCGTATCG-1	UM	DES+ SMC
AATACAATGTTTCAGG-1	UM	TXN+ stro
AATACCTGATGTGAAC-1	UM	IGFBP3+ stro
AATAGAACAGAGTGGC-1	UM	TXN+ stro
AATAGAATCTGTTTCA-1	UM	TXN+ stro
AATAGCAAGCCTCCTG-1	UM	DES+ SMC
AATAGCTACCGCGTGC-1	UM	Endothelial
AATAGTCCGTCCCGAC-1	UM	TXN+ stro
AATAGTCGCGAGTCGG-1	UM	TXN+ stro
AATATCAAGGTCGGAT-1	UM	MMP11+ epi
AATATCGAATCAATGC-1	UM	IGFBP3+ stro
AATATCGAGGGTTCTC-1	UM	SFRP5+ epi
AATATTGGAGTATTGA-1	UM	IGFBP3+ stro
AATCAGACTGCAGGAC-1	UM	MMP11+ epi
AATCATGTAAAGACTC-1	UM	SFRP5+ epi
AATCCAAGGGCCTGAG-1	UM	TXN+ stro
AATCCATGCAAGGGTG-1	UM	MMP11+ epi
AATCGCCTCAGCGCCA-1	UM	TXN+ stro
AATCGCGCAGAGGACT-1	UM	IGFBP3+ stro
AATCGGGACACTACGA-1	UM	TXN+ stro
AATCGGTATAGCCCTC-1	UM	IGFBP3+ stro
AATCGTGAGCCGAGCA-1	UM	LDHB+ epi
AATCTATGCCGGAGCC-1	UM	IGFBP3+ stro
AATCTCTACTGTGGTT-1	UM	TXN+ stro
AATCTGCGTTGGGACG-1	UM	IGFBP3+ stro
AATCTGGGTAGACCCT-1	UM	IGFBP3+ stro
AATGACAGCAATGTCT-1	UM	TXN+ stro
AATGACGTAGGATGTC-1	UM	IGFBP3+ stro
AATGACTGTCAGCCGG-1	UM	IGFBP3+ stro
AATGAGTTCGCATATG-1	UM	LDHB+ epi
AATGATGATACGCTAT-1	UM	CNN1+ stro
AATGATGCGACTCCTG-1	UM	IGFBP3+ stro
AATGCAACCGGGTACC-1	UM	IGFBP3+ stro
AATGCACCAAGCAATG-1	UM	IGFBP3+ stro
AATGGCCGCCAATGCG-1	UM	DES+ SMC
AATGGTCCACCGTTCA-1	UM	TXN+ stro
AATGGTTCTCACAAGC-1	UM	TXN+ stro
AATGTGCCCGAGGTGT-1	UM	TXN+ stro
AATGTTGTCGTGAGAC-1	UM	SFRP5+ epi
AATTAAAGGTCGGCGT-1	UM	IGFBP3+ stro
AATTAACGGATTTCCA-1	UM	TXN+ stro
AATTACTCGTACGCTC-1	UM	LDHB+ epi
AATTAGCGCTGCAGCG-1	UM	PV
AATTCATAAGGGATCT-1	UM	Endothelial
AATTCCAACTTGGTGA-1	UM	TXN+ stro
AATTCCAAGCATGTAC-1	UM	TXN+ stro
AATTCGATTCGAGGAT-1	UM	TXN+ stro
AATTCTAGAGTTAGGC-1	UM	TXN+ stro
AATTGAACGCTCTGGT-1	UM	CNN1+ stro
AATTGCAGCAATCGAC-1	UM	IGFBP3+ stro
AATTGTGGTTGCCAAA-1	UM	SFRP5+ epi
AATTTGGGACATAGTA-1	UM	CNN1+ stro
AATTTGGTTCCAAAGA-1	UM	Endothelial
ACAAACCGACAAGGCG-1	UM	IGFBP3+ stro
ACAAATCGCACCGAAT-1	UM	IGFBP3+ stro
ACAAATGGTAGTGTTT-1	UM	IGFBP3+ stro
ACAAATTCAGATCTGA-1	UM	DES+ SMC
ACAACAGCATGAGCTA-1	UM	TXN+ stro
ACAACGGTCCCTGCGA-1	UM	IGFBP3+ stro
ACAAGCAGTGCCTAGC-1	UM	TXN+ stro
ACAAGCTATATGGAAG-1	UM	TXN+ stro
ACAAGGAAATCCGCCC-1	UM	TXN+ stro
ACAAGGACAAGAGGTT-1	UM	TXN+ stro
ACAAGGATGCTTTAGG-1	UM	TXN+ stro
ACAAGGCCTACCAGCC-1	UM	DES+ SMC
ACAAGGGCAGGCTCTG-1	UM	IGFBP3+ stro
ACAATAGTCGTACGTT-1	UM	TXN+ stro
ACAATCCATTTAAACC-1	UM	IGFBP3+ stro
ACAATCGATCTTTATA-1	UM	TXN+ stro
ACAATGAATACGGAGA-1	UM	TXN+ stro
ACAATGATTCTTCTAC-1	UM	DES+ SMC
ACAATTGTGTCTCTTT-1	UM	Immune
ACAATTTAGGAGGCTC-1	UM	TXN+ stro
ACAATTTGAGCAGTGG-1	UM	IGFBP3+ stro
ACAATTTGGCCATATT-1	UM	DES+ SMC
ACACAAAGACGGGTGG-1	UM	IGFBP3+ stro
ACACAAATATTCCTAG-1	UM	ESR1+ SMC
ACACACCAGGACCAGT-1	UM	IGFBP3+ stro
ACACACTTTCTACACG-1	UM	MMP11+ epi
ACACATTGACGCAACA-1	UM	Endothelial
ACACATTTCCGTAGAC-1	UM	TXN+ stro
ACACCACATAATTAGC-1	UM	CNN1+ stro
ACACCCAGCATGCAGC-1	UM	CNN1+ stro
ACACCCGAGAAATCCG-1	UM	MMP11+ epi
ACACCCGTAAATCTGT-1	UM	DES+ SMC
ACACCGAGCGCTCTTT-1	UM	MMP11+ epi
ACACCTTAAGTAGGGC-1	UM	TXN+ stro
ACACCTTACTACTTGC-1	UM	IGFBP3+ stro
ACACGAGACTCCTTCT-1	UM	PV
ACACGGCACTATGCAT-1	UM	TXN+ stro
ACACGGGAACTTAGGG-1	UM	TXN+ stro
ACACGTAGGCCACAAG-1	UM	IGFBP3+ stro
ACACTCCAATGTCACT-1	UM	TXN+ stro
ACACTGATCAAGGTGT-1	UM	TXN+ stro
ACACTGGGACAGTCGT-1	UM	IGFBP3+ stro
ACAGAACTGAGAACAA-1	UM	TXN+ stro
ACAGATTAGGTTAGTG-1	UM	MMP11+ epi
ACAGCATAGAGCCAGT-1	UM	TXN+ stro
ACAGCGACATTCTCAT-1	UM	IGFBP3+ stro
ACAGCGCACCCGCAGC-1	UM	IGFBP3+ stro
ACAGGAGGCGCAGCCG-1	UM	IGFBP3+ stro
ACAGGCACGGATCCTT-1	UM	IGFBP3+ stro
ACAGGCTTGCCCGACT-1	UM	SFRP5+ epi
ACAGGTGGAGGTGAGG-1	UM	TXN+ stro
ACAGGTGTGTTGTTGC-1	UM	TXN+ stro
ACAGTAATACAACTTG-1	UM	TXN+ stro
ACAGTATACCGTGGGA-1	UM	DES+ SMC
ACAGTGCAGCGCATTT-1	UM	DES+ SMC
ACATAATAAGGCGGTG-1	UM	TXN+ stro
ACATCAGCTGGGACGC-1	UM	LDHB+ epi
ACATCCCGGCCATACG-1	UM	TXN+ stro
ACATCCTGGTAACTGT-1	UM	IGFBP3+ stro
ACATCGATCGTTTACC-1	UM	IGFBP3+ stro
ACATCGGTCAGCCGCG-1	UM	TXN+ stro
ACATCGTATGCAATGG-1	UM	IGFBP3+ stro
ACATCGTTAACCTAGT-1	UM	TXN+ stro
ACATCTCAACGCGTAA-1	UM	SFRP5+ epi
ACATGGCGCCAAAGTA-1	UM	TXN+ stro
ACATGGCTCAATTTAG-1	UM	MMP11+ epi
ACATTAGTTTATATCC-1	UM	TXN+ stro
ACATTTGAAACCTAAC-1	UM	IGFBP3+ stro
ACCAAACACCCAGCGA-1	UM	DES+ SMC
ACCAAACTAGAAATCC-1	UM	IGFBP3+ stro
ACCAACACCACACACT-1	UM	IGFBP3+ stro
ACCAACCGCACTCCAC-1	UM	TXN+ stro
ACCAACGCTTATTTAT-1	UM	TXN+ stro
ACCAAGAACGCGTGTC-1	UM	SFRP5+ epi
ACCAAGTCATCGGCAG-1	UM	IGFBP3+ stro
ACCAATATGCAAGTTA-1	UM	LDHB+ epi
ACCACAACTCAGAACA-1	UM	SFRP5+ epi
ACCACAAGTTTCTATC-1	UM	IGFBP3+ stro
ACCACCAATGTAACAA-1	UM	CNN1+ stro
ACCACCCTCTCTTCTA-1	UM	Endothelial
ACCACGTGCAGCTATA-1	UM	IGFBP3+ stro
ACCACTGTTCAAGAAG-1	UM	LDHB+ epi
ACCAGACCATAACAAC-1	UM	TXN+ stro
ACCAGCCCGGTCTTTG-1	UM	IGFBP3+ stro
ACCAGGAGTGTGATCT-1	UM	TXN+ stro
ACCAGTGCCCGGTCAA-1	UM	DES+ SMC
ACCAGTGCGGGAGACG-1	UM	TXN+ stro
ACCATATCCGCAATAA-1	UM	IGFBP3+ stro
ACCATCCGCCAACTAG-1	UM	TXN+ stro
ACCATCGTATATGGTA-1	UM	IGFBP3+ stro
ACCATTAAGGGTGTCA-1	UM	TXN+ stro
ACCCAACGCCCGTGGC-1	UM	SFRP5+ epi
ACCCACCTACATGCTC-1	UM	IGFBP3+ stro
ACCCATCTTGAGGGTA-1	UM	TXN+ stro
ACCCATTTGTCCCTCT-1	UM	IGFBP3+ stro
ACCCGGAAACTCCCAG-1	UM	TXN+ stro
ACCCGGAGCACCACAA-1	UM	IGFBP3+ stro
ACCCGGATGACGCATC-1	UM	Endothelial
ACCCGGTTACACTTCC-1	UM	IGFBP3+ stro
ACCCGTAGTCTAGTTG-1	UM	Endothelial
ACCCGTGTCATCAGTA-1	UM	TXN+ stro
ACCCTATAGGACTGAG-1	UM	TXN+ stro
ACCCTATGCCATATCG-1	UM	TXN+ stro
ACCCTCCCGTCAGGGC-1	UM	SFRP5+ epi
ACCCTCCCTTGCTATT-1	UM	SFRP5+ epi
ACCCTGGTAACGCCCT-1	UM	DES+ SMC
ACCCTTCATCTGCGAA-1	UM	TXN+ stro
ACCCTTGCCTGGGTCG-1	UM	DES+ SMC
ACCCTTTAGTTCTCCA-1	UM	TXN+ stro
ACCGAAAGGGCCCTGC-1	UM	TXN+ stro
ACCGACACATCTCCCA-1	UM	TXN+ stro
ACCGACTGAGTCCCAC-1	UM	TXN+ stro
ACCGAGTCTCCTTATT-1	UM	LDHB+ epi
ACCGATAGGCATAACC-1	UM	IGFBP3+ stro
ACCGATATTTAATCAT-1	UM	ESR1+ SMC
ACCGATGGTAGCATCG-1	UM	IGFBP3+ stro
ACCGCAATAACTGCCT-1	UM	IGFBP3+ stro
ACCGCGGTGGAAGTCG-1	UM	Endothelial
ACCGGGCCTTTGTTGA-1	UM	IGFBP3+ stro
ACCGGTCTGAGTACGG-1	UM	DES+ SMC
ACCGTGACCACGTGGG-1	UM	TXN+ stro
ACCGTTCCCGCTCTGA-1	UM	SFRP5+ epi
ACCTAAGTACCTTTCA-1	UM	TXN+ stro
ACCTAATCGACTTCCT-1	UM	MMP11+ epi
ACCTACAGTATGTGGT-1	UM	IGFBP3+ stro
ACCTACTATAAATCTA-1	UM	TXN+ stro
ACCTCCGCCCTCGCTG-1	UM	IGFBP3+ stro
ACCTCCGTTATTCACC-1	UM	Endothelial
ACCTGCGTGTCATGTT-1	UM	TXN+ stro
ACCTTTCCTTTAGAAG-1	UM	TXN+ stro
ACGAAATGGGCGGCAC-1	UM	TXN+ stro
ACGACCCATGAGTTGC-1	UM	IGFBP3+ stro
ACGACTCTAGGGCCGA-1	UM	IGFBP3+ stro
ACGAGAACCCATCACG-1	UM	TXN+ stro
ACGAGATATTTGCTTA-1	UM	TXN+ stro
ACGAGGATACCACTCT-1	UM	TXN+ stro
ACGAGTACGGATGCCC-1	UM	Endothelial
ACGAGTCGCCGGCGTT-1	UM	TXN+ stro
ACGATACATAGAACTA-1	UM	CNN1+ stro
ACGATACCTATCCTGA-1	UM	TXN+ stro
ACGATCATACATAGAG-1	UM	IGFBP3+ stro
ACGATCATCTTGTAAA-1	UM	CNN1+ stro
ACGATGCATATGTTAT-1	UM	TXN+ stro
ACGATGGATCCGATGC-1	UM	IGFBP3+ stro
ACGCAAACTAATAGAT-1	UM	TXN+ stro
ACGCAATCACTACAGC-1	UM	CNN1+ stro
ACGCATAAATGACATG-1	UM	DES+ SMC
ACGCATACGTTTACTA-1	UM	IGFBP3+ stro
ACGCATTCGTGAGTAC-1	UM	IGFBP3+ stro
ACGCCACTCGAAACAG-1	UM	LDHB+ epi
ACGCCAGATGATTTCT-1	UM	IGFBP3+ stro
ACGCCAGTGCGTTTGC-1	UM	IGFBP3+ stro
ACGCCCAGCTGTCGAT-1	UM	TXN+ stro
ACGCCGCTAGACGACC-1	UM	IGFBP3+ stro
ACGCCTGACACGCGCT-1	UM	TXN+ stro
ACGCGAAGTCAGACGA-1	UM	IGFBP3+ stro
ACGCGCTACACAGGGT-1	UM	IGFBP3+ stro
ACGCGGGCCAAGGACA-1	UM	IGFBP3+ stro
ACGCGTTTCTTAAGAG-1	UM	TXN+ stro
ACGCTACTGAATGGGC-1	UM	IGFBP3+ stro
ACGCTAGTATCAGTGC-1	UM	ESR1+ SMC
ACGCTAGTGATACACT-1	UM	TXN+ stro
ACGCTGTGAGGCGTAG-1	UM	LDHB+ epi
ACGCTTAGTGTCTCTC-1	UM	IGFBP3+ stro
ACGGAACACGAGTGCC-1	UM	IGFBP3+ stro
ACGGAATTTAGCAAAT-1	UM	MMP11+ epi
ACGGACTCTCAAAGCG-1	UM	TXN+ stro
ACGGAGCGCAAATTAC-1	UM	ESR1+ SMC
ACGGATGGTGCGGATA-1	UM	MMP11+ epi
ACGGCACTTGCTTGGG-1	UM	TXN+ stro
ACGGCCAACATGGACT-1	UM	TXN+ stro
ACGGCGACGATGGGAA-1	UM	IGFBP3+ stro
ACGGCGGGTTGCCCTG-1	UM	TXN+ stro
ACGGGAGTGTCGGCCC-1	UM	TXN+ stro
ACGGGCGTATGCGACA-1	UM	DES+ SMC
ACGGGTCATGTGACTT-1	UM	MMP11+ epi
ACGGTACAGTTCAATG-1	UM	IGFBP3+ stro
ACGTACAGATTTCTCT-1	UM	IGFBP3+ stro
ACGTAGATTGCTGATG-1	UM	IGFBP3+ stro
ACGTAGGAGAGTCGCT-1	UM	TXN+ stro
ACGTATTACTCCGATC-1	UM	SFRP5+ epi
ACGTCCTAAACGAGAT-1	UM	TXN+ stro
ACGTCTCGTTCCGGGA-1	UM	TXN+ stro
ACGTGCGCCTCGTGCA-1	UM	MMP11+ epi
ACGTGGTCGAATGTGC-1	UM	TXN+ stro
ACGTTAATGTCGAAGA-1	UM	IGFBP3+ stro
ACGTTAGATTTGCCCG-1	UM	TXN+ stro
ACGTTATTGGTCACTC-1	UM	TXN+ stro
ACGTTCCGCGCTCCGT-1	UM	MMP11+ epi
ACGTTCGCAATCAATT-1	UM	IGFBP3+ stro
ACGTTCGTTCAGGAAA-1	UM	TXN+ stro
ACGTTCTGTACAAGTC-1	UM	IGFBP3+ stro
ACGTTTAGTTGTGATC-1	UM	Endothelial
ACGTTTCGGTGCACTT-1	UM	IGFBP3+ stro
ACTAAGGACGCACACC-1	UM	DES+ SMC
ACTAATACGTCAGGCG-1	UM	SFRP5+ epi
ACTACAAAGAGAGGTG-1	UM	TXN+ stro
ACTACCAGCTCTCTGG-1	UM	MMP11+ epi
ACTACGCGTTAGAATT-1	UM	TXN+ stro
ACTAGTTGCGATCGTC-1	UM	SFRP5+ epi
ACTATATGCTGTGTTC-1	UM	DES+ SMC
ACTATCCAGGGCATGG-1	UM	SFRP5+ epi
ACTATCTGCCCGCGTA-1	UM	IGFBP3+ stro
ACTATTCGTCCGTGGT-1	UM	TXN+ stro
ACTATTTCCGGGCCCA-1	UM	TXN+ stro
ACTCAACGAATGTATT-1	UM	MMP11+ epi
ACTCAAGTGCAAGGCT-1	UM	TXN+ stro
ACTCAATAAAGGCACG-1	UM	TXN+ stro
ACTCAGACCTGCTTCT-1	UM	TXN+ stro
ACTCCCATTCCTAAAG-1	UM	TXN+ stro
ACTCCCGAATTCGTTT-1	UM	CNN1+ stro
ACTCCCGTAGACTAGG-1	UM	DES+ SMC
ACTCCCTAATGCTAAA-1	UM	TXN+ stro
ACTCCCTAGAATAGTA-1	UM	IGFBP3+ stro
ACTCCGGCCGACCACT-1	UM	IGFBP3+ stro
ACTCGATGTATTTCAT-1	UM	TXN+ stro
ACTCGCCGTTCGATAA-1	UM	SFRP5+ epi
ACTCGCGATCTGACGC-1	UM	Endothelial
ACTCGTAACCCGTCCT-1	UM	TXN+ stro
ACTCGTCAGTAATCCC-1	UM	IGFBP3+ stro
ACTCTAAACCTGGGAT-1	UM	TXN+ stro
ACTCTCTGACTTAGGT-1	UM	TXN+ stro
ACTCTCTTATACACGA-1	UM	SFRP5+ epi
ACTCTGACCTAATAGA-1	UM	IGFBP3+ stro
ACTCTTCAGCTCCCGC-1	UM	DES+ SMC
ACTCTTGTATAGTAAC-1	UM	IGFBP3+ stro
ACTGAAACGCCGTTAG-1	UM	TXN+ stro
ACTGAATGGCGAAAGT-1	UM	IGFBP3+ stro
ACTGATTTAGTGATTC-1	UM	Endothelial
ACTGCCGTCGTAACTC-1	UM	TXN+ stro
ACTGCGGACACACCGT-1	UM	SFRP5+ epi
ACTGGCGAACCTGCGT-1	UM	DES+ SMC
ACTGTACGATACACAT-1	UM	SFRP5+ epi
ACTGTAGCACTTTGGA-1	UM	IGFBP3+ stro
ACTGTATACGCGAGCA-1	UM	MMP11+ epi
ACTGTCCAGGATTATA-1	UM	IGFBP3+ stro
ACTGTCTTCTTTAGAA-1	UM	IGFBP3+ stro
ACTGTGCTAGTAGATC-1	UM	TXN+ stro
ACTGTTTAGTGTAGGC-1	UM	TXN+ stro
ACTTACCGGGCGCGCA-1	UM	Endothelial
ACTTACGCATCCACGC-1	UM	TXN+ stro
ACTTAGTACGACAAGA-1	UM	IGFBP3+ stro
ACTTATACTTACCCGG-1	UM	TXN+ stro
ACTTATCTGATCTATA-1	UM	TXN+ stro
ACTTATTAGGATCGGT-1	UM	IGFBP3+ stro
ACTTATTTATGTGCCA-1	UM	TXN+ stro
ACTTCAGGCTGATCCC-1	UM	IGFBP3+ stro
ACTTCCATGCGGGACA-1	UM	IGFBP3+ stro
ACTTCCTGTCGTGCGA-1	UM	DES+ SMC
ACTTCGCCATACGCAC-1	UM	IGFBP3+ stro
ACTTCGCTAGCGAGTG-1	UM	DES+ SMC
ACTTGACTCCCTCTTT-1	UM	IGFBP3+ stro
ACTTGCCATATTGTAC-1	UM	MMP11+ epi
ACTTGGGACCCGGTGG-1	UM	IGFBP3+ stro
ACTTGTAGTCCCTTCA-1	UM	TXN+ stro
ACTTGTGGATGGAACG-1	UM	IGFBP3+ stro
ACTTTACCCTCATGAA-1	UM	PV
ACTTTCCTATAGCTTC-1	UM	TXN+ stro
ACTTTGACTGCATCCT-1	UM	TXN+ stro
ACTTTGTCGACGCACT-1	UM	ESR1+ SMC
AGAAATTATGACTCGC-1	UM	IGFBP3+ stro
AGAACCCAGCGTGACA-1	UM	DES+ SMC
AGAACGTGGTACATTC-1	UM	IGFBP3+ stro
AGAACTGTACTTTGTA-1	UM	TXN+ stro
AGAAGAGCGCCGTTCC-1	UM	IGFBP3+ stro
AGAAGGTTGCCGAATT-1	UM	IGFBP3+ stro
AGAAGGTTGTAGGTCG-1	UM	LDHB+ epi
AGAAGTGATTCGTGAT-1	UM	TXN+ stro
AGAATAAATCTTCAGG-1	UM	TXN+ stro
AGAATGCGGGTTCGGA-1	UM	ESR1+ SMC
AGAATTATGGATTCGA-1	UM	IGFBP3+ stro
AGAATTGTTTGACATA-1	UM	LDHB+ epi
AGACAGCTCAGAATCC-1	UM	TXN+ stro
AGACAGGCATCTCAGC-1	UM	DES+ SMC
AGACATAGATCCTTCC-1	UM	MMP11+ epi
AGACCATGGGATACAA-1	UM	IGFBP3+ stro
AGACCCACCGCTGATC-1	UM	TXN+ stro
AGACCCGCCCTCCTCG-1	UM	IGFBP3+ stro
AGACCGCTCCGCGGTT-1	UM	IGFBP3+ stro
AGACCGGGAAACCCTG-1	UM	TXN+ stro
AGACGAAGTGCCGGTC-1	UM	IGFBP3+ stro
AGACGACGATGCCGCT-1	UM	TXN+ stro
AGACGCCCACTTCGCC-1	UM	IGFBP3+ stro
AGACGGGATTGGTATA-1	UM	TXN+ stro
AGACGGGCCGATTTAA-1	UM	CNN1+ stro
AGACTAGCCTTCCAGA-1	UM	IGFBP3+ stro
AGACTGTTACCGGGTC-1	UM	TXN+ stro
AGAGAACCGTCTAGGA-1	UM	IGFBP3+ stro
AGAGAAGGAGTACAAT-1	UM	TXN+ stro
AGAGATCTCTAAAGCG-1	UM	TXN+ stro
AGAGCAGTTATGAGAC-1	UM	MMP11+ epi
AGAGCCGCCGAGATTT-1	UM	IGFBP3+ stro
AGAGCGCTTGTAACGG-1	UM	DES+ SMC
AGAGCGGGCTAATCAT-1	UM	MMP11+ epi
AGAGCGTACAAGCTCG-1	UM	IGFBP3+ stro
AGAGCTACGAAAGCAT-1	UM	TXN+ stro
AGAGGCTTCGGAAACC-1	UM	IGFBP3+ stro
AGAGGGACAATTGTCC-1	UM	DES+ SMC
AGAGGTATCTCGGTCC-1	UM	MMP11+ epi
AGAGTAAACTTCACTA-1	UM	IGFBP3+ stro
AGAGTATAGTGTTACG-1	UM	DES+ SMC
AGAGTCTTAATGAAAG-1	UM	SFRP5+ epi
AGAGTGAACAGACACC-1	UM	DES+ SMC
AGAGTTAGAGACCGAT-1	UM	CNN1+ stro
AGAGTTGCAGGCCTCC-1	UM	ESR1+ SMC
AGATAACTTCAGGGCC-1	UM	IGFBP3+ stro
AGATACCAATAGAACC-1	UM	IGFBP3+ stro
AGATACCAGCACTTCA-1	UM	DES+ SMC
AGATACCGGTGTTCAC-1	UM	TXN+ stro
AGATACGACTTCATAT-1	UM	TXN+ stro
AGATACTCAAGATCGA-1	UM	CNN1+ stro
AGATATAATACGACTA-1	UM	Endothelial
AGATCGTGCATAAGAT-1	UM	SFRP5+ epi
AGATCTCAGGTGTGAT-1	UM	IGFBP3+ stro
AGATGACTCGCCCACG-1	UM	IGFBP3+ stro
AGATGAGGGTTGCGAT-1	UM	SFRP5+ epi
AGATGATGGAGTCTGG-1	UM	Endothelial
AGATGCTATAACGAGC-1	UM	LDHB+ epi
AGATTATAGGACGTTT-1	UM	TXN+ stro
AGATTCAAGCGGGTCG-1	UM	PV
AGCAAAGGCCGCTAGT-1	UM	Endothelial
AGCAACATATCTTATT-1	UM	TXN+ stro
AGCACCAGTACTCACG-1	UM	TXN+ stro
AGCACTACCGGCCTGT-1	UM	IGFBP3+ stro
AGCACTACCTCACCAG-1	UM	TXN+ stro
AGCACTTAAGGACGCC-1	UM	IGFBP3+ stro
AGCAGAAGGAGAAAGA-1	UM	TXN+ stro
AGCAGCCAGATGAATA-1	UM	TXN+ stro
AGCATATCAATATGCT-1	UM	TXN+ stro
AGCATCATTTCGAAAG-1	UM	LDHB+ epi
AGCATCGTCGATAATT-1	UM	IGFBP3+ stro
AGCATTACGAGGCAAG-1	UM	IGFBP3+ stro
AGCCAAGCTTTGTGTC-1	UM	TXN+ stro
AGCCACAGGTTACCCG-1	UM	IGFBP3+ stro
AGCCACTCCCGTGCTT-1	UM	CNN1+ stro
AGCCATATAGTATGTG-1	UM	IGFBP3+ stro
AGCCCATACATGTAAG-1	UM	TXN+ stro
AGCCCGCAACAAGCAG-1	UM	TXN+ stro
AGCCCGCACTACAATG-1	UM	IGFBP3+ stro
AGCCCGGTAGCCTGTA-1	UM	TXN+ stro
AGCCCTAAGCGAAGTT-1	UM	TXN+ stro
AGCCCTGTCGCACCGT-1	UM	SFRP5+ epi
AGCCCTTCTAATCCGA-1	UM	DES+ SMC
AGCCCTTGGACATCCC-1	UM	IGFBP3+ stro
AGCCGCAAATTCAAAT-1	UM	TXN+ stro
AGCCGCTTGATTAGCG-1	UM	TXN+ stro
AGCCGTGGCTAAATGT-1	UM	TXN+ stro
AGCCTAATACCCACGT-1	UM	TXN+ stro
AGCCTTAAAGCGGAAG-1	UM	TXN+ stro
AGCGACAGGAACGGTC-1	UM	TXN+ stro
AGCGACATCCCATTCA-1	UM	IGFBP3+ stro
AGCGACCAACGATATT-1	UM	PV
AGCGATGCGCCTAATA-1	UM	SFRP5+ epi
AGCGCATAATGAATCG-1	UM	IGFBP3+ stro
AGCGCGGGTGCCAATG-1	UM	IGFBP3+ stro
AGCGCTAGAGCGATGT-1	UM	SFRP5+ epi
AGCGCTTATGGGCAAG-1	UM	SFRP5+ epi
AGCGGACACTTCGTAG-1	UM	TXN+ stro
AGCGGGAAGGGTCCAT-1	UM	TXN+ stro
AGCGGGTCTGACACTC-1	UM	TXN+ stro
AGCGGTTGAGATGTAC-1	UM	SFRP5+ epi
AGCGGTTGCCGCTCTG-1	UM	ESR1+ SMC
AGCGTACGAGAGCTAG-1	UM	TXN+ stro
AGCGTAGCGCTAGACC-1	UM	TXN+ stro
AGCGTCTGAACCCGCA-1	UM	TXN+ stro
AGCGTGGTATTCTACT-1	UM	IGFBP3+ stro
AGCGTTCCGATTTAAA-1	UM	IGFBP3+ stro
AGCTAACAAGCAATGT-1	UM	TXN+ stro
AGCTAAGTACGCAGGC-1	UM	SFRP5+ epi
AGCTAGAAGCAGAAGT-1	UM	SFRP5+ epi
AGCTATTTAATCCAAC-1	UM	MMP11+ epi
AGCTCCATATATGTTC-1	UM	IGFBP3+ stro
AGCTCCTTCGCACATC-1	UM	IGFBP3+ stro
AGCTCGTTGATGGAAA-1	UM	ESR1+ SMC
AGCTCTAGACGTTCCA-1	UM	IGFBP3+ stro
AGCTCTTCCCAGTGCA-1	UM	TXN+ stro
AGCTCTTCGTAACCTT-1	UM	SFRP5+ epi
AGCTCTTTACTCAGTT-1	UM	IGFBP3+ stro
AGCTGAAGTAAACCAA-1	UM	IGFBP3+ stro
AGCTGCATTTGAGGTG-1	UM	DES+ SMC
AGCTGCTGTGCCGAAT-1	UM	DES+ SMC
AGCTGTAACCTCAATC-1	UM	TXN+ stro
AGCTTATAGAGACCTG-1	UM	TXN+ stro
AGCTTCAATACTTTGA-1	UM	IGFBP3+ stro
AGCTTCTTCTCGAGCA-1	UM	IGFBP3+ stro
AGCTTGATCTTAACTT-1	UM	TXN+ stro
AGGAAAGCCTCTGATG-1	UM	TXN+ stro
AGGAACGAACGACTTC-1	UM	Endothelial
AGGAAGCTGTCCGCCG-1	UM	TXN+ stro
AGGACAGTCGAATCCC-1	UM	TXN+ stro
AGGACATCGCACGTCG-1	UM	IGFBP3+ stro
AGGACATCGGCACACT-1	UM	IGFBP3+ stro
AGGACGACCCATTAGA-1	UM	IGFBP3+ stro
AGGACGCTCGATGTTG-1	UM	CNN1+ stro
AGGAGACATCCACAGT-1	UM	Endothelial
AGGAGAGTCTGGCTAC-1	UM	DES+ SMC
AGGAGGCCTTCGCGCG-1	UM	TXN+ stro
AGGATAAAGTCGGGAT-1	UM	TXN+ stro
AGGATATAGGGATTTA-1	UM	CNN1+ stro
AGGATATCCGACTGCA-1	UM	SFRP5+ epi
AGGATCACGCGATCTG-1	UM	TXN+ stro
AGGATTGCTTACGACA-1	UM	CNN1+ stro
AGGCAAAGAGGAATCA-1	UM	TXN+ stro
AGGCAATACGGAGGAC-1	UM	TXN+ stro
AGGCACGTGACTGTCC-1	UM	SFRP5+ epi
AGGCAGATGCGTAAAC-1	UM	IGFBP3+ stro
AGGCAGGGAGCGTACT-1	UM	TXN+ stro
AGGCATTGTCGTAGGG-1	UM	TXN+ stro
AGGCCACATTGGTTAC-1	UM	DES+ SMC
AGGCCACCCGTTATGA-1	UM	TXN+ stro
AGGCCCAGTGACTGGT-1	UM	LDHB+ epi
AGGCCCATTGTACAGG-1	UM	Endothelial
AGGCCCTAGAACGCCA-1	UM	TXN+ stro
AGGCCTATCATACCAA-1	UM	TXN+ stro
AGGCCTGAGAATCTCG-1	UM	SFRP5+ epi
AGGCGATAACTGGCGT-1	UM	SFRP5+ epi
AGGCGTCTATGGACGG-1	UM	DES+ SMC
AGGCTATGGTTAGCTT-1	UM	TXN+ stro
AGGCTTCCCGAAGAAG-1	UM	TXN+ stro
AGGCTTGCTAGACACC-1	UM	TXN+ stro
AGGGAAACGAGGTACT-1	UM	IGFBP3+ stro
AGGGACAGCACGGCGG-1	UM	TXN+ stro
AGGGACCGGCTGCGTT-1	UM	Immune
AGGGACTCTACGCGAC-1	UM	TXN+ stro
AGGGAGACATACTTCG-1	UM	IGFBP3+ stro
AGGGCAGCGGCGTGGT-1	UM	MMP11+ epi
AGGGCCCTAATGTTCT-1	UM	IGFBP3+ stro
AGGGCGAGCAGCTGAT-1	UM	TXN+ stro
AGGGCGTGATCGGCTA-1	UM	IGFBP3+ stro
AGGGCTGCAGTTACAG-1	UM	IGFBP3+ stro
AGGGTCAGTAACCCTA-1	UM	DES+ SMC
AGGGTCGATGCGAACT-1	UM	IGFBP3+ stro
AGGGTCTGGACGCAGT-1	UM	IGFBP3+ stro
AGGGTGCTCTCGAGGG-1	UM	Endothelial
AGGGTGGATAGTGCAT-1	UM	TXN+ stro
AGGGTGTGCTACACGC-1	UM	DES+ SMC
AGGGTTCAGACGGTCC-1	UM	TXN+ stro
AGGGTTCCCTTTGGTT-1	UM	IGFBP3+ stro
AGGGTTTAGTTCGGGA-1	UM	IGFBP3+ stro
AGGTAACCTCCTATTC-1	UM	TXN+ stro
AGGTACGATATTGCCA-1	UM	IGFBP3+ stro
AGGTAGGTACAAAGCT-1	UM	TXN+ stro
AGGTATAATTGATAGT-1	UM	SFRP5+ epi
AGGTATGCGGACATTA-1	UM	ESR1+ SMC
AGGTCAGGTGAGAGTG-1	UM	TXN+ stro
AGGTCGCCACTTCGGT-1	UM	TXN+ stro
AGGTCGCCTCCCAACA-1	UM	SFRP5+ epi
AGGTCGCGGAGTTACT-1	UM	IGFBP3+ stro
AGGTGCACGTCCACAT-1	UM	IGFBP3+ stro
AGGTGGTGACCTTCGC-1	UM	TXN+ stro
AGGTGTATCGCCATGA-1	UM	TXN+ stro
AGGTGTTGCCGACCAC-1	UM	SFRP5+ epi
AGGTTACACCATGCCG-1	UM	IGFBP3+ stro
AGGTTGAGGCACGCTT-1	UM	TXN+ stro
AGGTTTCACACACCTT-1	UM	IGFBP3+ stro
AGTAACGTTCATCCTG-1	UM	SFRP5+ epi
AGTAACTATAGCAGCC-1	UM	IGFBP3+ stro
AGTAATCTAAGGGTGG-1	UM	LDHB+ epi
AGTAATGTCTTGCCGC-1	UM	IGFBP3+ stro
AGTACAGAAGCTTATA-1	UM	LDHB+ epi
AGTACATCATTTATCA-1	UM	IGFBP3+ stro
AGTACCTTCGAGTGCT-1	UM	DES+ SMC
AGTACGGCCCGTATCG-1	UM	TXN+ stro
AGTACGGGCACCTGGC-1	UM	CNN1+ stro
AGTACGTGGCCTGTCT-1	UM	SFRP5+ epi
AGTACTCTTATGCCCA-1	UM	SFRP5+ epi
AGTAGAAGGCGCCTCA-1	UM	TXN+ stro
AGTAGCGTGAACGAAC-1	UM	TXN+ stro
AGTAGCTAGACGCCGA-1	UM	DES+ SMC
AGTAGGAAGGAAGTTG-1	UM	IGFBP3+ stro
AGTAGGTAACATACAT-1	UM	TXN+ stro
AGTATAATACTAGGCA-1	UM	CNN1+ stro
AGTATACACAGCGACA-1	UM	TXN+ stro
AGTATCCATAATAACG-1	UM	MMP11+ epi
AGTATTTGGCACGACC-1	UM	TXN+ stro
AGTCAACACCACCATC-1	UM	IGFBP3+ stro
AGTCAAGATGACACTT-1	UM	TXN+ stro
AGTCACTAGCTCTCGA-1	UM	IGFBP3+ stro
AGTCACTCCGCCTCAT-1	UM	TXN+ stro
AGTCAGCCACCGCCTG-1	UM	MMP11+ epi
AGTCCAGCGGGTACGT-1	UM	TXN+ stro
AGTCCATTGGCTGATG-1	UM	CNN1+ stro
AGTCCCGCCTTTAATT-1	UM	PV
AGTCCCTCGCAGAAAG-1	UM	PV
AGTCGAATTAGCGTAA-1	UM	SFRP5+ epi
AGTCGACGGTCTCAAG-1	UM	IGFBP3+ stro
AGTCGGCCCAAACGAC-1	UM	MMP11+ epi
AGTCGGCTCAACTTTA-1	UM	TXN+ stro
AGTCGGTTGCGTGAGA-1	UM	IGFBP3+ stro
AGTCGTATAAAGCAGA-1	UM	TXN+ stro
AGTCGTCGACCACCAA-1	UM	IGFBP3+ stro
AGTCGTGGGCATTACG-1	UM	TXN+ stro
AGTCTAAAGTATACTC-1	UM	IGFBP3+ stro
AGTCTCACAAGACTAC-1	UM	TXN+ stro
AGTCTGGACATCCTTG-1	UM	TXN+ stro
AGTCTTCTCCTCAAAT-1	UM	TXN+ stro
AGTCTTTAAAGTGTCC-1	UM	LDHB+ epi
AGTGAACAAACTTCTC-1	UM	PV
AGTGAAGATGGTGTCC-1	UM	DES+ SMC
AGTGACCTACTTTACG-1	UM	IGFBP3+ stro
AGTGAGACTTCCAGTA-1	UM	Endothelial
AGTGAGCCTCGCCGCC-1	UM	PV
AGTGAGGGTTTCTGAC-1	UM	IGFBP3+ stro
AGTGAGTCGAATTAAC-1	UM	SFRP5+ epi
AGTGATAACCTGCGCG-1	UM	SFRP5+ epi
AGTGATATGAGTAGTT-1	UM	IGFBP3+ stro
AGTGATTCAAGCAGGA-1	UM	SFRP5+ epi
AGTGCACGCTTAAGAA-1	UM	TXN+ stro
AGTGCGTAGCTCGTAA-1	UM	IGFBP3+ stro
AGTGCTAAACACAGCA-1	UM	SFRP5+ epi
AGTGCTTGCACGAATA-1	UM	TXN+ stro
AGTGGCCCGCAAATGG-1	UM	SFRP5+ epi
AGTGGCGGCAATTTGA-1	UM	CNN1+ stro
AGTGGCGTCTGAAGGT-1	UM	TXN+ stro
AGTGGCTCCGTCGGCC-1	UM	LDHB+ epi
AGTGGGAGTATACACG-1	UM	TXN+ stro
AGTGGTTGCGTATAGG-1	UM	TXN+ stro
AGTGTATTGCGCATTG-1	UM	TXN+ stro
AGTGTGCTAAGATCGC-1	UM	TXN+ stro
AGTGTGGTCTATTGTG-1	UM	TXN+ stro
AGTTAAACACTTGCGA-1	UM	IGFBP3+ stro
AGTTAAGCGGTCCCGG-1	UM	SFRP5+ epi
AGTTAAGTCAACCGCT-1	UM	TXN+ stro
AGTTACCCTTAAGACT-1	UM	TXN+ stro
AGTTACCGCACATGGT-1	UM	TXN+ stro
AGTTACTCTATCGTGG-1	UM	TXN+ stro
AGTTATTGAAAGGTAA-1	UM	IGFBP3+ stro
AGTTCACCGGTTGGAC-1	UM	TXN+ stro
AGTTCCTACAGAATTA-1	UM	IGFBP3+ stro
AGTTCCTATTTATGTT-1	UM	TXN+ stro
AGTTCTGCGTTGTATC-1	UM	TXN+ stro
AGTTGACATCGGCTGG-1	UM	MMP11+ epi
AGTTGACGGTCCTTGC-1	UM	TXN+ stro
AGTTGCTGACTGATAT-1	UM	LDHB+ epi
AGTTGGCAAGGCTAGA-1	UM	IGFBP3+ stro
AGTTTATGTAAAGACA-1	UM	DES+ SMC
AGTTTCGCAGGTCGGA-1	UM	MMP11+ epi
AGTTTGCACCTGCCTC-1	UM	TXN+ stro
AGTTTGGCACGGGTTG-1	UM	Endothelial
AGTTTGGCCAGACCTA-1	UM	TXN+ stro
ATAAACCATTGGACGG-1	UM	TXN+ stro
ATAAACGGACCCGTAA-1	UM	IGFBP3+ stro
ATAAACGTTGCACCAC-1	UM	IGFBP3+ stro
ATAAAGGCTCGGTCGT-1	UM	IGFBP3+ stro
ATAAAGGTCAAGTACG-1	UM	TXN+ stro
ATAAATATTAGCAGCT-1	UM	TXN+ stro
ATAACGCCGGAGGGTC-1	UM	CNN1+ stro
ATAACGGAGTCCAACG-1	UM	IGFBP3+ stro
ATAACGTTACCTCCAC-1	UM	ESR1+ SMC
ATAAGCAAACACCGAG-1	UM	DES+ SMC
ATAAGGTGGAGAACAT-1	UM	MMP11+ epi
ATAAGTACCCGATTGT-1	UM	DES+ SMC
ATAAGTAGGATTCAGA-1	UM	Endothelial
ATAAGTAGGGCGACTC-1	UM	SFRP5+ epi
ATAAGTTACCGCGACG-1	UM	IGFBP3+ stro
ATAATACCGTTAGCCG-1	UM	MMP11+ epi
ATAATAGCTGTTGAAT-1	UM	IGFBP3+ stro
ATAATAGTGTAGGGAC-1	UM	TXN+ stro
ATAATCTTGGAGAACC-1	UM	TXN+ stro
ATAATTAGCTAAGTAG-1	UM	TXN+ stro
ATACAGGCCCTCCAAT-1	UM	TXN+ stro
ATACCACGGGCAACTT-1	UM	TXN+ stro
ATACCAGCAAATTGCT-1	UM	TXN+ stro
ATACCAGGCTAATAGA-1	UM	TXN+ stro
ATACCAGGTGAGCGAT-1	UM	TXN+ stro
ATACCCTGGCTCAAAT-1	UM	TXN+ stro
ATACCGTCATCCATAA-1	UM	DES+ SMC
ATACCTAACCAAGAAA-1	UM	TXN+ stro
ATACGAAGGCTTTCCA-1	UM	Endothelial
ATACGACAGATGGGTA-1	UM	ESR1+ SMC
ATACGCCGATCTACCG-1	UM	TXN+ stro
ATACGCCGGCGAAACC-1	UM	TXN+ stro
ATACGGGTTTCGATTG-1	UM	IGFBP3+ stro
ATACGGTGAAGATGCA-1	UM	PV
ATACGTACTTAGCCAC-1	UM	LDHB+ epi
ATACGTCCACTCCTGT-1	UM	TXN+ stro
ATACGTTATGCACGGA-1	UM	TXN+ stro
ATACTACCCGTACCAC-1	UM	IGFBP3+ stro
ATACTAGCATGACCCT-1	UM	TXN+ stro
ATACTCTCGCCACTCT-1	UM	MMP11+ epi
ATACTGCCTTACACCG-1	UM	IGFBP3+ stro
ATACTTGTTCTCGAGC-1	UM	Endothelial
ATAGACAACGGGACCT-1	UM	TXN+ stro
ATAGACGAAGAGAAAG-1	UM	IGFBP3+ stro
ATAGAGTACTGGGACA-1	UM	IGFBP3+ stro
ATAGAGTTATCAACTT-1	UM	IGFBP3+ stro
ATAGATTTGCAGTCGG-1	UM	SFRP5+ epi
ATAGCAACTAGGGAAG-1	UM	IGFBP3+ stro
ATAGCCATAACAGTCA-1	UM	IGFBP3+ stro
ATAGCCTCAGTACCCA-1	UM	TXN+ stro
ATAGCTGCTCTTGTTA-1	UM	MMP11+ epi
ATAGGAATCTAAGCTT-1	UM	CNN1+ stro
ATAGGCGGCTATAGAA-1	UM	TXN+ stro
ATAGGCTAGCTTCGCA-1	UM	Endothelial
ATAGGGATATCCTTGA-1	UM	IGFBP3+ stro
ATAGGTTGGGCAGATG-1	UM	TXN+ stro
ATAGTCTTTGACGTGC-1	UM	TXN+ stro
ATAGTGAAGCGTTCTC-1	UM	TXN+ stro
ATAGTTCCACCCACTC-1	UM	SFRP5+ epi
ATATAAAGCGCTCGTG-1	UM	TXN+ stro
ATATAAATGTAGCTGC-1	UM	TXN+ stro
ATATAACACGGGCGCA-1	UM	SFRP5+ epi
ATATACGCTCGTGACG-1	UM	IGFBP3+ stro
ATATCAACCTACAGAG-1	UM	CNN1+ stro
ATATCGGTAGGGAGAT-1	UM	IGFBP3+ stro
ATATCGTGCCAGACCC-1	UM	IGFBP3+ stro
ATATCGTTCCTCGAAC-1	UM	IGFBP3+ stro
ATATCTCCCTCGTTAA-1	UM	SFRP5+ epi
ATATCTTAGGGCCTTC-1	UM	IGFBP3+ stro
ATATGGGATAGCAACT-1	UM	TXN+ stro
ATATGTCTAGAGCGTG-1	UM	TXN+ stro
ATATGTCTCCCTAGCC-1	UM	IGFBP3+ stro
ATATGTGCACAAACCA-1	UM	DES+ SMC
ATATTATCCCGTATTT-1	UM	TXN+ stro
ATATTCAGTTAAACCT-1	UM	IGFBP3+ stro
ATATTCCACATAGTGA-1	UM	MMP11+ epi
ATATTCCCACAGGTCA-1	UM	TXN+ stro
ATATTGCTGTCAAAGT-1	UM	IGFBP3+ stro
ATATTGGAGAGGCCTT-1	UM	Endothelial
ATATTTAACCCTCAAG-1	UM	IGFBP3+ stro
ATCAAACACTGTTCCA-1	UM	IGFBP3+ stro
ATCAAACGAAGGTTTG-1	UM	TXN+ stro
ATCAAGATCCCAGGAC-1	UM	LDHB+ epi
ATCAATCTGGGCTGCA-1	UM	IGFBP3+ stro
ATCACATTAGAATATC-1	UM	CNN1+ stro
ATCACGTGCTAATTAA-1	UM	IGFBP3+ stro
ATCACTTCATCCTCGC-1	UM	IGFBP3+ stro
ATCAGACGGCACGCCG-1	UM	IGFBP3+ stro
ATCAGCCTCATGCTGC-1	UM	IGFBP3+ stro
ATCAGCTCGTCCACTA-1	UM	TXN+ stro
ATCAGGTAGCTGACAG-1	UM	DES+ SMC
ATCAGGTCGCCATTGC-1	UM	SFRP5+ epi
ATCAGTAGGCAGGGAT-1	UM	TXN+ stro
ATCATAGCCCTATGTA-1	UM	SFRP5+ epi
ATCATCCAATATTTGT-1	UM	IGFBP3+ stro
ATCATCTGCCCAGTGT-1	UM	SFRP5+ epi
ATCATGGACTACCGAC-1	UM	DES+ SMC
ATCCAACGCAGTCATA-1	UM	MMP11+ epi
ATCCAATGGAGGGTCC-1	UM	TXN+ stro
ATCCAATGGTACCGAA-1	UM	TXN+ stro
ATCCACATCGACAGAA-1	UM	TXN+ stro
ATCCACGCTAAATGTT-1	UM	SFRP5+ epi
ATCCACTTTCAGACTA-1	UM	DES+ SMC
ATCCAGAGCAACAACC-1	UM	TXN+ stro
ATCCAGGATTCGTGAA-1	UM	IGFBP3+ stro
ATCCCATTTCCGTGGG-1	UM	TXN+ stro
ATCCGGACCAGCCTGA-1	UM	Endothelial
ATCCTACCTAAGCTCT-1	UM	IGFBP3+ stro
ATCCTGAATCGCTGCG-1	UM	TXN+ stro
ATCCTGCGTGGAATGG-1	UM	IGFBP3+ stro
ATCCTGCTGCAGATAG-1	UM	TXN+ stro
ATCCTTCTGAAAGAAC-1	UM	DES+ SMC
ATCGACCCAATACAGA-1	UM	TXN+ stro
ATCGACTCTTTCCGTT-1	UM	IGFBP3+ stro
ATCGCACGATTGTTCA-1	UM	MMP11+ epi
ATCGCACGCCGGGAGA-1	UM	IGFBP3+ stro
ATCGCCAGTCAACATT-1	UM	CNN1+ stro
ATCGCCGTGGTTCATG-1	UM	IGFBP3+ stro
ATCGCTGCGTGCAGCA-1	UM	DES+ SMC
ATCGCTTTACGTCTCA-1	UM	ESR1+ SMC
ATCGGAGACAGACGGC-1	UM	IGFBP3+ stro
ATCGGCAAGCAGTCCA-1	UM	CNN1+ stro
ATCGGTTACCTAGTAA-1	UM	TXN+ stro
ATCGTATTCCGAGAAC-1	UM	TXN+ stro
ATCGTCCAATCGAGTC-1	UM	MMP11+ epi
ATCGTTAGCTAGCGGA-1	UM	IGFBP3+ stro
ATCGTTCACTTTCGCC-1	UM	SFRP5+ epi
ATCTAACGTCCCTATG-1	UM	TXN+ stro
ATCTAATATCCTACGG-1	UM	TXN+ stro
ATCTACCATCTGCTCC-1	UM	IGFBP3+ stro
ATCTAGCTTGTGAGGG-1	UM	TXN+ stro
ATCTATCGATGATCAA-1	UM	IGFBP3+ stro
ATCTCATAAACCTACC-1	UM	DES+ SMC
ATCTCCCACGGAATAT-1	UM	IGFBP3+ stro
ATCTCCCTGCAATCTA-1	UM	TXN+ stro
ATCTCGTGAGCGAAAC-1	UM	IGFBP3+ stro
ATCTGACATGGAAGGA-1	UM	TXN+ stro
ATCTGATAGTGTCTTA-1	UM	TXN+ stro
ATCTGCACCTCTGCGA-1	UM	IGFBP3+ stro
ATCTGCTGTTATCGCC-1	UM	LDHB+ epi
ATCTGGGCTGTTCTTG-1	UM	TXN+ stro
ATCTGGTTAAGACTGT-1	UM	IGFBP3+ stro
ATCTGTAATTGTACCC-1	UM	TXN+ stro
ATCTTATCGCACACCC-1	UM	TXN+ stro
ATCTTGACCTGCAACG-1	UM	TXN+ stro
ATCTTGACTTGTCCAA-1	UM	SFRP5+ epi
ATCTTTCGTATAACCA-1	UM	DES+ SMC
ATGAAGCCAAGGAGCC-1	UM	MMP11+ epi
ATGAAGTGGACCCAGC-1	UM	TXN+ stro
ATGACGCCGGCTCTAA-1	UM	IGFBP3+ stro
ATGACGCGTTCTATCC-1	UM	TXN+ stro
ATGACTATCAGCTGTG-1	UM	TXN+ stro
ATGACTATGCGACATT-1	UM	IGFBP3+ stro
ATGAGGAGTGTTAATC-1	UM	TXN+ stro
ATGAGGGCAGCGGCTA-1	UM	CNN1+ stro
ATGATCGGGAATAGAC-1	UM	SFRP5+ epi
ATGATGCAATGGTACA-1	UM	IGFBP3+ stro
ATGCACCTTCCTTAAT-1	UM	PV
ATGCACTACCGCATTG-1	UM	TXN+ stro
ATGCATGATCCAGGAT-1	UM	TXN+ stro
ATGCATTCCGTGATGG-1	UM	MMP11+ epi
ATGCCAATCGCTCTGC-1	UM	DES+ SMC
ATGCCATTTGCGACCA-1	UM	TXN+ stro
ATGCCGGTCTTGCATA-1	UM	TXN+ stro
ATGCCGGTTGATGGGA-1	UM	IGFBP3+ stro
ATGCGACAATTGGTCC-1	UM	DES+ SMC
ATGCGACAGTCCCATT-1	UM	IGFBP3+ stro
ATGCGAGTCCCACCAC-1	UM	IGFBP3+ stro
ATGCTCAGTGTTGCAT-1	UM	IGFBP3+ stro
ATGCTCTGGCGCGGTA-1	UM	TXN+ stro
ATGCTTAGGAGTTGAT-1	UM	IGFBP3+ stro
ATGGAACAGAATAAAC-1	UM	DES+ SMC
ATGGAACCTTTGCACA-1	UM	Endothelial
ATGGAGCAGGCCGTGA-1	UM	IGFBP3+ stro
ATGGATCCGGCGTCCG-1	UM	TXN+ stro
ATGGATTGACCAAACG-1	UM	TXN+ stro
ATGGCAGCCGAGAAAC-1	UM	PV
ATGGCCCGAAAGGTTA-1	UM	IGFBP3+ stro
ATGGCGGAATAGTCGC-1	UM	DES+ SMC
ATGGCTGGAAATGGCC-1	UM	SFRP5+ epi
ATGGGAACGGAAGCGG-1	UM	SFRP5+ epi
ATGGGCCTCGGCCTCT-1	UM	TXN+ stro
ATGGTATTGGGAACCG-1	UM	TXN+ stro
ATGGTCGCGTGGTTTC-1	UM	CNN1+ stro
ATGGTGCTCAAAGCCA-1	UM	TXN+ stro
ATGGTTACGAAACATG-1	UM	DES+ SMC
ATGTAAGGCTGCTCTT-1	UM	PV
ATGTACATGCGGTGAG-1	UM	CNN1+ stro
ATGTACGATGACGTCG-1	UM	TXN+ stro
ATGTAGCGCGCGTAGG-1	UM	TXN+ stro
ATGTCATTTCCCATTG-1	UM	TXN+ stro
ATGTGAAAGCCTAATG-1	UM	TXN+ stro
ATGTGCATCCGACGCA-1	UM	IGFBP3+ stro
ATGTGGACATCTTGAT-1	UM	TXN+ stro
ATGTGTAGTTTAGTCA-1	UM	TXN+ stro
ATGTTACGAGCAATAC-1	UM	MMP11+ epi
ATGTTCCTGCCCACCT-1	UM	MMP11+ epi
ATGTTCGTCGACCCAC-1	UM	TXN+ stro
ATGTTGATTAGAGACT-1	UM	TXN+ stro
ATGTTGTAGTCTGTTT-1	UM	TXN+ stro
ATGTTTCGGCCCGGAG-1	UM	DES+ SMC
ATGTTTGTAAGATCAT-1	UM	DES+ SMC
ATTAAACATGCGGACC-1	UM	IGFBP3+ stro
ATTAAAGCGGACGAGC-1	UM	TXN+ stro
ATTAACACCTGAGATA-1	UM	TXN+ stro
ATTAATACTACGCGGG-1	UM	TXN+ stro
ATTAATGAACCAGTCG-1	UM	IGFBP3+ stro
ATTAATTCGGTCACTC-1	UM	TXN+ stro
ATTACAACTACCGGCC-1	UM	IGFBP3+ stro
ATTACATGTCAGTCTT-1	UM	IGFBP3+ stro
ATTACCACACTGCCTG-1	UM	SFRP5+ epi
ATTACGACTCCACAGT-1	UM	DES+ SMC
ATTACGCGCTGGCAGG-1	UM	IGFBP3+ stro
ATTACTAGCCTCTTGC-1	UM	IGFBP3+ stro
ATTACTTACTGGGCAT-1	UM	SFRP5+ epi
ATTAGATTCCTCAGCA-1	UM	IGFBP3+ stro
ATTAGATTGATAGCGG-1	UM	SFRP5+ epi
ATTAGGCGATGCTTTC-1	UM	IGFBP3+ stro
ATTATACTTTGCTCGT-1	UM	TXN+ stro
ATTATAGCTACTTTAC-1	UM	Endothelial
ATTATCGGAATGTACG-1	UM	TXN+ stro
ATTATCTCGACAGATC-1	UM	TXN+ stro
ATTATGCCATAGGGAG-1	UM	IGFBP3+ stro
ATTATGCTCAGTATTG-1	UM	DES+ SMC
ATTATTATGTCCGTCA-1	UM	TXN+ stro
ATTATTCAGAGTCACT-1	UM	IGFBP3+ stro
ATTCAAAGTACCTGTT-1	UM	LDHB+ epi
ATTCAACCATTTAAGG-1	UM	IGFBP3+ stro
ATTCACTGATGTTGGA-1	UM	IGFBP3+ stro
ATTCAGATGAATCCCT-1	UM	DES+ SMC
ATTCAGGACCTATTTC-1	UM	IGFBP3+ stro
ATTCAGGATCGCCTCT-1	UM	IGFBP3+ stro
ATTCAGTAGCAGGGTC-1	UM	TXN+ stro
ATTCATATACTGTCCA-1	UM	IGFBP3+ stro
ATTCATCGTTGAGGCA-1	UM	SFRP5+ epi
ATTCCCACATAAACAA-1	UM	IGFBP3+ stro
ATTCCTAAGACGTGGA-1	UM	DES+ SMC
ATTCCTCCGCCAGTGC-1	UM	TXN+ stro
ATTCCTTCCAGGCGGT-1	UM	LDHB+ epi
ATTCGACGCCGGGCCT-1	UM	IGFBP3+ stro
ATTCGCAGAGGACACT-1	UM	DES+ SMC
ATTCGCGCCTTGAGAG-1	UM	IGFBP3+ stro
ATTCGTCCCGAGGTTA-1	UM	Endothelial
ATTCGTGCTATCTCTT-1	UM	IGFBP3+ stro
ATTCTCGTCTCTTTAG-1	UM	MMP11+ epi
ATTCTGAGTATGAACT-1	UM	SFRP5+ epi
ATTCTTCGTACTTATG-1	UM	IGFBP3+ stro
ATTGAAGATCTTAGTG-1	UM	IGFBP3+ stro
ATTGAATTCCCTGTAG-1	UM	IGFBP3+ stro
ATTGACCGGCGATGAC-1	UM	CNN1+ stro
ATTGACGTAACTCGGT-1	UM	TXN+ stro
ATTGATAGCAACGAGA-1	UM	MMP11+ epi
ATTGATGAGTCCTAAC-1	UM	SFRP5+ epi
ATTGCCTTTATGTTTG-1	UM	LDHB+ epi
ATTGCGATCAGTAACT-1	UM	TXN+ stro
ATTGCTGCTCCTCCAT-1	UM	IGFBP3+ stro
ATTGGATTACAGCGTA-1	UM	IGFBP3+ stro
ATTGGGAATATCTTGG-1	UM	MMP11+ epi
ATTGGGAGTTCTGTAA-1	UM	DES+ SMC
ATTGGTAGGATCCGCT-1	UM	TXN+ stro
ATTGGTTGTGCATTAC-1	UM	SFRP5+ epi
ATTGTACAACTCGGCT-1	UM	IGFBP3+ stro
ATTGTCGCAATACCTT-1	UM	TXN+ stro
ATTGTCTGTTTCATGT-1	UM	TXN+ stro
ATTGTGACTTCGCTGC-1	UM	ESR1+ SMC
ATTGTTCAACGATCCG-1	UM	DES+ SMC
ATTTAACTCGTATTAC-1	UM	TXN+ stro
ATTTACAGTTTACTGG-1	UM	TXN+ stro
ATTTACTAAGTCCATT-1	UM	Immune
ATTTCATTATTTCGCG-1	UM	IGFBP3+ stro
ATTTCCGGGTTCTGCG-1	UM	TXN+ stro
ATTTGCCTAGTTACGA-1	UM	TXN+ stro
ATTTGCGCGAGTAGCT-1	UM	TXN+ stro
ATTTGTCTTGGGAGCT-1	UM	TXN+ stro
ATTTGTTCCAGGGCTC-1	UM	IGFBP3+ stro
CAAACCAGGTCTGCAT-1	UM	TXN+ stro
CAAACCCTCCGGCGGG-1	UM	TXN+ stro
CAAACGAGTATCGCAG-1	UM	IGFBP3+ stro
CAAACGGTCGCACTTT-1	UM	IGFBP3+ stro
CAAACGTGGTCTTGCG-1	UM	IGFBP3+ stro
CAAACTACGATAGAGA-1	UM	IGFBP3+ stro
CAAACTATTGAGCTTC-1	UM	IGFBP3+ stro
CAAACTCGCGACGCCG-1	UM	IGFBP3+ stro
CAAAGATTATTGGGCC-1	UM	TXN+ stro
CAAAGGTCATCTGAAA-1	UM	DES+ SMC
CAAAGGTTAAATTCAG-1	UM	DES+ SMC
CAAAGTCAGGTTAGCT-1	UM	MMP11+ epi
CAAATCTCTCACAAGG-1	UM	TXN+ stro
CAAATGCGGAGTGTTC-1	UM	MMP11+ epi
CAAATGTCCTTCCGTG-1	UM	IGFBP3+ stro
CAAATTGGATTATGCC-1	UM	DES+ SMC
CAAATTGTCAGCAAGC-1	UM	IGFBP3+ stro
CAACACATCTCCTGCC-1	UM	DES+ SMC
CAACAGAATAACGCTA-1	UM	SFRP5+ epi
CAACAGTGCCAAACGG-1	UM	IGFBP3+ stro
CAACATGGCCTGATAA-1	UM	TXN+ stro
CAACCAGTGGCCTACC-1	UM	IGFBP3+ stro
CAACCGCACCTAGACA-1	UM	LDHB+ epi
CAACCTACCGAGCAGT-1	UM	IGFBP3+ stro
CAACCTGAACCTGCCA-1	UM	Endothelial
CAACGACCCGTTTACA-1	UM	SFRP5+ epi
CAACGATCGATCCAAT-1	UM	SFRP5+ epi
CAACGGTTCTTGATAC-1	UM	MMP11+ epi
CAACGTGGTGGAGTCT-1	UM	Endothelial
CAACTATATCGAATGC-1	UM	TXN+ stro
CAACTCCAACGTTTAG-1	UM	SFRP5+ epi
CAACTCCGTAACTTGC-1	UM	DES+ SMC
CAACTCCTTGATCCCG-1	UM	IGFBP3+ stro
CAACTGAGGGTATGAC-1	UM	DES+ SMC
CAACTGCTCATCCGAT-1	UM	IGFBP3+ stro
CAACTTGTAGTGGGCA-1	UM	TXN+ stro
CAAGAAACCCTAAACT-1	UM	DES+ SMC
CAAGACTCAGAAGCGC-1	UM	DES+ SMC
CAAGAGGGCGGAGTAC-1	UM	IGFBP3+ stro
CAAGATATTATAACGT-1	UM	IGFBP3+ stro
CAAGCAACGTCGGAGT-1	UM	MMP11+ epi
CAAGCACCAAATGCCT-1	UM	CNN1+ stro
CAAGCGGCACATAATT-1	UM	TXN+ stro
CAAGGATCGCATGTTC-1	UM	IGFBP3+ stro
CAAGGCCAGTGGTGCA-1	UM	IGFBP3+ stro
CAAGGGAGTGTATTTG-1	UM	TXN+ stro
CAAGGTCCTATAGGCT-1	UM	SFRP5+ epi
CAAGTAAGTGATAGAC-1	UM	TXN+ stro
CAAGTGAACTTTGGTT-1	UM	TXN+ stro
CAAGTGTGGTTGCAAA-1	UM	IGFBP3+ stro
CAATAAACCTTGGCCC-1	UM	TXN+ stro
CAATACGAGAGTCTGA-1	UM	ESR1+ SMC
CAATACGCTCTGAGGC-1	UM	LDHB+ epi
CAATATGTAGATTTAC-1	UM	DES+ SMC
CAATATTCTTGACCTA-1	UM	TXN+ stro
CAATATTGGACTAGTG-1	UM	MMP11+ epi
CAATCCATTATCCGTT-1	UM	DES+ SMC
CAATCCCTATACCAGC-1	UM	IGFBP3+ stro
CAATCCTGCCGTGGAG-1	UM	TXN+ stro
CAATGACCCTTAATTT-1	UM	TXN+ stro
CAATGAGGTTCGACTA-1	UM	DES+ SMC
CAATGCGAGAAGTATC-1	UM	TXN+ stro
CAATGGAATCTACATA-1	UM	IGFBP3+ stro
CAATGGATCTCTACCA-1	UM	TXN+ stro
CAATGGTCGGCCTGGG-1	UM	TXN+ stro
CAATGTGCCAACCCTT-1	UM	IGFBP3+ stro
CAATTAAGGGTGATGA-1	UM	TXN+ stro
CAATTTCGTATAAGGG-1	UM	IGFBP3+ stro
CAATTTGACCGGGAAG-1	UM	TXN+ stro
CACAAACCGCAGAACT-1	UM	Endothelial
CACAAGAAAGATATTA-1	UM	DES+ SMC
CACAATGAGCTGCTAT-1	UM	IGFBP3+ stro
CACACACGCTAACGAG-1	UM	IGFBP3+ stro
CACACAGCTTGCGCTC-1	UM	IGFBP3+ stro
CACACAGGGATAGATT-1	UM	IGFBP3+ stro
CACACGCGCTGTCTTA-1	UM	IGFBP3+ stro
CACACGTTTCAATGGG-1	UM	SFRP5+ epi
CACACTTGTATTGCGA-1	UM	DES+ SMC
CACAGCACCCACGGCA-1	UM	IGFBP3+ stro
CACAGCTAGGGAGTGA-1	UM	IGFBP3+ stro
CACAGGGCCATATAGT-1	UM	SFRP5+ epi
CACAGGGCCGTTGTCA-1	UM	TXN+ stro
CACAGTCCCGCTTCGC-1	UM	CNN1+ stro
CACAGTTCGCTTCCCA-1	UM	IGFBP3+ stro
CACATAAGGCGACCGT-1	UM	TXN+ stro
CACATATTAGCAGGAT-1	UM	IGFBP3+ stro
CACATCGTGCACGCGC-1	UM	TXN+ stro
CACATCTCACCGACGA-1	UM	LDHB+ epi
CACATGATTCAGCAAC-1	UM	IGFBP3+ stro
CACATGTTTGGACATG-1	UM	TXN+ stro
CACATTCTTTCGATGG-1	UM	TXN+ stro
CACATTTCTTGTCAGA-1	UM	Endothelial
CACCACGCCACACAGA-1	UM	TXN+ stro
CACCATCGGAGGAGAC-1	UM	TXN+ stro
CACCATGATCGCAAAG-1	UM	DES+ SMC
CACCCAAATCTTATGT-1	UM	SFRP5+ epi
CACCCACACGTCACCC-1	UM	IGFBP3+ stro
CACCCACGAGGCAATT-1	UM	IGFBP3+ stro
CACCCGCGTTTGACAC-1	UM	IGFBP3+ stro
CACCCGGTTTGTGACT-1	UM	TXN+ stro
CACCCTAACAAGATCT-1	UM	TXN+ stro
CACCCTTGGTGAGACC-1	UM	TXN+ stro
CACCCTTTCCTCGCTC-1	UM	Endothelial
CACCGATACACCGAGC-1	UM	IGFBP3+ stro
CACCGATGATGGGTAC-1	UM	IGFBP3+ stro
CACCGCCAGAAGGTTT-1	UM	IGFBP3+ stro
CACCGCCGACCAGCGA-1	UM	IGFBP3+ stro
CACCGCGTCCACTCTA-1	UM	Endothelial
CACCGGAGATATCTCC-1	UM	SFRP5+ epi
CACCGGGCATCACAAG-1	UM	IGFBP3+ stro
CACCGTATCCCATCCG-1	UM	IGFBP3+ stro
CACCGTTAGGGATCAC-1	UM	TXN+ stro
CACCGTTGCGCGATAT-1	UM	TXN+ stro
CACCTAATAGAGTCGT-1	UM	TXN+ stro
CACCTAATCAGTTTAC-1	UM	IGFBP3+ stro
CACCTCGATGGTGGAC-1	UM	PV
CACCTCTACGAGTGTG-1	UM	DES+ SMC
CACCTTGCGAAACTCG-1	UM	IGFBP3+ stro
CACCTTGGCGCCTTTG-1	UM	CNN1+ stro
CACGAAAGTTAGTCCC-1	UM	TXN+ stro
CACGACCACAGACTTT-1	UM	DES+ SMC
CACGACGTAATAGTAA-1	UM	DES+ SMC
CACGACTAAAGTTCTG-1	UM	MMP11+ epi
CACGATTGGTCGTTAA-1	UM	TXN+ stro
CACGCACAGCGCAGCT-1	UM	IGFBP3+ stro
CACGCAGCGAGGCTTT-1	UM	IGFBP3+ stro
CACGCGGAACTGTTGC-1	UM	IGFBP3+ stro
CACGGACGTGGATGGC-1	UM	DES+ SMC
CACGGCGCGCCAAAGG-1	UM	DES+ SMC
CACGGGATTGAGGGTT-1	UM	TXN+ stro
CACGTCAATCAATGGA-1	UM	IGFBP3+ stro
CACGTCGGCAACCTCT-1	UM	TXN+ stro
CACGTCGGGTTCTAGA-1	UM	TXN+ stro
CACGTCTATGATGTGG-1	UM	SFRP5+ epi
CACGTTCGTGCTCTAG-1	UM	IGFBP3+ stro
CACGTTTCGTACACAC-1	UM	IGFBP3+ stro
CACTAAAGTTGCCTAT-1	UM	IGFBP3+ stro
CACTACGGGAGCTGCC-1	UM	IGFBP3+ stro
CACTACTCAGTTCTGT-1	UM	IGFBP3+ stro
CACTCAAGAGCTATGG-1	UM	IGFBP3+ stro
CACTCAGCTCTTGAGG-1	UM	IGFBP3+ stro
CACTCCTATGTAAGAT-1	UM	LDHB+ epi
CACTCCTCTCGGTCGG-1	UM	TXN+ stro
CACTCGAGCTGAACAA-1	UM	TXN+ stro
CACTCGGTTAGGAGGA-1	UM	TXN+ stro
CACTCTCAAGCATCGA-1	UM	TXN+ stro
CACTCTTCTGCTAGCC-1	UM	SFRP5+ epi
CACTGACGATTGTGGA-1	UM	TXN+ stro
CACTGTCCAAGTGAGA-1	UM	MMP11+ epi
CACTTAATCAGACGGA-1	UM	IGFBP3+ stro
CACTTCGCCACAGGCT-1	UM	IGFBP3+ stro
CACTTCGTCTTATCTC-1	UM	TXN+ stro
CAGAACTTAGCCCTCT-1	UM	PV
CAGAATAACACACGGA-1	UM	Immune
CAGAATATTCGTTATC-1	UM	DES+ SMC
CAGACACCGATCGCTG-1	UM	TXN+ stro
CAGACCTGTAAGTGTT-1	UM	IGFBP3+ stro
CAGACGAACCTGATAC-1	UM	TXN+ stro
CAGAGACGGTCACCCA-1	UM	TXN+ stro
CAGAGCATGAGCTTGC-1	UM	TXN+ stro
CAGAGCGATGGATGCT-1	UM	IGFBP3+ stro
CAGAGGCGATGCATGA-1	UM	TXN+ stro
CAGAGTGATTTAACGT-1	UM	IGFBP3+ stro
CAGATAATGGGCGGGT-1	UM	SFRP5+ epi
CAGATACTAACATAGT-1	UM	TXN+ stro
CAGATCATTTAAAGTC-1	UM	CNN1+ stro
CAGCAGCCCGTTCCTT-1	UM	IGFBP3+ stro
CAGCAGTCCAGACTAT-1	UM	IGFBP3+ stro
CAGCAGTCTGTGCTGC-1	UM	IGFBP3+ stro
CAGCCCTCACAGGCAG-1	UM	IGFBP3+ stro
CAGCCGGGCCCTCTAT-1	UM	Endothelial
CAGCCTCCTGCAGAGG-1	UM	TXN+ stro
CAGCCTCGATAGCGGT-1	UM	Endothelial
CAGCCTCTCCTCAAGA-1	UM	IGFBP3+ stro
CAGCGATTCCCTTCAA-1	UM	TXN+ stro
CAGCGCCAACACGATA-1	UM	TXN+ stro
CAGCTCACTGAGACAT-1	UM	IGFBP3+ stro
CAGCTCGACAAGTTAA-1	UM	TXN+ stro
CAGCTCGTGCTTGTGT-1	UM	IGFBP3+ stro
CAGCTGGCGTAACCGT-1	UM	TXN+ stro
CAGCTTAGTAGGTAGC-1	UM	Endothelial
CAGGAAGACTTTATAT-1	UM	IGFBP3+ stro
CAGGACAGCTGCCCTT-1	UM	DES+ SMC
CAGGATATATCGTTGT-1	UM	IGFBP3+ stro
CAGGATCCGCCCGACC-1	UM	TXN+ stro
CAGGCAGTCTTACCAG-1	UM	TXN+ stro
CAGGCCGTTTGGGTGT-1	UM	IGFBP3+ stro
CAGGCGCACGGTGGTC-1	UM	TXN+ stro
CAGGCGCCATGCTAGG-1	UM	TXN+ stro
CAGGGCTAACGAAACC-1	UM	TXN+ stro
CAGGTTTAGTACTACA-1	UM	DES+ SMC
CAGTAACTATTTATTG-1	UM	SFRP5+ epi
CAGTAATCCCTCCCAG-1	UM	TXN+ stro
CAGTACATTCTCTAAA-1	UM	IGFBP3+ stro
CAGTACCAGTTTACGT-1	UM	TXN+ stro
CAGTAGATGATGTCCG-1	UM	LDHB+ epi
CAGTAGCCCACGCGGT-1	UM	IGFBP3+ stro
CAGTAGCGAGGTAGTA-1	UM	MMP11+ epi
CAGTCCAACGCCTTCT-1	UM	DES+ SMC
CAGTCGAGGATGCAAT-1	UM	CNN1+ stro
CAGTCTCTCGGCTAAT-1	UM	TXN+ stro
CAGTCTGTATACTGGG-1	UM	IGFBP3+ stro
CAGTGAATAAATGACT-1	UM	SFRP5+ epi
CAGTGGTTGCACATGA-1	UM	MMP11+ epi
CAGTGTCCGCAGAATG-1	UM	TXN+ stro
CAGTGTCGGCTGGCCC-1	UM	IGFBP3+ stro
CAGTTCAAATTGACAC-1	UM	IGFBP3+ stro
CAGTTCCGCGGGTCGA-1	UM	IGFBP3+ stro
CAGTTCGAGGACCCGA-1	UM	TXN+ stro
CATAACGGACAGTCGT-1	UM	SFRP5+ epi
CATAAGAAGCTTGGCT-1	UM	TXN+ stro
CATAAGCTCTCCGTCT-1	UM	TXN+ stro
CATAATGAGCGGGCGA-1	UM	TXN+ stro
CATACAAAGCCGAACC-1	UM	TXN+ stro
CATACACGGTTCCCAC-1	UM	TXN+ stro
CATACCCGTACCCAGT-1	UM	TXN+ stro
CATACGGCGTCTGGGC-1	UM	IGFBP3+ stro
CATACGGGTGCATGAT-1	UM	TXN+ stro
CATACTATGTAATTGT-1	UM	IGFBP3+ stro
CATACTTAGGCAATAC-1	UM	PV
CATACTTCTTTCTCCG-1	UM	TXN+ stro
CATAGAGGAGATACTA-1	UM	TXN+ stro
CATAGCCGCCCGGGAT-1	UM	TXN+ stro
CATAGCGTTGCCCACC-1	UM	IGFBP3+ stro
CATAGTACATTGAGAG-1	UM	TXN+ stro
CATAGTAGCATAGTAG-1	UM	TXN+ stro
CATAGTCAAATACATA-1	UM	IGFBP3+ stro
CATAGTCCACAAGAAC-1	UM	TXN+ stro
CATAGTGGGCACGCCT-1	UM	SFRP5+ epi
CATATACTACTGATAA-1	UM	DES+ SMC
CATATAGGTACAGTCA-1	UM	IGFBP3+ stro
CATATGTCAGGCTACG-1	UM	TXN+ stro
CATATTATTTGCCCTA-1	UM	SFRP5+ epi
CATCAAACTGGCGCCC-1	UM	DES+ SMC
CATCAACACCTACTAA-1	UM	MMP11+ epi
CATCATCTACCCGGAC-1	UM	TXN+ stro
CATCATTACCCTGAGG-1	UM	IGFBP3+ stro
CATCCCGAGATTCATA-1	UM	PV
CATCCGCAGGCCCGAA-1	UM	LDHB+ epi
CATCCTCTCAAAGATC-1	UM	IGFBP3+ stro
CATCGAATGGATCTCT-1	UM	TXN+ stro
CATCGCCCGCGGCCAA-1	UM	IGFBP3+ stro
CATCGGACGGGTTAAT-1	UM	TXN+ stro
CATCGTCCGGTTACTA-1	UM	TXN+ stro
CATCTACCCGAGAACG-1	UM	DES+ SMC
CATCTAGTGAAGGGAA-1	UM	ESR1+ SMC
CATCTATCCCGTGTCT-1	UM	CNN1+ stro
CATCTGCAGGATCATT-1	UM	TXN+ stro
CATCTTACACCACCTC-1	UM	SFRP5+ epi
CATGAACCGACATTTG-1	UM	TXN+ stro
CATGAACCTCTTATCA-1	UM	TXN+ stro
CATGACTTCGCTGAAT-1	UM	IGFBP3+ stro
CATGAGATGCACTCTC-1	UM	TXN+ stro
CATGATCGCTTTGAGA-1	UM	Endothelial
CATGATGCACAATTCT-1	UM	IGFBP3+ stro
CATGATGGAAGTTAGC-1	UM	PV
CATGCACGTGTTACTG-1	UM	SFRP5+ epi
CATGCATGGAGACCCT-1	UM	MMP11+ epi
CATGCCAACTCGCAAA-1	UM	TXN+ stro
CATGCGACCAGTTTAA-1	UM	IGFBP3+ stro
CATGCGTTAGACAGAA-1	UM	MMP11+ epi
CATGCTGGCTCCAATT-1	UM	MMP11+ epi
CATGGAAATGGGACCA-1	UM	CNN1+ stro
CATGGATTGTCTTCCG-1	UM	IGFBP3+ stro
CATGGCAGGAAGATCG-1	UM	TXN+ stro
CATGGCTCCCTATGTC-1	UM	TXN+ stro
CATGGGTATGCCTTAT-1	UM	IGFBP3+ stro
CATGGGTCGGGTGTGG-1	UM	IGFBP3+ stro
CATGGTAAGTAGCGTT-1	UM	IGFBP3+ stro
CATGGTCTAGATACCG-1	UM	TXN+ stro
CATGGTTTATTAATCA-1	UM	IGFBP3+ stro
CATGTAAGAGACATTT-1	UM	PV
CATGTAGGAGCGCCAA-1	UM	DES+ SMC
CATGTCTCATTTATGG-1	UM	IGFBP3+ stro
CATTACATAGATTGTG-1	UM	DES+ SMC
CATTACGCAGGAAGGG-1	UM	IGFBP3+ stro
CATTACGTCGGCCCGT-1	UM	IGFBP3+ stro
CATTATAACAGGGTCC-1	UM	IGFBP3+ stro
CATTATGCTTGTTGTG-1	UM	IGFBP3+ stro
CATTCACTGACAGCTA-1	UM	SFRP5+ epi
CATTCAGGTCAGTGCG-1	UM	TXN+ stro
CATTCCCATTCCGTCG-1	UM	CNN1+ stro
CATTCCCTAAGTACAA-1	UM	Endothelial
CATTCGTCGTAGCGGT-1	UM	IGFBP3+ stro
CATTGATGAACACGCC-1	UM	DES+ SMC
CATTGCAAAGCATAAT-1	UM	IGFBP3+ stro
CATTGCGAAATGGGCG-1	UM	TXN+ stro
CATTGCGGGTCAATTC-1	UM	CNN1+ stro
CATTGTGTGCTAGATC-1	UM	TXN+ stro
CATTTAGCGGACCATG-1	UM	TXN+ stro
CATTTATCGTTCAAGA-1	UM	TXN+ stro
CATTTCTAGCAGACTA-1	UM	LDHB+ epi
CATTTGAGTGGTACGT-1	UM	TXN+ stro
CCAAACAGAACCCTCG-1	UM	MMP11+ epi
CCAAAGCAGTTGGTTG-1	UM	Endothelial
CCAAAGTCCCGCTAAC-1	UM	TXN+ stro
CCAAATAACAAGATTC-1	UM	IGFBP3+ stro
CCAACCTTATGTAACT-1	UM	TXN+ stro
CCAACGATGCACTGAT-1	UM	IGFBP3+ stro
CCAACGCTTGCCAGGG-1	UM	SFRP5+ epi
CCAACTTGATAGATCC-1	UM	DES+ SMC
CCAAGAAAGTGGGCGA-1	UM	TXN+ stro
CCAAGACTTCTGCGAA-1	UM	IGFBP3+ stro
CCAAGCGTAACTCGTA-1	UM	IGFBP3+ stro
CCAAGCTTGATCTCCT-1	UM	TXN+ stro
CCAAGGAACAGAGAGG-1	UM	IGFBP3+ stro
CCAAGGTTGCCCTTTC-1	UM	IGFBP3+ stro
CCAAGTTTCTACAGAT-1	UM	TXN+ stro
CCAATAGATTTCATCT-1	UM	TXN+ stro
CCAATAGTGCCGTCGA-1	UM	Endothelial
CCAATCGGTAGATCGA-1	UM	TXN+ stro
CCAATGTCACAGCAAG-1	UM	IGFBP3+ stro
CCAATTACGGGTCGAG-1	UM	IGFBP3+ stro
CCAATTGAATGTTAAT-1	UM	SFRP5+ epi
CCACAATGTACGTCTT-1	UM	TXN+ stro
CCACACTGAGATATTA-1	UM	IGFBP3+ stro
CCACAGCTGAAATCAT-1	UM	MMP11+ epi
CCACAGTACCCATCCT-1	UM	TXN+ stro
CCACATACTGCACCCA-1	UM	CNN1+ stro
CCACCAACTTTACTGT-1	UM	Endothelial
CCACCCAAGGAAAGTG-1	UM	IGFBP3+ stro
CCACCTGTATGGAATA-1	UM	Endothelial
CCACGAATTTAACCTC-1	UM	IGFBP3+ stro
CCACGAGAAGAGAATC-1	UM	Immune
CCACGGAGCCATAAGA-1	UM	TXN+ stro
CCACGGTGCCCGGTAG-1	UM	IGFBP3+ stro
CCACGTAAATTAGACT-1	UM	CNN1+ stro
CCACTAAACTGAATCG-1	UM	TXN+ stro
CCACTATCCGGGTCAC-1	UM	DES+ SMC
CCACTCAGATCCGCAA-1	UM	LDHB+ epi
CCACTGGTGGCTGGTT-1	UM	TXN+ stro
CCACTGTTTGGATTAA-1	UM	TXN+ stro
CCAGAAACTGATGCGA-1	UM	IGFBP3+ stro
CCAGAAAGCAACTCAT-1	UM	TXN+ stro
CCAGAGACAAAGCCGG-1	UM	TXN+ stro
CCAGATAGTTGAGTGA-1	UM	IGFBP3+ stro
CCAGATGTAAATGGGT-1	UM	DES+ SMC
CCAGCCTGGACCAATA-1	UM	IGFBP3+ stro
CCAGCGGGATCACCAG-1	UM	Immune
CCAGCTACGCCTCATA-1	UM	Endothelial
CCAGCTCGAACGCATT-1	UM	TXN+ stro
CCAGCTGATGGTACTT-1	UM	TXN+ stro
CCAGCTTCCGCCCGCA-1	UM	TXN+ stro
CCAGGCTGGCGTCTGA-1	UM	CNN1+ stro
CCAGGGACGTGGCCTC-1	UM	IGFBP3+ stro
CCAGTAGTCTGATCCA-1	UM	SFRP5+ epi
CCAGTCAAATCTCTTA-1	UM	TXN+ stro
CCAGTCCATTATTCGA-1	UM	TXN+ stro
CCAGTCTAGACGGCGC-1	UM	TXN+ stro
CCAGTCTTGTCATAGA-1	UM	IGFBP3+ stro
CCAGTGAGCTCCTTGT-1	UM	TXN+ stro
CCAGTTCGGTAACTCA-1	UM	Endothelial
CCATAAACAACCCGAC-1	UM	TXN+ stro
CCATACCTTTACTTGT-1	UM	Endothelial
CCATACTCGCCTCTCC-1	UM	TXN+ stro
CCATAGGTTGGCGTGG-1	UM	PV
CCATAGTCAGTAACCC-1	UM	MMP11+ epi
CCATATGGAAACTATA-1	UM	IGFBP3+ stro
CCATATTGGATCATGA-1	UM	LDHB+ epi
CCATCATAAGAACAGG-1	UM	ESR1+ SMC
CCATCCATACCAAGTC-1	UM	SFRP5+ epi
CCATCGCAGTTAAACT-1	UM	TXN+ stro
CCATCTCACCAGTGAA-1	UM	IGFBP3+ stro
CCATCTTGTTCACAAT-1	UM	MMP11+ epi
CCATGCCCTAGATTTC-1	UM	TXN+ stro
CCATGCCTGTTTAGTA-1	UM	TXN+ stro
CCATGCTCTGCAGGAA-1	UM	TXN+ stro
CCATGGCCCTTGTACC-1	UM	MMP11+ epi
CCATTAGCGATAATCC-1	UM	IGFBP3+ stro
CCATTCCCTGCCCACA-1	UM	MMP11+ epi
CCATTGTTTCCTCCAT-1	UM	DES+ SMC
CCATTTCTACCTATTA-1	UM	TXN+ stro
CCCAAACATGCTGCTC-1	UM	TXN+ stro
CCCAACATACGTCGCG-1	UM	IGFBP3+ stro
CCCAACCACACTAACA-1	UM	IGFBP3+ stro
CCCAAGAATGCACGGT-1	UM	IGFBP3+ stro
CCCAAGACAGAGTATG-1	UM	TXN+ stro
CCCAAGTCATTACACT-1	UM	IGFBP3+ stro
CCCAATGAGATTTGCA-1	UM	TXN+ stro
CCCAATTTCACAACTT-1	UM	TXN+ stro
CCCAGAGGAGGGCGTA-1	UM	SFRP5+ epi
CCCAGGAAGAATTCGA-1	UM	TXN+ stro
CCCAGGTCTGAAGGCT-1	UM	IGFBP3+ stro
CCCAGTTAAGGCGCCG-1	UM	TXN+ stro
CCCATATAGGTCGATT-1	UM	Immune
CCCATTATTGTATCCT-1	UM	IGFBP3+ stro
CCCGAAGTTTCGCGAA-1	UM	TXN+ stro
CCCGACCATAGTCCGC-1	UM	TXN+ stro
CCCGAGTTTCTCCGTA-1	UM	IGFBP3+ stro
CCCGATAGCCTCGCCT-1	UM	DES+ SMC
CCCGCAGCGCGAACTA-1	UM	TXN+ stro
CCCGCAGGGCCCAAAG-1	UM	IGFBP3+ stro
CCCGCCATGCTCCCGT-1	UM	MMP11+ epi
CCCGCGCAATGCACCC-1	UM	TXN+ stro
CCCGCTAGAGGGTTAA-1	UM	SFRP5+ epi
CCCGCTTGCCCTCGTC-1	UM	MMP11+ epi
CCCGGCACGTGTCAGG-1	UM	IGFBP3+ stro
CCCGGCTAGGTGAGAA-1	UM	TXN+ stro
CCCGGGTCGTTCAGGG-1	UM	TXN+ stro
CCCGGTGGAAGAACCT-1	UM	TXN+ stro
CCCGTAAGTCTAGGCC-1	UM	TXN+ stro
CCCGTAGCTGGGAAGA-1	UM	TXN+ stro
CCCGTCAGCGTCTGAC-1	UM	IGFBP3+ stro
CCCGTGAGGGCGGTGA-1	UM	TXN+ stro
CCCGTGGGTTAATTGA-1	UM	TXN+ stro
CCCGTTTCGCAGATGT-1	UM	IGFBP3+ stro
CCCTACCCACACCCAG-1	UM	TXN+ stro
CCCTACTTGAACAATG-1	UM	TXN+ stro
CCCTAGTGTCAGGTGT-1	UM	TXN+ stro
CCCTCAAGCTCTTAGT-1	UM	TXN+ stro
CCCTCATTCTGGAATT-1	UM	TXN+ stro
CCCTCCTCGCTCGTAT-1	UM	IGFBP3+ stro
CCCTCGGGAGCCTTGT-1	UM	IGFBP3+ stro
CCCTGAAATGAGTTGA-1	UM	TXN+ stro
CCCTGACTAACAAATT-1	UM	TXN+ stro
CCCTGATGTAACTCGT-1	UM	TXN+ stro
CCCTGCCCAATCCGCT-1	UM	TXN+ stro
CCCTGCGCTACGCATA-1	UM	TXN+ stro
CCCTGGTATGGGCGGC-1	UM	MMP11+ epi
CCCTGTTGGCAAAGAC-1	UM	TXN+ stro
CCCTTCTCGTACGCGA-1	UM	PV
CCCTTTAATGGAGTTC-1	UM	IGFBP3+ stro
CCCTTTGACAGGTCTT-1	UM	TXN+ stro
CCGAAAGTGGTGAGCA-1	UM	TXN+ stro
CCGAACACTGGGCCTC-1	UM	TXN+ stro
CCGAACCTTCCCGGCC-1	UM	TXN+ stro
CCGAAGGGCGTACCGC-1	UM	DES+ SMC
CCGAAGTATATTGTTC-1	UM	TXN+ stro
CCGACAAACACATGAG-1	UM	MMP11+ epi
CCGACAAAGGGAGTGC-1	UM	TXN+ stro
CCGACAATAGGCCGCC-1	UM	IGFBP3+ stro
CCGACGGGCATGAGGT-1	UM	TXN+ stro
CCGACGTAAACACAAC-1	UM	SFRP5+ epi
CCGACTCGCATAGTCT-1	UM	IGFBP3+ stro
CCGAGAAGTCGCATAA-1	UM	SFRP5+ epi
CCGAGCTGTGCTTGTC-1	UM	DES+ SMC
CCGAGGGATGTTAGGC-1	UM	TXN+ stro
CCGATATGACGTAAGG-1	UM	ESR1+ SMC
CCGATCTCAACCTTAT-1	UM	Endothelial
CCGATCTTAAGAGGCT-1	UM	ESR1+ SMC
CCGATTCGAGGGACCC-1	UM	TXN+ stro
CCGATTGGTCAATGAA-1	UM	DES+ SMC
CCGCACAAAGACCAAC-1	UM	IGFBP3+ stro
CCGCACACGAACGTGT-1	UM	DES+ SMC
CCGCACGTGACCTCGG-1	UM	IGFBP3+ stro
CCGCACTTGCAATGAC-1	UM	IGFBP3+ stro
CCGCATGTGGTACGAT-1	UM	TXN+ stro
CCGCCACCACAATCCA-1	UM	IGFBP3+ stro
CCGCCGGTCAACACAC-1	UM	MMP11+ epi
CCGCCGTTGAGGATAA-1	UM	ESR1+ SMC
CCGCCTGCGAATTGGT-1	UM	SFRP5+ epi
CCGCCTTGCGATGTCG-1	UM	TXN+ stro
CCGCGATTTGGTAGGT-1	UM	LDHB+ epi
CCGCGGAATGCGTCAC-1	UM	TXN+ stro
CCGCGGGTACGAAGAA-1	UM	TXN+ stro
CCGCGTAGGTAAGGGC-1	UM	TXN+ stro
CCGCTATCAGCACCAG-1	UM	IGFBP3+ stro
CCGCTCCAGGGCGATC-1	UM	TXN+ stro
CCGCTCTTCCGAACTA-1	UM	IGFBP3+ stro
CCGCTGGTGCCATTCA-1	UM	MMP11+ epi
CCGCTTACCTCACTCT-1	UM	TXN+ stro
CCGCTTCGCGGTTAAC-1	UM	MMP11+ epi
CCGCTTGCTGACATGG-1	UM	Endothelial
CCGGAAGTGCAATATG-1	UM	SFRP5+ epi
CCGGAAGTTATCAGTC-1	UM	DES+ SMC
CCGGAATGGTTTCAGT-1	UM	MMP11+ epi
CCGGAGCGTACTTTCT-1	UM	TXN+ stro
CCGGAGGTCTTATGGT-1	UM	DES+ SMC
CCGGCACGACCGTTTC-1	UM	Immune
CCGGCGCATATTGGAT-1	UM	TXN+ stro
CCGGCGTGAGACTCTG-1	UM	TXN+ stro
CCGGGACCCGCAGAGA-1	UM	Endothelial
CCGGGCGGTCTCGTCA-1	UM	TXN+ stro
CCGGGCTGCTCCATAC-1	UM	IGFBP3+ stro
CCGGGTTCGAGGTTAC-1	UM	MMP11+ epi
CCGGTAATGGCTAGTC-1	UM	SFRP5+ epi
CCGGTGCGAGTGATAG-1	UM	TXN+ stro
CCGGTTTGTAATTGTG-1	UM	TXN+ stro
CCGTAAGTTGGTCCCA-1	UM	IGFBP3+ stro
CCGTACCCAAGCGCCA-1	UM	MMP11+ epi
CCGTAGGAAATCCCTG-1	UM	IGFBP3+ stro
CCGTAGGGTTGTTTAC-1	UM	IGFBP3+ stro
CCGTATCTCGTCGTAG-1	UM	TXN+ stro
CCGTATTAGCGCAGTT-1	UM	DES+ SMC
CCGTGAGGCATTCATG-1	UM	SFRP5+ epi
CCGTGCCCATGACGGC-1	UM	CNN1+ stro
CCGTGGAACGATCCAA-1	UM	IGFBP3+ stro
CCGTGTTAAATTCCAT-1	UM	IGFBP3+ stro
CCGTTACGTTAGAACA-1	UM	SFRP5+ epi
CCGTTCCGAATCTCGG-1	UM	TXN+ stro
CCTAAACAGGGTCCGT-1	UM	SFRP5+ epi
CCTAAAGGCTGACGCT-1	UM	IGFBP3+ stro
CCTAAATTAACGGTTC-1	UM	IGFBP3+ stro
CCTAAATTGTATCCTA-1	UM	IGFBP3+ stro
CCTAACCCAAACAAGT-1	UM	TXN+ stro
CCTAACTAAGGCTCTA-1	UM	IGFBP3+ stro
CCTAAGTGTCTAACCG-1	UM	TXN+ stro
CCTACAAGTCCGGAAT-1	UM	Endothelial
CCTACATTCACAGACG-1	UM	TXN+ stro
CCTACGCGACCTTACA-1	UM	SFRP5+ epi
CCTACGGCTCAGTCGA-1	UM	TXN+ stro
CCTACTCAACACGATT-1	UM	SFRP5+ epi
CCTACTGCGGCGGCCA-1	UM	DES+ SMC
CCTACTGCTTACACTT-1	UM	IGFBP3+ stro
CCTAGGCGTAGCGATC-1	UM	IGFBP3+ stro
CCTAGTTAGTCGCATG-1	UM	TXN+ stro
CCTATAATGAGTGCCC-1	UM	MMP11+ epi
CCTATACCGTCCTGTC-1	UM	TXN+ stro
CCTATATTTGTCCTGG-1	UM	TXN+ stro
CCTATCTATATCGGAA-1	UM	TXN+ stro
CCTATGAAGTGGTGCC-1	UM	IGFBP3+ stro
CCTATGGGTTACCGTC-1	UM	IGFBP3+ stro
CCTATGGTCAAAGCTG-1	UM	TXN+ stro
CCTATGTCCACTCCAC-1	UM	IGFBP3+ stro
CCTCACCAATCTTGAC-1	UM	TXN+ stro
CCTCACCTGAGGGAGC-1	UM	IGFBP3+ stro
CCTCACCTTAGCATCG-1	UM	SFRP5+ epi
CCTCACGTCAGCTAAT-1	UM	IGFBP3+ stro
CCTCATGCAGCTACGA-1	UM	TXN+ stro
CCTCCCGACAATCCCT-1	UM	TXN+ stro
CCTCCGACAATTCAAG-1	UM	TXN+ stro
CCTCCTGAGCCCACAT-1	UM	TXN+ stro
CCTCGAAGTGGACGGG-1	UM	TXN+ stro
CCTCGACCCACTGCCT-1	UM	IGFBP3+ stro
CCTCGCCAGCAAATTA-1	UM	TXN+ stro
CCTCGCGCGATATAGG-1	UM	IGFBP3+ stro
CCTCGCGCTGTGCGAT-1	UM	TXN+ stro
CCTCGGACCGGGATAG-1	UM	TXN+ stro
CCTCGGATGCTACCTG-1	UM	Endothelial
CCTCGTTACGCCTGTT-1	UM	ESR1+ SMC
CCTCTAATCTGCCAAG-1	UM	CNN1+ stro
CCTCTATCGATTAGCA-1	UM	TXN+ stro
CCTCTCTCCCATCTAG-1	UM	TXN+ stro
CCTCTGGCCTAGACGG-1	UM	Endothelial
CCTCTGTACTATTCTA-1	UM	IGFBP3+ stro
CCTGAACGATATATTC-1	UM	TXN+ stro
CCTGAATATTTACATA-1	UM	CNN1+ stro
CCTGACAAACTCGCGC-1	UM	TXN+ stro
CCTGACCACCGATGGT-1	UM	IGFBP3+ stro
CCTGACGCAACCTTTA-1	UM	SFRP5+ epi
CCTGCCCGTTGTCTAG-1	UM	TXN+ stro
CCTGCGATAGAACTGT-1	UM	TXN+ stro
CCTGCGTTCTACGCTT-1	UM	MMP11+ epi
CCTGCTATTTGAGAAG-1	UM	IGFBP3+ stro
CCTGGAAACGTTCTGC-1	UM	IGFBP3+ stro
CCTGGCTAGACCCGCC-1	UM	IGFBP3+ stro
CCTGGTCGAATGTGGG-1	UM	TXN+ stro
CCTGTAAGACATGATA-1	UM	IGFBP3+ stro
CCTGTACTCACGCCCA-1	UM	TXN+ stro
CCTGTCACCCGGGCTC-1	UM	TXN+ stro
CCTGTCCCTCACGTTA-1	UM	SFRP5+ epi
CCTGTCGCCCGTAAAT-1	UM	IGFBP3+ stro
CCTGTGAAACCGTAAC-1	UM	TXN+ stro
CCTGTGCATAGGAGAC-1	UM	Endothelial
CCTGTGCGGATTGTAA-1	UM	DES+ SMC
CCTGTTCAACCTCGGG-1	UM	TXN+ stro
CCTGTTTGAAGACACG-1	UM	IGFBP3+ stro
CCTTCAGTTAAAGTGA-1	UM	TXN+ stro
CCTTCGTATAGAATCC-1	UM	TXN+ stro
CCTTCTCAGCGTTCCT-1	UM	TXN+ stro
CCTTCTTGATCCAGTG-1	UM	IGFBP3+ stro
CCTTGACCACTTTATT-1	UM	IGFBP3+ stro
CCTTGTGAACGTGGTT-1	UM	IGFBP3+ stro
CCTTTAAGGGAGCACT-1	UM	TXN+ stro
CCTTTCAATGAAGAAA-1	UM	CNN1+ stro
CGAAACATAGATGGCA-1	UM	IGFBP3+ stro
CGAAACGCAATTCATG-1	UM	TXN+ stro
CGAACAGTATGGGCGT-1	UM	CNN1+ stro
CGAACATAGTCAGAAA-1	UM	DES+ SMC
CGAACCCGCATGCGTC-1	UM	IGFBP3+ stro
CGAACGCCCAGTGCCG-1	UM	TXN+ stro
CGAACGGCCGGACAAC-1	UM	TXN+ stro
CGAAGACGGTGAGTGC-1	UM	TXN+ stro
CGAAGACTGCCCGGGA-1	UM	TXN+ stro
CGAAGATCAGTTTCAT-1	UM	TXN+ stro
CGAAGCTATAAATTCA-1	UM	DES+ SMC
CGAAGTTGCTCTGTGT-1	UM	IGFBP3+ stro
CGAATGACGCATAATG-1	UM	IGFBP3+ stro
CGAATTACATGGTGTT-1	UM	SFRP5+ epi
CGAATTCCCGGTTCAA-1	UM	IGFBP3+ stro
CGACAATTTGATCTAA-1	UM	IGFBP3+ stro
CGACACCGCTTAAGGA-1	UM	DES+ SMC
CGACACGCTCCGACAG-1	UM	IGFBP3+ stro
CGACACGGATGCCCAC-1	UM	DES+ SMC
CGACAGTTCGCGTTAT-1	UM	IGFBP3+ stro
CGACATGCGATCTTCT-1	UM	IGFBP3+ stro
CGACCCTTAACGCCGG-1	UM	LDHB+ epi
CGACTCAGGATGTTAT-1	UM	TXN+ stro
CGACTCGGTACACGGT-1	UM	ESR1+ SMC
CGACTTTGTATAGCCT-1	UM	CNN1+ stro
CGAGACCCTAGAGTGT-1	UM	TXN+ stro
CGAGACTACTGCTGCT-1	UM	IGFBP3+ stro
CGAGAGATGTGAACCT-1	UM	CNN1+ stro
CGAGAGCGCGTAGATA-1	UM	TXN+ stro
CGAGAGCTTTCACTAC-1	UM	SFRP5+ epi
CGAGAGGGTAGCCGCG-1	UM	IGFBP3+ stro
CGAGATGTTGCCTATA-1	UM	TXN+ stro
CGAGATTTCGCTCGGG-1	UM	IGFBP3+ stro
CGAGCACTTCAAGTTT-1	UM	IGFBP3+ stro
CGAGCCGAGCACTCGA-1	UM	TXN+ stro
CGAGCGTTGATCAGCC-1	UM	MMP11+ epi
CGAGCTGGGCTTTAGG-1	UM	IGFBP3+ stro
CGAGGAGCTTCCATAT-1	UM	ESR1+ SMC
CGAGGATCGGGAACGA-1	UM	ESR1+ SMC
CGAGGCCAGGCATTGG-1	UM	TXN+ stro
CGAGGCTAAATATGGC-1	UM	IGFBP3+ stro
CGAGGGACTGCGGTCG-1	UM	IGFBP3+ stro
CGAGGGTATCCAGGTG-1	UM	TXN+ stro
CGAGTACTAAAGAGGA-1	UM	Endothelial
CGAGTGAAGGTACCAG-1	UM	TXN+ stro
CGAGTGCTATAGTTCG-1	UM	MMP11+ epi
CGAGTTCTGTCCCACC-1	UM	TXN+ stro
CGAGTTTATCGGACTG-1	UM	TXN+ stro
CGATAACCAATTTGAG-1	UM	DES+ SMC
CGATAATACTCAGGTT-1	UM	CNN1+ stro
CGATACCTCGCGGACA-1	UM	IGFBP3+ stro
CGATAGTCGTACTGCA-1	UM	Endothelial
CGATATTAGCCGCAGG-1	UM	MMP11+ epi
CGATCATTAGAGGCAC-1	UM	Endothelial
CGATCCACCATTGTTG-1	UM	TXN+ stro
CGATCCGACCCAGTGC-1	UM	IGFBP3+ stro
CGATCCTCGCAACATA-1	UM	TXN+ stro
CGATCGAGAAGCACCA-1	UM	TXN+ stro
CGATCTGTTGGAGGAC-1	UM	TXN+ stro
CGATGGACCCTACGCC-1	UM	TXN+ stro
CGATTAAATATCTCCT-1	UM	TXN+ stro
CGATTCGCCTGGCTGC-1	UM	LDHB+ epi
CGCAAACACGAGTTAC-1	UM	TXN+ stro
CGCAATCGATCATTAG-1	UM	Endothelial
CGCAATTACTTTCGGT-1	UM	TXN+ stro
CGCAATTAGGGTAATA-1	UM	TXN+ stro
CGCAATTCTACAATAA-1	UM	IGFBP3+ stro
CGCACATGTCCACTAC-1	UM	Endothelial
CGCACGTGCGCTATCA-1	UM	IGFBP3+ stro
CGCAGAAACATTTGCG-1	UM	TXN+ stro
CGCAGATCTTCACCCG-1	UM	CNN1+ stro
CGCAGGCGATCCAAAC-1	UM	IGFBP3+ stro
CGCATCATGGCTTCAG-1	UM	IGFBP3+ stro
CGCATCCATCAGCCAG-1	UM	CNN1+ stro
CGCATGCCGAATGCGT-1	UM	SFRP5+ epi
CGCATGGTGCGATGCT-1	UM	TXN+ stro
CGCATTAGCTAATAGG-1	UM	TXN+ stro
CGCCAAGAAGCCGAGT-1	UM	TXN+ stro
CGCCAATTATTGCGTT-1	UM	TXN+ stro
CGCCACCCGCATTAAC-1	UM	TXN+ stro
CGCCATCCGATTATGA-1	UM	CNN1+ stro
CGCCCAGCACGCCTAG-1	UM	TXN+ stro
CGCCCAGCGTTTCACG-1	UM	TXN+ stro
CGCCCGCTTCCGTACA-1	UM	TXN+ stro
CGCCCTTACATCCACC-1	UM	DES+ SMC
CGCCCTTGAAGGCTGA-1	UM	TXN+ stro
CGCCGACTATTCGCTA-1	UM	TXN+ stro
CGCCGCCCATGCCTGT-1	UM	TXN+ stro
CGCCGGTGTCGCAGTA-1	UM	DES+ SMC
CGCCGTCTACCCATCG-1	UM	PV
CGCCGTTCAGCATAGT-1	UM	SFRP5+ epi
CGCCTCCCTCCTCTAT-1	UM	SFRP5+ epi
CGCCTGGCCTACGTAA-1	UM	IGFBP3+ stro
CGCCTTTAGCATGCTC-1	UM	IGFBP3+ stro
CGCGAAGTGGCATACT-1	UM	IGFBP3+ stro
CGCGACACTGCGCAGC-1	UM	TXN+ stro
CGCGACCGCGACAGAT-1	UM	TXN+ stro
CGCGAGAGGGACTTGT-1	UM	DES+ SMC
CGCGAGTCTGCCGGGT-1	UM	TXN+ stro
CGCGCAAATGTCCAGA-1	UM	TXN+ stro
CGCGCAAGGAACTACA-1	UM	TXN+ stro
CGCGCATGTTTGATTG-1	UM	TXN+ stro
CGCGCCCGACTTAATA-1	UM	SFRP5+ epi
CGCGGCAGTATTACGG-1	UM	Endothelial
CGCGGCTCAACTTGAA-1	UM	IGFBP3+ stro
CGCGGGAATTAGGCAG-1	UM	IGFBP3+ stro
CGCGGGAATTCCTTTC-1	UM	LDHB+ epi
CGCGGTAAGTCTAGCT-1	UM	DES+ SMC
CGCGGTACGGTATACA-1	UM	Endothelial
CGCGGTCACAAACCAA-1	UM	CNN1+ stro
CGCGTACATTCTGGAA-1	UM	DES+ SMC
CGCGTCATATTAAACC-1	UM	IGFBP3+ stro
CGCGTGCTATCAACGA-1	UM	TXN+ stro
CGCGTTCATGAAATAC-1	UM	IGFBP3+ stro
CGCTACCGCCCTATGA-1	UM	MMP11+ epi
CGCTACGGGACATTTA-1	UM	IGFBP3+ stro
CGCTAGAGACCGCTGC-1	UM	CNN1+ stro
CGCTATACCGCCCACT-1	UM	TXN+ stro
CGCTATCGTGGCTTTA-1	UM	DES+ SMC
CGCTATTCAATGTATG-1	UM	IGFBP3+ stro
CGCTATTCTTAGGCTC-1	UM	IGFBP3+ stro
CGCTCGACATAATGAT-1	UM	IGFBP3+ stro
CGCTCTCCGTAGATTA-1	UM	TXN+ stro
CGCTGAGGACGTCCAA-1	UM	TXN+ stro
CGCTGGTGACTACCCT-1	UM	IGFBP3+ stro
CGCTGTGACGCCGCAC-1	UM	IGFBP3+ stro
CGCTGTGTGGATGTTG-1	UM	TXN+ stro
CGCTTAGTATTGATAC-1	UM	TXN+ stro
CGCTTATTCCCGGTCG-1	UM	MMP11+ epi
CGCTTCCACTGAAATC-1	UM	TXN+ stro
CGCTTCGGTCTAAGAC-1	UM	IGFBP3+ stro
CGCTTGGACGGATAGA-1	UM	IGFBP3+ stro
CGCTTTCATACCGGTG-1	UM	IGFBP3+ stro
CGCTTTCCGCCAAGGT-1	UM	TXN+ stro
CGCTTTCTTGCATTCG-1	UM	IGFBP3+ stro
CGGAAAGAATCAAACG-1	UM	TXN+ stro
CGGAAAGCAAATGTGC-1	UM	LDHB+ epi
CGGAAATTTCACATCC-1	UM	SFRP5+ epi
CGGAACGTAAACATAG-1	UM	IGFBP3+ stro
CGGACCTTTACGTCCC-1	UM	TXN+ stro
CGGACGTTACTTGAAG-1	UM	TXN+ stro
CGGAGCAATTTAATCG-1	UM	TXN+ stro
CGGAGCATGGCGATCC-1	UM	TXN+ stro
CGGAGCTTATAACACC-1	UM	IGFBP3+ stro
CGGAGTCCTAACCTGG-1	UM	DES+ SMC
CGGAGTTTGAGAGACA-1	UM	IGFBP3+ stro
CGGATAAGCGGACATG-1	UM	TXN+ stro
CGGATCCTCAAGGACT-1	UM	TXN+ stro
CGGCAAACATCGTGCG-1	UM	TXN+ stro
CGGCAATAAGATCGCC-1	UM	IGFBP3+ stro
CGGCACCGTTAGCGCC-1	UM	IGFBP3+ stro
CGGCACTCAAGAAAGT-1	UM	LDHB+ epi
CGGCAGGGTCGGGTTG-1	UM	CNN1+ stro
CGGCCACGCACAAAGT-1	UM	TXN+ stro
CGGCCAGAGCGACCAT-1	UM	TXN+ stro
CGGCCCAACCTGTAGT-1	UM	IGFBP3+ stro
CGGCCCAGGTATATCC-1	UM	SFRP5+ epi
CGGCGCCATCAATCCC-1	UM	IGFBP3+ stro
CGGCTCTAAAGCTGCA-1	UM	IGFBP3+ stro
CGGCTCTTCGTCGAAC-1	UM	SFRP5+ epi
CGGCTGAAGGTTACGC-1	UM	DES+ SMC
CGGCTGCAAGATTAAG-1	UM	IGFBP3+ stro
CGGCTTTGTATGATAA-1	UM	MMP11+ epi
CGGGAATATAGTATAC-1	UM	SFRP5+ epi
CGGGAATTTATGTAAA-1	UM	IGFBP3+ stro
CGGGAGCTTCAGTGTA-1	UM	TXN+ stro
CGGGAGTATACCGCCG-1	UM	PV
CGGGATCAATGTAAGA-1	UM	IGFBP3+ stro
CGGGCAGCTAAACCGC-1	UM	IGFBP3+ stro
CGGGCCATAGCCGCAC-1	UM	TXN+ stro
CGGGCCTTCTTTGTAA-1	UM	TXN+ stro
CGGGCGATGGATCACG-1	UM	TXN+ stro
CGGGCTACTTAAATTG-1	UM	DES+ SMC
CGGGTGTACCCATTTA-1	UM	SFRP5+ epi
CGGGTTCGGCACGTAT-1	UM	DES+ SMC
CGGGTTGTAGCTTTGG-1	UM	IGFBP3+ stro
CGGGTTTGTTAGGGCT-1	UM	Endothelial
CGGTAACAAGATACAT-1	UM	TXN+ stro
CGGTACTAGAATCAAA-1	UM	TXN+ stro
CGGTAGAGGTGCAGGT-1	UM	IGFBP3+ stro
CGGTATAGGTATTAGC-1	UM	SFRP5+ epi
CGGTCAAGTGGGAACC-1	UM	IGFBP3+ stro
CGGTCAGTCCATATTT-1	UM	CNN1+ stro
CGGTCCATGAGACTCC-1	UM	ESR1+ SMC
CGGTCCGTCGCAAGCC-1	UM	TXN+ stro
CGGTCTATCAACCCGT-1	UM	TXN+ stro
CGGTGAAGACTAAAGT-1	UM	IGFBP3+ stro
CGGTGCAGATAGAACG-1	UM	TXN+ stro
CGGTGCGCGTTGGTCC-1	UM	TXN+ stro
CGGTGGGCTCCAGCCT-1	UM	SFRP5+ epi
CGGTGTACTTGATCCC-1	UM	IGFBP3+ stro
CGGTTATCCAACAGTG-1	UM	IGFBP3+ stro
CGGTTCAAGTAGGTGT-1	UM	SFRP5+ epi
CGGTTCCGGCTTCTTG-1	UM	MMP11+ epi
CGGTTGACCTGGCATA-1	UM	IGFBP3+ stro
CGGTTGGGCAGGGTCC-1	UM	TXN+ stro
CGGTTGGGTTCAAGTT-1	UM	SFRP5+ epi
CGGTTTATGAAGGAAC-1	UM	ESR1+ SMC
CGTAAACGCTTGAGTG-1	UM	MMP11+ epi
CGTAACGGAACGATCA-1	UM	DES+ SMC
CGTAACTTCGACACTT-1	UM	TXN+ stro
CGTAATAATTACGAGT-1	UM	TXN+ stro
CGTAATATGGCCCTTG-1	UM	IGFBP3+ stro
CGTACCGAAAGTCTAG-1	UM	IGFBP3+ stro
CGTACCTGATAGGCCT-1	UM	CNN1+ stro
CGTAGAGAGTAATTAT-1	UM	TXN+ stro
CGTAGCGAATTGTCAG-1	UM	TXN+ stro
CGTAGCGCCGACGTTG-1	UM	TXN+ stro
CGTATCTAGAACTAAG-1	UM	Immune
CGTATTAAGAGATCTA-1	UM	IGFBP3+ stro
CGTATTGTTTCCTAAT-1	UM	PV
CGTCAAATGGTCGCAG-1	UM	DES+ SMC
CGTCAAGGCTATAAAT-1	UM	TXN+ stro
CGTCAATCTTTAACAT-1	UM	LDHB+ epi
CGTCACGTCCATTGGT-1	UM	IGFBP3+ stro
CGTCAGCTATTTACTC-1	UM	LDHB+ epi
CGTCAGTGCGCACAAG-1	UM	TXN+ stro
CGTCAGTTTATCGTCT-1	UM	IGFBP3+ stro
CGTCATACCATATCCA-1	UM	TXN+ stro
CGTCCTCATCGCGTGC-1	UM	SFRP5+ epi
CGTCGCATGTGAGCCA-1	UM	TXN+ stro
CGTCGCGGCGGGATTT-1	UM	MMP11+ epi
CGTCGGATAGTGTTGA-1	UM	Endothelial
CGTCGGGTCTAAGCGC-1	UM	TXN+ stro
CGTCGTCCTTCGCGAA-1	UM	MMP11+ epi
CGTCTCTCGCCGAGGC-1	UM	DES+ SMC
CGTCTGGAAGGGCCCG-1	UM	TXN+ stro
CGTCTTGAGTGTGACG-1	UM	DES+ SMC
CGTGAAGTTAATTCAC-1	UM	TXN+ stro
CGTGACATTGGGTCGT-1	UM	TXN+ stro
CGTGACCAGTCCTCTG-1	UM	LDHB+ epi
CGTGCACACCACTGTA-1	UM	LDHB+ epi
CGTGCAGACTGGGACA-1	UM	IGFBP3+ stro
CGTGCATTGTCGACGC-1	UM	TXN+ stro
CGTGCCCGACATTTGT-1	UM	TXN+ stro
CGTGCCCTCCCGAAGA-1	UM	TXN+ stro
CGTGCTGGCCTAGTCG-1	UM	TXN+ stro
CGTGGAAGCCTCGTAC-1	UM	Endothelial
CGTGGCCGAATATCTA-1	UM	PV
CGTGGTACCCAAAGGC-1	UM	TXN+ stro
CGTGTATGGGAGCTGA-1	UM	IGFBP3+ stro
CGTGTCCCATTCGCGA-1	UM	IGFBP3+ stro
CGTGTCTCGTTACGAC-1	UM	TXN+ stro
CGTGTGTTAAACCCTG-1	UM	CNN1+ stro
CGTTAAACTAGTTAGG-1	UM	SFRP5+ epi
CGTTAAATACGACCAG-1	UM	IGFBP3+ stro
CGTTAATGTCCCGACG-1	UM	SFRP5+ epi
CGTTAGCTCACAACTG-1	UM	TXN+ stro
CGTTCAAGGAAACGGA-1	UM	TXN+ stro
CGTTCAGACCCGCGAA-1	UM	TXN+ stro
CGTTCATGGTGCGCGT-1	UM	TXN+ stro
CGTTCTTCGCACACCT-1	UM	CNN1+ stro
CGTTGAATACCGCGCT-1	UM	LDHB+ epi
CGTTGAGCGACCGTCG-1	UM	IGFBP3+ stro
CGTTGAGTAATTGCGT-1	UM	IGFBP3+ stro
CGTTGCCCGCGTGGGA-1	UM	TXN+ stro
CGTTGTAAACGTCAGG-1	UM	TXN+ stro
CGTTGTAAGATTGATT-1	UM	CNN1+ stro
CGTTGTCGGCAATTGA-1	UM	TXN+ stro
CGTTGTTTCAATTCCC-1	UM	IGFBP3+ stro
CGTTTAAGCGGAGCAC-1	UM	MMP11+ epi
CGTTTACAAGGCAGCT-1	UM	DES+ SMC
CGTTTCACTTCGGGCG-1	UM	IGFBP3+ stro
CGTTTCGCTCATTACA-1	UM	IGFBP3+ stro
CGTTTCGGTTATATGC-1	UM	IGFBP3+ stro
CGTTTGGTGTTGTGGG-1	UM	SFRP5+ epi
CGTTTGTGTAGAGGGT-1	UM	TXN+ stro
CTAAACGGGTGTAATC-1	UM	TXN+ stro
CTAAAGAATGCCTACT-1	UM	TXN+ stro
CTAAAGGGAAATAGGA-1	UM	IGFBP3+ stro
CTAAAGTCCGAAGCTA-1	UM	TXN+ stro
CTAAATCCGGTGTACA-1	UM	TXN+ stro
CTAAATCCTATTCCGG-1	UM	TXN+ stro
CTAACCGCGCGCCCGT-1	UM	MMP11+ epi
CTAACGAAACTTGCTG-1	UM	TXN+ stro
CTAACTGATAATCGCC-1	UM	MMP11+ epi
CTAACTGGTCCGGTTC-1	UM	TXN+ stro
CTAAGGGAATGATTGG-1	UM	IGFBP3+ stro
CTAAGTACAGGGCTAC-1	UM	DES+ SMC
CTAATGCGCCCAACAA-1	UM	TXN+ stro
CTAATTATGAAGCGTA-1	UM	DES+ SMC
CTAATTCGCACGCGCT-1	UM	TXN+ stro
CTAATTCTCAGATATT-1	UM	Endothelial
CTAATTTCAACAACAC-1	UM	TXN+ stro
CTACAAGAAATAACCC-1	UM	TXN+ stro
CTACACTAGCTTGTTC-1	UM	MMP11+ epi
CTACACTCGCAGATGG-1	UM	IGFBP3+ stro
CTACCCTAAGGTCATA-1	UM	IGFBP3+ stro
CTACGAACTAGGTCGA-1	UM	TXN+ stro
CTACGACTAGCTATAA-1	UM	TXN+ stro
CTACGCACGGAGTACC-1	UM	TXN+ stro
CTACGCCATTTCCGAT-1	UM	IGFBP3+ stro
CTACGTGTTGCCACCA-1	UM	TXN+ stro
CTACTATCATAGGTTT-1	UM	TXN+ stro
CTACTATCTTTCAGAG-1	UM	Endothelial
CTACTCAAGGTATAGT-1	UM	TXN+ stro
CTACTCTAGGCCCGGC-1	UM	TXN+ stro
CTACTGCCACCTGACC-1	UM	TXN+ stro
CTAGACATATATGTAG-1	UM	DES+ SMC
CTAGACTGCATTTCGT-1	UM	SFRP5+ epi
CTAGATAAACTCCTCG-1	UM	MMP11+ epi
CTAGATGTGAGTGTAA-1	UM	CNN1+ stro
CTAGATTTACGACGGC-1	UM	TXN+ stro
CTAGCAACTAATTTAC-1	UM	TXN+ stro
CTAGCATAGTATAATG-1	UM	IGFBP3+ stro
CTAGCCACAGGCGAGC-1	UM	SFRP5+ epi
CTAGCCGATGTTATGA-1	UM	IGFBP3+ stro
CTAGCGCCAATCCTAC-1	UM	Endothelial
CTAGCTTAATGGTCCC-1	UM	DES+ SMC
CTAGGCGCCCTATCAG-1	UM	IGFBP3+ stro
CTAGGCGGCAGAGAAT-1	UM	LDHB+ epi
CTAGGTCTGAAGGAAT-1	UM	IGFBP3+ stro
CTAGGTTCGGACGTGA-1	UM	TXN+ stro
CTAGTAGAAAGGGATT-1	UM	TXN+ stro
CTAGTATTCGGAATTA-1	UM	IGFBP3+ stro
CTAGTCACGTCTTAAG-1	UM	IGFBP3+ stro
CTAGTGAAGGACAGGA-1	UM	TXN+ stro
CTAGTTACAACCCGGT-1	UM	TXN+ stro
CTAGTTGGGCCCGGTA-1	UM	IGFBP3+ stro
CTATAAGAGCCAATCG-1	UM	IGFBP3+ stro
CTATAGGCGTTGATGT-1	UM	TXN+ stro
CTATCGACGAAATACA-1	UM	Endothelial
CTATCGCGTAGAGAAC-1	UM	IGFBP3+ stro
CTATCGGGTCTCAACA-1	UM	IGFBP3+ stro
CTATGCCCGAATGCAA-1	UM	TXN+ stro
CTATGGGAAGCGGAAT-1	UM	IGFBP3+ stro
CTATGTCACTAGCCCA-1	UM	IGFBP3+ stro
CTATGTCTATTGAAAC-1	UM	MMP11+ epi
CTATGTGAGTCACGGC-1	UM	TXN+ stro
CTATTCATGTGTCCCA-1	UM	TXN+ stro
CTATTGTGTTTGGTCA-1	UM	IGFBP3+ stro
CTATTTGCTTGGAGGA-1	UM	TXN+ stro
CTATTTGGTTACGGAT-1	UM	IGFBP3+ stro
CTCAAACCACTGCCCG-1	UM	TXN+ stro
CTCAACTAACCCGGAT-1	UM	LDHB+ epi
CTCAAGACATTAGCGC-1	UM	CNN1+ stro
CTCACACGCAAGCCTA-1	UM	DES+ SMC
CTCACATTTACTAAAT-1	UM	TXN+ stro
CTCACCAGTACAAGTG-1	UM	TXN+ stro
CTCACCGATCCAAACT-1	UM	ESR1+ SMC
CTCACTGTGATACTTA-1	UM	PV
CTCACTTGGCTGGTAA-1	UM	TXN+ stro
CTCAGAGCTAATGTCG-1	UM	TXN+ stro
CTCAGATTGTGATAAG-1	UM	TXN+ stro
CTCAGCAGACTGCCGA-1	UM	ESR1+ SMC
CTCAGGACTCACCTGT-1	UM	TXN+ stro
CTCAGTCACGACAAAT-1	UM	CNN1+ stro
CTCATAAATGTGTATA-1	UM	SFRP5+ epi
CTCATCACTTAGTGAT-1	UM	ESR1+ SMC
CTCATGGCTCACAATC-1	UM	TXN+ stro
CTCATGGTAATTTGCG-1	UM	TXN+ stro
CTCATTAACGTTGCCC-1	UM	DES+ SMC
CTCATTCGTGAACATC-1	UM	TXN+ stro
CTCATTGCTCTAACAA-1	UM	TXN+ stro
CTCATTTGATGGGCGG-1	UM	TXN+ stro
CTCCCAATGAGTCGCG-1	UM	IGFBP3+ stro
CTCCCTCCTTTCGATC-1	UM	TXN+ stro
CTCCGAGTAAATCCGC-1	UM	DES+ SMC
CTCCGCCCACATGAGG-1	UM	IGFBP3+ stro
CTCCGGCCTAATATGC-1	UM	TXN+ stro
CTCCGGCTTGTAGACA-1	UM	LDHB+ epi
CTCCTAAGTTATGTCT-1	UM	IGFBP3+ stro
CTCCTCCAGCTCACAC-1	UM	TXN+ stro
[truncated: 16,480 more rows]

## Sheet: Data S6
Data S6. DEGs between epithelial sub-ecotypes.
P_val	Avg_log2FC	Pct.1	Pct.2	P_val_adj	Cluster	Gene
4.76649e-55	1.88427	0.989	0.878	1.74458e-50	LDHB+ epi	FOS
1.22122e-53	1.79123	1	0.942	4.46978e-49	LDHB+ epi	RPS26
3.30644e-60	1.73682	0.989	0.706	1.21019e-55	LDHB+ epi	ZFP36
9.40434e-64	1.73057	1	0.994	3.44208e-59	LDHB+ epi	RPL26
2.74759e-65	1.72343	1	0.949	1.00565e-60	LDHB+ epi	ATP5F1E
4.79597e-55	1.68707	0.983	0.768	1.75537e-50	LDHB+ epi	ID1
5.83175e-62	1.67132	1	0.946	2.13448e-57	LDHB+ epi	TXN
1.03472e-63	1.64986	1	1	3.78717e-59	LDHB+ epi	RPL41
9.53555e-65	1.64638	0.994	0.759	3.4901e-60	LDHB+ epi	HSPA8
6.28247e-58	1.64094	1	0.984	2.29945e-53	LDHB+ epi	RPL23A
1.60025e-62	1.63951	1	0.953	5.85709e-58	LDHB+ epi	LDHB
1.04441e-52	1.63358	0.685	0.189	3.82263e-48	LDHB+ epi	DUSP2
6.02835e-49	1.61292	0.989	0.733	2.20644e-44	LDHB+ epi	ID3
9.07989e-66	1.60299	1	0.999	3.32333e-61	LDHB+ epi	RPS29
2.81449e-59	1.58225	1	0.996	1.03013e-54	LDHB+ epi	RPS7
2.16642e-63	1.5646	1	0.999	7.92933e-59	LDHB+ epi	RPS24
3.81525e-63	1.55458	0.994	0.88	1.39642e-58	LDHB+ epi	PGRMC1
8.32366e-55	1.55447	1	0.873	3.04654e-50	LDHB+ epi	PPA1
6.6404e-50	1.54505	0.961	0.695	2.43045e-45	LDHB+ epi	IER2
1.82584e-60	1.54	1	0.999	6.68276e-56	LDHB+ epi	RPS27A
2.84473e-60	1.53907	1	0.984	1.0412e-55	LDHB+ epi	RPS25
1.59746e-50	1.53505	0.972	0.78	5.84686e-46	LDHB+ epi	IGFBP2
1.9803e-61	1.52782	1	0.977	7.24808e-57	LDHB+ epi	PPIA
2.87708e-61	1.52414	1	1	1.05304e-56	LDHB+ epi	RPS12
5.6905e-59	1.5154	1	0.998	2.08278e-54	LDHB+ epi	RPS15A
7.10964e-58	1.50518	1	0.99	2.6022e-53	LDHB+ epi	RPS13
1.34775e-39	1.49908	0.884	0.616	4.9329e-35	LDHB+ epi	NR4A1
4.89283e-61	1.48918	1	0.983	1.79082e-56	LDHB+ epi	CD24
1.15227e-57	1.48322	1	1	4.21742e-53	LDHB+ epi	RPS23
6.2709e-65	1.48134	1	1	2.29521e-60	LDHB+ epi	TMSB10
6.20117e-61	1.47723	1	0.853	2.26969e-56	LDHB+ epi	COX6C
2.9276e-61	1.47442	1	0.999	1.07153e-56	LDHB+ epi	TMSB4X
4.05271e-61	1.4726	1	0.999	1.48333e-56	LDHB+ epi	RPS14
2.78117e-59	1.47246	1	0.93	1.01794e-54	LDHB+ epi	SRP14
5.26957e-62	1.46801	1	1	1.92871e-57	LDHB+ epi	RPS28
1.40438e-28	1.46446	0.95	0.758	5.14016e-24	LDHB+ epi	MMP11
8.82951e-58	1.45826	1	0.998	3.23169e-53	LDHB+ epi	RPL10A
9.79213e-54	1.45575	1	1	3.58402e-49	LDHB+ epi	COL3A1
5.49866e-50	1.45067	0.939	0.635	2.01256e-45	LDHB+ epi	SEC61G
2.1536e-58	1.44974	1	0.963	7.8824e-54	LDHB+ epi	H3F3A
4.7387e-54	1.43566	0.994	0.88	1.73441e-49	LDHB+ epi	NPM1
1.02806e-49	1.43128	0.945	0.615	3.7628e-45	LDHB+ epi	JUNB
3.60646e-59	1.42709	1	1	1.32e-54	LDHB+ epi	RPL37
2.68025e-51	1.42334	0.906	0.477	9.80997e-47	LDHB+ epi	ID2
6.79447e-55	1.41565	0.989	0.772	2.48684e-50	LDHB+ epi	NDUFC2
4.37497e-59	1.40103	1	0.986	1.60128e-54	LDHB+ epi	RPL27
3.55148e-37	1.39129	0.878	0.628	1.29988e-32	LDHB+ epi	APCDD1
2.48634e-58	1.38864	1	1	9.10026e-54	LDHB+ epi	RPS27
1.1853e-54	1.38118	1	0.998	4.3383e-50	LDHB+ epi	RPL6
1.41346e-49	1.38026	0.967	0.679	5.17339e-45	LDHB+ epi	YBX1
7.8737e-59	1.37695	1	0.927	2.88185e-54	LDHB+ epi	NME2
1.83569e-53	1.37406	1	0.981	6.7188e-49	LDHB+ epi	RPS10
3.49943e-56	1.37236	0.994	0.91	1.28083e-51	LDHB+ epi	TMA7
1.27736e-46	1.36996	0.983	0.833	4.67528e-42	LDHB+ epi	HMGB1
7.987e-51	1.36798	0.983	0.819	2.92332e-46	LDHB+ epi	NDUFA4
5.95885e-55	1.36504	1	0.999	2.181e-50	LDHB+ epi	RPL36A
1.10882e-57	1.3645	1	0.995	4.05839e-53	LDHB+ epi	RPS21
2.11538e-52	1.36309	0.967	0.76	7.7425e-48	LDHB+ epi	DYNLL1
4.26533e-42	1.35866	0.956	0.764	1.56115e-37	LDHB+ epi	ATP5MD
1.34198e-59	1.35781	1	0.999	4.91178e-55	LDHB+ epi	ACTG1
4.9995e-56	1.35405	1	1	1.82987e-51	LDHB+ epi	RPL37A
1.51664e-47	1.35196	0.928	0.586	5.55105e-43	LDHB+ epi	H2AFZ
6.9587e-53	1.34778	1	1	2.54695e-48	LDHB+ epi	RPL35A
1.26838e-52	1.34497	1	1	4.6424e-48	LDHB+ epi	RPL17
2.71378e-42	1.34344	0.956	0.864	9.93272e-38	LDHB+ epi	EGR1
9.62283e-57	1.34042	1	0.999	3.52205e-52	LDHB+ epi	RPL7A
5.84282e-65	1.33869	1	0.996	2.13853e-60	LDHB+ epi	PTMA
3.58472e-57	1.33597	1	1	1.31204e-52	LDHB+ epi	RPS8
8.52761e-55	1.3354	0.994	0.901	3.12119e-50	LDHB+ epi	BTF3
4.5931e-55	1.33231	1	1	1.68112e-50	LDHB+ epi	RPS3A
6.43035e-58	1.33172	1	0.999	2.35357e-53	LDHB+ epi	RPL23
3.52832e-53	1.33093	0.994	0.932	1.2914e-48	LDHB+ epi	PPIB
7.14134e-51	1.32919	0.989	0.854	2.6138e-46	LDHB+ epi	HMGN2
1.90792e-40	1.32235	0.867	0.557	6.98317e-36	LDHB+ epi	BASP1
2.14909e-46	1.32214	0.917	0.602	7.8659e-42	LDHB+ epi	BTG2
9.07129e-51	1.32039	0.983	0.721	3.32018e-46	LDHB+ epi	SET
2.7822e-58	1.31747	1	0.999	1.01831e-53	LDHB+ epi	RPL14
3.13622e-56	1.31638	1	0.995	1.14789e-51	LDHB+ epi	NACA
6.2682e-57	1.31475	1	0.874	2.29423e-52	LDHB+ epi	TUBA1B
1.63406e-57	1.31402	1	1	5.98083e-53	LDHB+ epi	EEF1A1
2.9928e-45	1.31158	0.95	0.664	1.0954e-40	LDHB+ epi	HSPE1
1.61845e-56	1.30774	1	1	5.92369e-52	LDHB+ epi	RPS18
1.24872e-53	1.30599	1	0.947	4.57042e-49	LDHB+ epi	HSP90AB1
5.4875e-52	1.30446	1	0.953	2.00848e-47	LDHB+ epi	COX7C
7.62025e-46	1.30257	0.989	0.794	2.78909e-41	LDHB+ epi	HSPA5
5.54052e-57	1.30138	1	1	2.02789e-52	LDHB+ epi	RPS19
9.56457e-29	1.30137	0.983	0.965	3.50073e-24	LDHB+ epi	RCN1
2.86086e-58	1.30028	1	0.999	1.0471e-53	LDHB+ epi	GAPDH
2.2154e-56	1.29959	0.989	0.837	8.1086e-52	LDHB+ epi	TPI1
2.7116e-44	1.29862	0.989	0.937	9.92473e-40	LDHB+ epi	KRT8
1.02023e-57	1.29741	1	1	3.73415e-53	LDHB+ epi	RPL39
9.37986e-52	1.29304	0.994	0.922	3.43312e-47	LDHB+ epi	UQCRB
1.77581e-49	1.28858	0.994	0.857	6.49964e-45	LDHB+ epi	UQCRQ
4.04641e-56	1.28833	1	1	1.48103e-51	LDHB+ epi	RPLP1
4.78935e-25	1.2869	0.878	0.617	1.75295e-20	LDHB+ epi	IDH1
2.43683e-51	1.28464	1	0.998	8.91905e-47	LDHB+ epi	RPL24
1.8349e-46	1.27499	0.989	0.794	6.71591e-42	LDHB+ epi	ANXA2
1.26879e-49	1.2748	0.989	0.949	4.64391e-45	LDHB+ epi	HNRNPA2B1
2.77088e-41	1.27364	0.972	0.812	1.01417e-36	LDHB+ epi	CHCHD2
1.45916e-50	1.27316	1	0.995	5.34067e-46	LDHB+ epi	B2M
4.40998e-53	1.27212	1	0.994	1.6141e-48	LDHB+ epi	SNHG29
1.46511e-57	1.27178	1	0.973	5.36244e-53	LDHB+ epi	HSP90AA1
6.75938e-53	1.27164	1	1	2.474e-48	LDHB+ epi	MT-CO2
5.9931e-50	1.27145	0.994	0.859	2.19353e-45	LDHB+ epi	ENO1
1.19236e-58	1.26997	1	0.994	4.36414e-54	LDHB+ epi	MIF
1.6848e-48	1.26751	0.994	0.894	6.16652e-44	LDHB+ epi	CD99
4.18589e-46	1.26662	0.972	0.732	1.53208e-41	LDHB+ epi	ATP5MG
1.4785e-49	1.2663	0.956	0.688	5.41145e-45	LDHB+ epi	MARCKS
4.88507e-50	1.26444	1	1	1.78798e-45	LDHB+ epi	MT-CO3
1.19382e-52	1.26437	1	1	4.36949e-48	LDHB+ epi	RPS20
1.13307e-45	1.26111	0.967	0.847	4.14713e-41	LDHB+ epi	CNDP2
2.60326e-56	1.25863	1	0.996	9.52818e-52	LDHB+ epi	RPL22
4.16825e-51	1.25686	0.989	0.867	1.52562e-46	LDHB+ epi	NDUFS5
1.92782e-52	1.25673	1	1	7.05601e-48	LDHB+ epi	RPL34
5.16892e-50	1.25665	0.989	0.943	1.89188e-45	LDHB+ epi	GSTP1
7.8645e-52	1.25556	1	0.981	2.87849e-47	LDHB+ epi	MDK
3.45586e-54	1.2544	1	1	1.26488e-49	LDHB+ epi	RPL12
3.94088e-53	1.25429	1	0.999	1.4424e-48	LDHB+ epi	RPL15
1.25155e-53	1.25306	1	0.981	4.58081e-49	LDHB+ epi	HNRNPA1
5.66223e-52	1.24839	1	0.993	2.07243e-47	LDHB+ epi	RPL38
4.34943e-55	1.24793	1	1	1.59194e-50	LDHB+ epi	RPL32
2.01564e-59	1.24432	1	1	7.37744e-55	LDHB+ epi	RPS3
3.84205e-46	1.24227	0.972	0.628	1.40623e-41	LDHB+ epi	ATP5MC3
1.37933e-46	1.23385	0.994	0.838	5.04848e-42	LDHB+ epi	ATP5MC2
1.19002e-51	1.23168	1	1	4.35559e-47	LDHB+ epi	RPS16
3.6099e-51	1.23036	0.983	0.915	1.32126e-46	LDHB+ epi	S100A11
4.48546e-57	1.22877	1	1	1.64172e-52	LDHB+ epi	FTH1
1.24049e-52	1.22615	1	0.999	4.54033e-48	LDHB+ epi	SAT1
4.68289e-52	1.2233	1	0.999	1.71398e-47	LDHB+ epi	RPL4
6.46856e-40	1.22309	1	1	2.36756e-35	LDHB+ epi	COL1A1
2.76118e-57	1.22286	1	1	1.01062e-52	LDHB+ epi	RPS2
5.74778e-45	1.22139	0.978	0.79	2.10374e-40	LDHB+ epi	MARCKSL1
3.93177e-41	1.22071	0.978	0.833	1.43907e-36	LDHB+ epi	SOX17
6.93746e-36	1.22004	0.912	0.673	2.53918e-31	LDHB+ epi	SNHG5
1.68561e-45	1.21993	0.983	0.853	6.16949e-41	LDHB+ epi	UQCR11
1.548e-44	1.21992	0.994	0.946	5.66585e-40	LDHB+ epi	EEF1B2
9.37682e-53	1.21928	1	0.999	3.43201e-48	LDHB+ epi	RPL7
8.73492e-55	1.21912	1	1	3.19707e-50	LDHB+ epi	RPS6
1.95431e-53	1.2187	1	0.999	7.15297e-49	LDHB+ epi	COL1A2
3.7017e-53	1.21684	1	1	1.35486e-48	LDHB+ epi	RPL11
6.11237e-47	1.21681	0.961	0.652	2.23719e-42	LDHB+ epi	RAN
3.71162e-40	1.21472	0.923	0.732	1.35849e-35	LDHB+ epi	STMN1
6.61487e-38	1.21453	0.884	0.543	2.42111e-33	LDHB+ epi	TGFBI
6.3748e-41	1.21214	0.934	0.643	2.33324e-36	LDHB+ epi	RCN2
2.15238e-51	1.21104	1	1	7.87794e-47	LDHB+ epi	RPLP2
8.63028e-54	1.21059	1	1	3.15877e-49	LDHB+ epi	RPL19
4.81201e-34	1.21005	0.878	0.611	1.76125e-29	LDHB+ epi	PRXL2A
2.69722e-41	1.20915	0.978	0.865	9.87209e-37	LDHB+ epi	NAP1L1
3.39251e-55	1.20668	1	1	1.24169e-50	LDHB+ epi	RPL27A
3.42868e-44	1.20463	0.978	0.865	1.25493e-39	LDHB+ epi	HINT1
8.80486e-50	1.20377	1	0.996	3.22267e-45	LDHB+ epi	RPS5
5.59395e-43	1.20338	0.967	0.738	2.04744e-38	LDHB+ epi	SEM1
1.08609e-45	1.19775	0.989	0.804	3.97521e-41	LDHB+ epi	SLC25A3
1.70565e-41	1.19674	0.939	0.586	6.24284e-37	LDHB+ epi	SEC14L1
2.00474e-46	1.19281	0.934	0.644	7.33754e-42	LDHB+ epi	NDUFB1
6.32326e-38	1.19149	0.967	0.78	2.31437e-33	LDHB+ epi	DUSP1
2.23773e-52	1.18804	1	1	8.1903e-48	LDHB+ epi	RPS4X
7.88607e-44	1.18607	1	0.994	2.88638e-39	LDHB+ epi	PABPC1
3.40693e-53	1.18526	1	1	1.24697e-48	LDHB+ epi	RPL31
3.48752e-50	1.18443	1	0.972	1.27647e-45	LDHB+ epi	H3F3B
8.16223e-40	1.18114	0.983	0.793	2.98746e-35	LDHB+ epi	LDHA
3.39069e-51	1.18078	1	0.941	1.24103e-46	LDHB+ epi	HSP90B1
4.8471e-48	1.17957	0.994	0.874	1.77409e-43	LDHB+ epi	PDIA6
3.22596e-41	1.17941	0.95	0.76	1.18073e-36	LDHB+ epi	ATP5IF1
2.68172e-44	1.17901	0.994	0.832	9.81538e-40	LDHB+ epi	UBL5
1.58687e-47	1.17457	1	1	5.80809e-43	LDHB+ epi	RPL30
5.79036e-55	1.17242	0.994	0.999	2.11933e-50	LDHB+ epi	GNAS
3.6471e-42	1.17105	0.906	0.543	1.33487e-37	LDHB+ epi	SNRPF
2.05687e-48	1.16944	0.994	0.791	7.52834e-44	LDHB+ epi	RPN2
4.92488e-43	1.16867	0.994	0.848	1.80255e-38	LDHB+ epi	SNRPD2
2.83993e-44	1.16827	0.945	0.625	1.03944e-39	LDHB+ epi	MYL12A
5.56753e-39	1.16644	0.956	0.744	2.03777e-34	LDHB+ epi	SNHG8
1.08763e-44	1.16542	0.961	0.795	3.98085e-40	LDHB+ epi	HMGN1
9.35476e-44	1.16368	0.923	0.572	3.42394e-39	LDHB+ epi	SNRPG
4.69812e-40	1.16315	0.956	0.784	1.71956e-35	LDHB+ epi	VMP1
4.813e-44	1.16292	0.867	0.473	1.7616e-39	LDHB+ epi	PSMA7
7.41883e-40	1.15962	0.928	0.649	2.71537e-35	LDHB+ epi	ATP5PF
6.40191e-35	1.15919	0.895	0.54	2.34316e-30	LDHB+ epi	RPL22L1
2.45636e-48	1.15787	1	1	8.99051e-44	LDHB+ epi	RPL9
3.46095e-41	1.1576	0.945	0.664	1.26674e-36	LDHB+ epi	YWHAB
1.41374e-47	1.15752	1	0.896	5.17442e-43	LDHB+ epi	TUBB
1.89234e-52	1.155	1	0.967	6.92616e-48	LDHB+ epi	EIF4A1
8.13909e-39	1.15498	0.983	0.752	2.97899e-34	LDHB+ epi	LAPTM4B
1.80781e-24	1.15348	0.895	0.657	6.61675e-20	LDHB+ epi	MTRNR2L12
1.99934e-51	1.15283	1	0.998	7.31777e-47	LDHB+ epi	RPS17
6.70405e-38	1.15275	0.884	0.588	2.45375e-33	LDHB+ epi	ATP5PB
6.20575e-54	1.15217	1	1	2.27137e-49	LDHB+ epi	TPT1
1.13194e-53	1.15174	1	1	4.143e-49	LDHB+ epi	RPL13A
1.88874e-50	1.15086	1	1	6.91297e-46	LDHB+ epi	RPSA
8.92459e-45	1.15048	1	0.925	3.26649e-40	LDHB+ epi	DDX5
2.22954e-44	1.14954	0.989	0.786	8.16034e-40	LDHB+ epi	PARK7
2.85427e-37	1.14792	0.448	0.084	1.04469e-32	LDHB+ epi	HBB
2.37872e-37	1.14788	0.834	0.485	8.70634e-33	LDHB+ epi	SLC25A5
7.09994e-39	1.14783	0.917	0.595	2.59865e-34	LDHB+ epi	UCA1
1.40178e-41	1.14763	0.967	0.791	5.13065e-37	LDHB+ epi	TMEM258
1.78002e-39	1.14596	0.978	0.765	6.51506e-35	LDHB+ epi	COMMD6
1.90553e-39	1.14555	0.884	0.552	6.97442e-35	LDHB+ epi	TBCA
2.37847e-39	1.14528	0.807	0.415	8.70543e-35	LDHB+ epi	MGST1
1.53708e-52	1.14507	1	1	5.62586e-48	LDHB+ epi	RPL35
3.21841e-41	1.14452	0.939	0.711	1.17797e-36	LDHB+ epi	HSPD1
1.36173e-36	1.14381	0.978	0.884	4.98407e-32	LDHB+ epi	TSC22D1
1.96771e-41	1.14355	0.961	0.721	7.20202e-37	LDHB+ epi	ZFAS1
7.31348e-51	1.14135	1	0.868	2.67681e-46	LDHB+ epi	HNRNPA3
4.75519e-49	1.14103	1	1	1.74045e-44	LDHB+ epi	RPL3
6.6715e-41	1.13978	0.978	0.806	2.44183e-36	LDHB+ epi	ATP5F1A
1.83195e-46	1.13856	0.989	0.881	6.70514e-42	LDHB+ epi	EIF4G2
3.93772e-40	1.13637	1	0.962	1.44125e-35	LDHB+ epi	GAS5
8.92737e-50	1.136	1	0.999	3.26751e-45	LDHB+ epi	RPS15
9.85768e-38	1.13528	0.956	0.757	3.60801e-33	LDHB+ epi	ASRGL1
1.02183e-39	1.13491	0.978	0.842	3.74002e-35	LDHB+ epi	OST4
1.30946e-41	1.13135	0.934	0.658	4.79275e-37	LDHB+ epi	BEX3
1.40968e-42	1.13116	0.994	0.902	5.15956e-38	LDHB+ epi	ATP5ME
7.3769e-49	1.12387	1	1	2.70002e-44	LDHB+ epi	RPL21
6.7483e-28	1.12384	0.862	0.574	2.46995e-23	LDHB+ epi	FOSB
4.11655e-37	1.12214	1	1	1.5067e-32	LDHB+ epi	MT-ATP6
8.02957e-41	1.12136	0.917	0.646	2.9389e-36	LDHB+ epi	PDLIM1
9.58731e-31	1.12132	0.961	0.721	3.50905e-26	LDHB+ epi	CRIP1
2.48907e-52	1.11966	1	1	9.11025e-48	LDHB+ epi	RPL36
5.136e-38	1.11948	0.978	0.86	1.87983e-33	LDHB+ epi	EIF3E
3.26795e-40	1.1169	0.818	0.393	1.1961e-35	LDHB+ epi	DUSP6
1.14898e-39	1.11672	0.978	0.772	4.20539e-35	LDHB+ epi	ATP5MF
1.04011e-35	1.11384	0.884	0.598	3.80689e-31	LDHB+ epi	RPS27L
2.25272e-43	1.11186	0.989	0.922	8.2452e-39	LDHB+ epi	MSX1
3.53292e-42	1.11067	0.983	0.702	1.29308e-37	LDHB+ epi	SRSF3
1.20776e-28	1.10938	0.718	0.383	4.42053e-24	LDHB+ epi	TCIM
1.23011e-38	1.10892	0.945	0.721	4.50232e-34	LDHB+ epi	NDUFA1
5.24956e-37	1.10763	0.967	0.725	1.92139e-32	LDHB+ epi	SEC61B
1.1908e-36	1.10739	0.956	0.793	4.35843e-32	LDHB+ epi	MTPN
2.43221e-36	1.10367	0.895	0.614	8.90213e-32	LDHB+ epi	CCT5
1.03738e-34	1.10304	0.906	0.675	3.79693e-30	LDHB+ epi	OSTC
1.84761e-38	1.10274	0.934	0.673	6.76243e-34	LDHB+ epi	NDUFB2
1.92613e-37	1.10191	0.878	0.536	7.04981e-33	LDHB+ epi	SNRPE
4.8549e-46	1.10153	0.989	0.93	1.77694e-41	LDHB+ epi	COX4I1
1.63687e-35	1.09041	0.912	0.715	5.99111e-31	LDHB+ epi	SNHG6
5.86341e-39	1.08967	0.961	0.786	2.14607e-34	LDHB+ epi	SERBP1
1.61163e-37	1.08963	0.961	0.763	5.89872e-33	LDHB+ epi	POLR2L
3.523e-45	1.08958	1	1	1.28945e-40	LDHB+ epi	RPL5
4.05117e-49	1.08824	1	0.953	1.48277e-44	LDHB+ epi	PFN1
4.05031e-44	1.08735	0.796	0.325	1.48245e-39	LDHB+ epi	C1QBP
2.77931e-41	1.08682	0.989	0.889	1.01725e-36	LDHB+ epi	CALM2
2.30367e-40	1.086	0.956	0.686	8.43166e-36	LDHB+ epi	COX7B
3.266e-42	1.08539	0.978	0.683	1.19539e-37	LDHB+ epi	ROMO1
1.18497e-36	1.08523	0.989	0.753	4.3371e-32	LDHB+ epi	KRT19
2.45844e-46	1.08405	0.994	0.942	8.99813e-42	LDHB+ epi	HNRNPK
5.52497e-42	1.08393	0.934	0.568	2.02219e-37	LDHB+ epi	CCT3
2.4466e-45	1.0816	0.967	0.757	8.95481e-41	LDHB+ epi	COX8A
1.85384e-42	1.08125	0.994	0.972	6.78525e-38	LDHB+ epi	UBC
8.36213e-38	1.08098	0.901	0.586	3.06062e-33	LDHB+ epi	MICOS10
2.0586e-39	1.08084	0.983	0.893	7.53466e-35	LDHB+ epi	COX6A1
5.0079e-47	1.07838	1	1	1.83294e-42	LDHB+ epi	RPLP0
1.24605e-38	1.07838	0.939	0.699	4.56065e-34	LDHB+ epi	LIMS1
2.37771e-43	1.07791	0.978	0.846	8.70265e-39	LDHB+ epi	SKP1
8.08748e-47	1.07134	1	1	2.9601e-42	LDHB+ epi	RPL18A
2.44329e-48	1.07125	1	0.99	8.94267e-44	LDHB+ epi	UBB
7.31277e-19	1.071	0.862	0.62	2.67655e-14	LDHB+ epi	MT2A
3.25661e-30	1.06674	0.873	0.61	1.19195e-25	LDHB+ epi	ALPL
5.54797e-39	1.06629	0.934	0.594	2.03061e-34	LDHB+ epi	VCAN
1.71807e-39	1.06567	0.956	0.731	6.28831e-35	LDHB+ epi	CKAP4
8.00168e-41	1.06537	0.928	0.648	2.92869e-36	LDHB+ epi	XRCC5
5.44748e-40	1.06347	0.983	0.826	1.99383e-35	LDHB+ epi	NCL
4.94379e-28	1.06281	0.812	0.494	1.80948e-23	LDHB+ epi	CYB5A
5.51022e-50	1.06263	1	1	2.0168e-45	LDHB+ epi	RPL29
4.86751e-39	1.06072	0.972	0.775	1.78156e-34	LDHB+ epi	ATP5MPL
3.65585e-34	1.05701	0.934	0.694	1.33808e-29	LDHB+ epi	MAGED1
5.34406e-36	1.0551	0.823	0.437	1.95598e-31	LDHB+ epi	MRPL33
3.66069e-35	1.05093	0.961	0.779	1.33985e-30	LDHB+ epi	GABRP
3.23409e-42	1.04939	1	1	1.18371e-37	LDHB+ epi	MT-CO1
1.57927e-43	1.04902	0.901	0.499	5.78029e-39	LDHB+ epi	CTSC
1.1329e-45	1.0484	0.972	0.815	4.14654e-41	LDHB+ epi	RAC1
9.68747e-39	1.04762	0.961	0.758	3.54571e-34	LDHB+ epi	UQCR10
4.26447e-37	1.04746	0.983	0.746	1.56084e-32	LDHB+ epi	COX7A2
7.87243e-37	1.04645	0.983	0.893	2.88139e-32	LDHB+ epi	TOMM7
1.56809e-48	1.04631	1	0.975	5.73937e-44	LDHB+ epi	CFL1
1.19904e-38	1.04624	1	1	4.3886e-34	LDHB+ epi	MT-ND4
1.77681e-35	1.04615	0.956	0.743	6.50332e-31	LDHB+ epi	UQCRH
4.4159e-39	1.04527	0.923	0.556	1.61626e-34	LDHB+ epi	SRP9
2.59539e-41	1.04487	0.956	0.636	9.4994e-37	LDHB+ epi	CLTC
5.79942e-41	1.04427	0.989	0.912	2.12265e-36	LDHB+ epi	HNRNPC
6.19483e-34	1.04332	0.939	0.737	2.26737e-29	LDHB+ epi	RPL36AL
6.57981e-40	1.04197	0.934	0.71	2.40828e-35	LDHB+ epi	TPM4
2.75179e-48	1.04162	1	1	1.00718e-43	LDHB+ epi	RPL10
1.26226e-34	1.04159	0.762	0.372	4.62e-30	LDHB+ epi	CFI
4.71307e-41	1.04155	0.873	0.467	1.72503e-36	LDHB+ epi	ATP5F1C
5.40986e-32	1.04084	0.923	0.643	1.98006e-27	LDHB+ epi	RBP1
3.94663e-46	1.03956	1	1	1.44451e-41	LDHB+ epi	RPS9
3.47859e-40	1.03918	0.956	0.711	1.2732e-35	LDHB+ epi	COPS9
3.29475e-38	1.03896	0.945	0.717	1.20591e-33	LDHB+ epi	NREP
6.5866e-40	1.0377	0.994	0.973	2.41076e-35	LDHB+ epi	RNASET2
4.18341e-40	1.03747	0.983	0.841	1.53117e-35	LDHB+ epi	PKM
2.55814e-37	1.0368	1	0.914	9.36306e-33	LDHB+ epi	STX18
1.39597e-33	1.03588	0.895	0.605	5.10937e-29	LDHB+ epi	NDUFB4
2.11479e-36	1.03494	0.895	0.583	7.74033e-32	LDHB+ epi	RBIS
1.25546e-37	1.03453	0.972	0.864	4.5951e-33	LDHB+ epi	ATP1A1
2.89048e-27	1.03339	1	0.998	1.05794e-22	LDHB+ epi	SFRP4
1.05859e-52	1.03317	1	1	3.87456e-48	LDHB+ epi	RPL28
1.53004e-36	1.03295	0.867	0.519	5.6001e-32	LDHB+ epi	POMP
7.47478e-34	1.03283	0.845	0.499	2.73584e-29	LDHB+ epi	CSTB
4.92542e-23	1.03193	0.707	0.349	1.80275e-18	LDHB+ epi	MMP7
6.8429e-37	1.03027	1	0.888	2.50457e-32	LDHB+ epi	PGR
7.05325e-37	1.02955	0.972	0.817	2.58156e-32	LDHB+ epi	SUMO2
1.06159e-36	1.0289	0.89	0.579	3.88553e-32	LDHB+ epi	APEX1
2.84646e-42	1.02834	0.983	0.714	1.04183e-37	LDHB+ epi	NONO
1.51174e-40	1.02826	1	0.923	5.53313e-36	LDHB+ epi	SLC25A6
6.90396e-35	1.02654	0.901	0.558	2.52692e-30	LDHB+ epi	SLIRP
8.32215e-31	1.02616	0.845	0.564	3.04599e-26	LDHB+ epi	ARF4
5.76547e-37	1.02548	0.956	0.757	2.11022e-32	LDHB+ epi	GNG11
1.13235e-23	1.02344	0.934	0.825	4.1445e-19	LDHB+ epi	ACSL5
1.21518e-37	1.02334	0.994	0.847	4.4477e-33	LDHB+ epi	EPCAM
3.98552e-35	1.02226	0.923	0.744	1.45874e-30	LDHB+ epi	CNBP
2.65801e-34	1.02024	0.845	0.528	9.7286e-30	LDHB+ epi	VDAC1
3.20673e-33	1.01813	0.906	0.643	1.17369e-28	LDHB+ epi	SAMHD1
1.07906e-42	1.0176	1	0.994	3.94948e-38	LDHB+ epi	SERF2
1.12471e-39	1.01633	0.923	0.667	4.11654e-35	LDHB+ epi	SRSF2
3.62266e-49	1.01458	1	1	1.32593e-44	LDHB+ epi	RACK1
6.09239e-27	1.0141	0.79	0.479	2.22988e-22	LDHB+ epi	MPZL2
5.66544e-38	1.0137	0.978	0.837	2.07361e-33	LDHB+ epi	PCBP1
4.38233e-39	1.01366	0.983	0.814	1.60398e-34	LDHB+ epi	MYL12B
2.41913e-32	1.01276	0.867	0.58	8.85426e-28	LDHB+ epi	HNRNPF
5.85365e-42	1.0121	0.994	0.97	2.14249e-37	LDHB+ epi	PCBP2
1.74768e-32	1.0105	0.967	0.719	6.39667e-28	LDHB+ epi	TUBB4B
2.41317e-35	1.00881	0.928	0.698	8.83244e-31	LDHB+ epi	ADH5
7.61897e-39	1.00852	0.851	0.493	2.78862e-34	LDHB+ epi	TIMM8B
3.74294e-44	1.00771	0.994	0.964	1.36995e-39	LDHB+ epi	EIF1
2.06893e-40	1.00767	0.972	0.736	7.57248e-36	LDHB+ epi	S100A13
9.39451e-35	1.00745	0.867	0.496	3.43849e-30	LDHB+ epi	TALDO1
2.36048e-31	1.00603	0.801	0.444	8.6396e-27	LDHB+ epi	TXNDC17
1.3589e-41	1.00584	0.994	0.859	4.97372e-37	LDHB+ epi	CYBA
1.0969e-41	1.00537	0.978	0.811	4.01477e-37	LDHB+ epi	MORF4L1
8.99852e-34	1.00498	0.884	0.593	3.29355e-29	LDHB+ epi	EWSR1
2.16089e-35	1.00397	0.901	0.621	7.90908e-31	LDHB+ epi	HNRNPM
2.48653e-32	1.00323	0.829	0.468	9.10096e-28	LDHB+ epi	OCIAD2
1.41003e-30	1.00305	0.917	0.66	5.16085e-26	LDHB+ epi	IGF1
1.58075e-25	1.00265	0.972	0.788	5.78569e-21	LDHB+ epi	HSPA1A
1.33141e-38	1.00258	0.983	0.907	4.87308e-34	LDHB+ epi	YWHAE
4.23656e-37	1.00237	0.906	0.609	1.55062e-32	LDHB+ epi	DUT
3.08851e-34	1.00201	1	0.999	1.13043e-29	LDHB+ epi	MT-ND1
2.57165e-29	1.00194	0.867	0.586	9.4125e-25	LDHB+ epi	C4orf48
8.21601e-22	0.999764	0.845	0.633	3.00714e-17	LDHB+ epi	S100A10
8.77841e-35	0.999617	0.873	0.562	3.21299e-30	LDHB+ epi	LMAN1
8.58941e-42	0.999546	0.983	0.774	3.14381e-37	LDHB+ epi	SFPQ
1.59955e-34	0.999452	0.89	0.583	5.85453e-30	LDHB+ epi	MRPL51
8.32985e-39	0.999025	0.994	0.9	3.04881e-34	LDHB+ epi	PDIA3
4.91178e-33	0.998736	0.807	0.432	1.79776e-28	LDHB+ epi	MDH1
6.23786e-40	0.99839	0.989	0.821	2.28312e-35	LDHB+ epi	KDELR2
5.24285e-34	0.997347	0.906	0.642	1.91893e-29	LDHB+ epi	HMGN3
4.51302e-34	0.997221	0.84	0.432	1.65181e-29	LDHB+ epi	LGMN
1.52299e-37	0.996376	0.989	0.912	5.57431e-33	LDHB+ epi	ELOB
7.91949e-36	0.995793	0.945	0.677	2.89861e-31	LDHB+ epi	XRCC6
9.20207e-30	0.995574	0.801	0.474	3.36805e-25	LDHB+ epi	ITGAV
6.88343e-36	0.99554	0.956	0.872	2.5194e-31	LDHB+ epi	ATP5F1B
3.42764e-31	0.99509	0.923	0.674	1.25455e-26	LDHB+ epi	ATP5PO
1.23374e-45	0.994954	1	1	4.51561e-41	LDHB+ epi	RPS11
1.13514e-36	0.994556	1	0.952	4.15472e-32	LDHB+ epi	PFDN5
3.90173e-35	0.993435	0.867	0.528	1.42807e-30	LDHB+ epi	PCBD1
2.11659e-37	0.992007	0.989	0.878	7.74691e-33	LDHB+ epi	OAZ1
4.87167e-48	0.991867	1	1	1.78308e-43	LDHB+ epi	RPL8
1.9387e-36	0.991551	0.884	0.551	7.09585e-32	LDHB+ epi	HNRNPAB
3.04036e-35	0.991127	0.89	0.522	1.1128e-30	LDHB+ epi	EIF3L
1.80306e-43	0.990277	0.972	0.731	6.59938e-39	LDHB+ epi	SOD1
7.81012e-34	0.9899	0.796	0.437	2.85858e-29	LDHB+ epi	PCNA
2.53237e-37	0.989803	0.95	0.674	9.26871e-33	LDHB+ epi	SEC11A
3.0882e-38	0.989601	0.84	0.419	1.13031e-33	LDHB+ epi	TOMM5
7.41557e-37	0.988643	0.956	0.728	2.71417e-32	LDHB+ epi	TM9SF3
1.02416e-34	0.9883	0.934	0.733	3.74852e-30	LDHB+ epi	HNRNPD
8.97314e-31	0.988114	0.972	0.881	3.28426e-26	LDHB+ epi	PHB2
4.21255e-35	0.987294	0.917	0.628	1.54183e-30	LDHB+ epi	CBX3
2.4552e-35	0.987058	0.812	0.411	8.98626e-31	LDHB+ epi	CCT2
2.12823e-30	0.98681	0.762	0.43	7.78954e-26	LDHB+ epi	TMEM14C
1.20254e-37	0.985785	1	0.973	4.4014e-33	LDHB+ epi	HLA-A
6.8485e-40	0.985725	0.978	0.764	2.50662e-35	LDHB+ epi	PRDX6
4.40233e-37	0.985028	0.967	0.795	1.6113e-32	LDHB+ epi	MRFAP1
3.62543e-44	0.984982	1	1	1.32694e-39	LDHB+ epi	RPL18
1.2975e-32	0.984759	1	1	4.74897e-28	LDHB+ epi	MT-ND3
8.28281e-30	0.984731	1	0.87	3.03159e-25	LDHB+ epi	SPINT2
1.00429e-49	0.984514	1	1	3.67579e-45	LDHB+ epi	UBA52
1.6038e-33	0.984323	0.834	0.498	5.87008e-29	LDHB+ epi	LMO4
1.80874e-35	0.984077	0.923	0.569	6.62015e-31	LDHB+ epi	DNAJA1
7.54071e-34	0.984076	0.906	0.694	2.75997e-29	LDHB+ epi	EIF3F
1.61163e-29	0.983918	0.867	0.668	5.89871e-25	LDHB+ epi	PSME1
1.66924e-36	0.983467	1	0.98	6.1096e-32	LDHB+ epi	IFITM3
2.48123e-34	0.982886	0.945	0.735	9.08156e-30	LDHB+ epi	SEPTIN2
8.94548e-33	0.98136	0.961	0.778	3.27414e-28	LDHB+ epi	SUB1
2.56026e-38	0.981217	0.845	0.437	9.3708e-34	LDHB+ epi	SSBP1
3.49344e-35	0.981116	0.978	0.832	1.27864e-30	LDHB+ epi	PRDX2
6.88894e-38	0.979751	0.967	0.837	2.52142e-33	LDHB+ epi	HNRNPH1
7.1227e-39	0.97841	0.912	0.558	2.60698e-34	LDHB+ epi	RTRAF
8.1907e-31	0.978123	0.768	0.38	2.99788e-26	LDHB+ epi	CERNA2
8.48137e-28	0.977797	0.856	0.633	3.10427e-23	LDHB+ epi	TOMM6
6.30012e-33	0.977797	0.901	0.637	2.30591e-28	LDHB+ epi	SF3B6
6.89072e-30	0.977029	0.867	0.478	2.52207e-25	LDHB+ epi	AGR2
2.81083e-41	0.9767	1	0.964	1.02879e-36	LDHB+ epi	P4HB
7.50912e-41	0.976115	1	0.932	2.74841e-36	LDHB+ epi	CTSB
2.82457e-38	0.976104	0.983	0.849	1.03382e-33	LDHB+ epi	HNRNPU
1.05808e-30	0.975396	0.867	0.584	3.87268e-26	LDHB+ epi	HNRNPR
4.56435e-39	0.975227	1	0.998	1.6706e-34	LDHB+ epi	SPARC
2.15548e-33	0.974484	1	0.975	7.88929e-29	LDHB+ epi	ITM2B
1.60719e-34	0.972842	0.989	0.884	5.88249e-30	LDHB+ epi	PEBP1
1.70952e-30	0.972279	0.856	0.544	6.25703e-26	LDHB+ epi	DAD1
5.0109e-34	0.972152	0.939	0.695	1.83404e-29	LDHB+ epi	YWHAQ
3.4318e-41	0.969082	1	0.999	1.25607e-36	LDHB+ epi	EEF1G
8.98062e-25	0.968669	0.867	0.57	3.287e-20	LDHB+ epi	TFPI2
7.93524e-40	0.967881	1	0.999	2.90438e-35	LDHB+ epi	FAU
1.03915e-32	0.966879	1	0.99	3.80338e-28	LDHB+ epi	MYL6
5.3669e-34	0.965781	0.884	0.607	1.96434e-29	LDHB+ epi	ECHS1
2.17654e-36	0.965624	0.95	0.685	7.96634e-32	LDHB+ epi	EIF3H
2.74729e-29	0.964187	0.906	0.748	1.00553e-24	LDHB+ epi	SERP1
7.00558e-35	0.963107	0.845	0.495	2.56411e-30	LDHB+ epi	NDUFAF8
1.23819e-34	0.96121	0.928	0.626	4.53188e-30	LDHB+ epi	PGAM1
6.1369e-17	0.958764	0.641	0.379	2.24617e-12	LDHB+ epi	TNC
4.79014e-34	0.957905	0.818	0.41	1.75324e-29	LDHB+ epi	HMGB2
2.26964e-34	0.957877	0.989	0.941	8.30711e-30	LDHB+ epi	GTF2I
2.60693e-32	0.957725	0.917	0.702	9.54162e-28	LDHB+ epi	TRMT112
2.93514e-37	0.957169	0.945	0.726	1.07429e-32	LDHB+ epi	NPC2
1.22229e-30	0.956365	0.834	0.526	4.4737e-26	LDHB+ epi	EDN3
6.62262e-32	0.956248	0.961	0.788	2.42394e-27	LDHB+ epi	ARPC3
1.94128e-34	0.955925	0.989	0.916	7.10527e-30	LDHB+ epi	KRT18
3.54095e-26	0.953878	0.978	0.883	1.29602e-21	LDHB+ epi	JUN
1.31181e-33	0.953615	0.851	0.48	4.80136e-29	LDHB+ epi	KLF6
4.14066e-19	0.951128	0.785	0.617	1.51552e-14	LDHB+ epi	DNAJC15
1.3801e-31	0.949419	0.928	0.691	5.05129e-27	LDHB+ epi	RPN1
1.69763e-32	0.948179	0.939	0.781	6.2135e-28	LDHB+ epi	ST13
6.37342e-35	0.947739	0.912	0.615	2.33274e-30	LDHB+ epi	RBX1
1.09125e-33	0.947702	0.895	0.586	3.9941e-29	LDHB+ epi	BRK1
1.1447e-33	0.947607	0.912	0.628	4.1897e-29	LDHB+ epi	MCL1
4.17102e-33	0.947219	0.939	0.693	1.52663e-28	LDHB+ epi	SNHG32
1.64093e-34	0.946719	0.906	0.663	6.00595e-30	LDHB+ epi	EIF3M
5.53198e-35	0.946326	0.989	0.838	2.02476e-30	LDHB+ epi	COX5B
4.70738e-40	0.945859	0.801	0.351	1.72295e-35	LDHB+ epi	CKS2
9.39572e-24	0.945253	0.928	0.725	3.43893e-19	LDHB+ epi	MFSD2A
2.69599e-25	0.945145	0.807	0.556	9.8676e-21	LDHB+ epi	PGK1
7.75141e-32	0.944062	0.873	0.635	2.83709e-27	LDHB+ epi	SELENOH
5.79975e-34	0.942941	1	1	2.12277e-29	LDHB+ epi	MT-CYB
3.21261e-34	0.942086	0.95	0.773	1.17585e-29	LDHB+ epi	FUS
6.68003e-26	0.940904	1	0.985	2.44496e-21	LDHB+ epi	MALAT1
1.19508e-33	0.938759	0.956	0.772	4.37411e-29	LDHB+ epi	YWHAZ
1.86221e-32	0.935456	0.983	0.916	6.81587e-28	LDHB+ epi	ZFP36L2
6.60825e-33	0.935246	0.972	0.823	2.41868e-28	LDHB+ epi	COX6B1
1.97875e-43	0.933708	1	1	7.24241e-39	LDHB+ epi	RPL13
1.94689e-35	0.933475	0.961	0.832	7.12581e-31	LDHB+ epi	NUCKS1
7.93491e-36	0.933433	0.978	0.8	2.90426e-31	LDHB+ epi	PDIA4
1.54804e-34	0.933431	0.856	0.478	5.66597e-30	LDHB+ epi	PRDX3
7.88053e-28	0.933289	0.823	0.559	2.88435e-23	LDHB+ epi	PABPC4
1.74188e-27	0.932974	0.845	0.553	6.37547e-23	LDHB+ epi	TMEM256
1.59426e-35	0.932777	0.967	0.758	5.83516e-31	LDHB+ epi	GUK1
4.11216e-30	0.932184	1	1	1.50509e-25	LDHB+ epi	WFDC2
2.91802e-34	0.931829	0.928	0.711	1.06802e-29	LDHB+ epi	NDUFB11
4.52943e-38	0.931218	0.84	0.41	1.65782e-33	LDHB+ epi	STRAP
5.81475e-32	0.931118	0.917	0.57	2.12826e-27	LDHB+ epi	GNG5
4.88749e-31	0.931032	0.845	0.501	1.78887e-26	LDHB+ epi	PSMB5
6.65826e-29	0.930654	0.945	0.832	2.43699e-24	LDHB+ epi	HERPUD1
8.56353e-35	0.930447	0.939	0.693	3.13434e-30	LDHB+ epi	MRPS21
3.29996e-34	0.930087	0.801	0.427	1.20782e-29	LDHB+ epi	TUBA1C
3.19004e-27	0.929175	0.989	0.951	1.16759e-22	LDHB+ epi	JUND
1.4844e-33	0.929161	0.967	0.799	5.43305e-29	LDHB+ epi	PRDX1
5.88654e-30	0.928935	0.856	0.544	2.15453e-25	LDHB+ epi	CCT6A
2.00748e-24	0.927592	0.939	0.805	7.34757e-20	LDHB+ epi	ECM1
5.0409e-28	0.926364	0.812	0.516	1.84502e-23	LDHB+ epi	CCT4
4.85345e-32	0.92633	0.989	0.87	1.77641e-27	LDHB+ epi	SERPINH1
6.45815e-24	0.926304	0.762	0.448	2.36375e-19	LDHB+ epi	SEMA3C
1.12408e-28	0.925669	0.917	0.698	4.11424e-24	LDHB+ epi	CALM1
1.99354e-33	0.925575	0.884	0.6	7.29657e-29	LDHB+ epi	EIF3D
1.99177e-30	0.925206	0.79	0.427	7.2901e-26	LDHB+ epi	DBI
9.54868e-33	0.924452	0.967	0.747	3.49491e-28	LDHB+ epi	HSBP1
3.42192e-25	0.923188	1	1	1.25246e-20	LDHB+ epi	VIM
4.48895e-33	0.923048	0.961	0.865	1.643e-28	LDHB+ epi	RHOA
9.06479e-34	0.92216	0.939	0.727	3.3178e-29	LDHB+ epi	LSM7
4.65078e-33	0.919126	0.928	0.67	1.70223e-28	LDHB+ epi	COX5A
3.75824e-37	0.918811	0.983	0.805	1.37555e-32	LDHB+ epi	LAMP1
3.77776e-37	0.918069	0.961	0.794	1.3827e-32	LDHB+ epi	PPP2R1A
1.16151e-36	0.917899	0.994	0.97	4.25124e-32	LDHB+ epi	CD63
5.51421e-33	0.916618	0.89	0.54	2.01826e-28	LDHB+ epi	DDT
1.88848e-35	0.916394	0.895	0.517	6.91201e-31	LDHB+ epi	PSMA2
1.77265e-45	0.916153	1	1	6.48807e-41	LDHB+ epi	ACTB
9.98395e-29	0.915676	0.796	0.463	3.65422e-24	LDHB+ epi	H2AFY
5.35663e-34	0.913824	0.934	0.693	1.96058e-29	LDHB+ epi	TOMM20
2.46336e-32	0.913757	0.972	0.868	9.01614e-28	LDHB+ epi	ESR1
9.17501e-35	0.913405	0.884	0.517	3.35814e-30	LDHB+ epi	G3BP1
6.88893e-31	0.912919	0.834	0.519	2.52142e-26	LDHB+ epi	DYNLT1
1.27584e-27	0.912592	0.779	0.442	4.6697e-23	LDHB+ epi	DMKN
1.53586e-28	0.91191	0.989	0.889	5.62139e-24	LDHB+ epi	NEAT1
1.97128e-35	0.911736	0.845	0.501	7.21509e-31	LDHB+ epi	EIF3A
2.60658e-31	0.911706	0.89	0.591	9.54034e-27	LDHB+ epi	CAP1
3.34173e-25	0.910587	1	0.999	1.22311e-20	LDHB+ epi	MT-ND2
7.18547e-30	0.909231	0.967	0.837	2.62995e-25	LDHB+ epi	NDUFA11
7.87143e-37	0.908232	0.95	0.691	2.88102e-32	LDHB+ epi	EIF3K
2.72598e-31	0.907994	0.912	0.63	9.97736e-27	LDHB+ epi	ATP6AP2
4.77789e-31	0.907865	0.939	0.815	1.74876e-26	LDHB+ epi	DLX5
2.71275e-38	0.907784	1	0.902	9.92894e-34	LDHB+ epi	GRN
2.48117e-33	0.90486	0.89	0.569	9.08135e-29	LDHB+ epi	ANAPC11
6.80469e-31	0.904097	0.867	0.596	2.49058e-26	LDHB+ epi	KPNB1
1.57395e-30	0.902892	0.84	0.53	5.76082e-26	LDHB+ epi	RBM8A
6.18972e-29	0.902431	0.68	0.309	2.2655e-24	LDHB+ epi	SNHG3
1.74164e-31	0.901896	0.801	0.42	6.37459e-27	LDHB+ epi	RANBP1
1.65205e-30	0.901653	0.939	0.784	6.04667e-26	LDHB+ epi	PTGES3
6.43261e-12	0.899279	0.89	0.678	2.3544e-07	LDHB+ epi	CPM
2.09607e-26	0.899178	0.978	0.831	7.67182e-22	LDHB+ epi	MT-ND5
9.48474e-31	0.898701	0.84	0.515	3.47151e-26	LDHB+ epi	ASAH1
2.66494e-33	0.897589	1	0.97	9.75394e-29	LDHB+ epi	TMEM101
4.72136e-29	0.895763	0.873	0.615	1.72806e-24	LDHB+ epi	RAB1A
1.65913e-31	0.895045	0.923	0.664	6.07259e-27	LDHB+ epi	CCT7
1.20928e-28	0.89341	0.901	0.69	4.4261e-24	LDHB+ epi	EIF4H
6.13848e-33	0.892375	0.956	0.786	2.24675e-28	LDHB+ epi	ERP29
1.8447e-24	0.889772	0.84	0.585	6.75178e-20	LDHB+ epi	NFIA
1.72785e-32	0.889152	0.851	0.54	6.3241e-28	LDHB+ epi	CAPRIN1
3.61776e-24	0.888613	0.978	0.926	1.32414e-19	LDHB+ epi	FN1
5.46115e-34	0.888127	0.972	0.798	1.99884e-29	LDHB+ epi	HNRNPDL
1.29329e-29	0.887989	0.762	0.386	4.73359e-25	LDHB+ epi	SNRPD1
1.00756e-29	0.887847	0.691	0.31	3.68778e-25	LDHB+ epi	ABRACL
6.30803e-34	0.887728	0.945	0.758	2.3088e-29	LDHB+ epi	PRDX5
3.04709e-34	0.887441	0.657	0.247	1.11527e-29	LDHB+ epi	MSX2
3.0895e-36	0.88632	1	0.998	1.13079e-31	LDHB+ epi	CD81
4.83902e-25	0.886074	0.983	0.899	1.77113e-20	LDHB+ epi	LUM
1.63834e-30	0.884957	0.873	0.57	5.99649e-26	LDHB+ epi	PSMA4
2.03109e-26	0.884366	0.779	0.473	7.43401e-22	LDHB+ epi	GATA2
1.40845e-27	0.883243	0.878	0.621	5.15508e-23	LDHB+ epi	SELENOF
2.37476e-32	0.882691	0.89	0.601	8.69187e-28	LDHB+ epi	AP2S1
1.04068e-32	0.882536	0.365	0.059	3.80898e-28	LDHB+ epi	HBA2
8.64253e-25	0.882405	0.884	0.62	3.16325e-20	LDHB+ epi	HSPA1B
1.88015e-30	0.881407	0.906	0.674	6.88152e-26	LDHB+ epi	NDUFA2
6.29993e-28	0.881196	0.906	0.688	2.30584e-23	LDHB+ epi	TMEM123
2.78342e-25	0.879653	0.845	0.594	1.01876e-20	LDHB+ epi	PSMA6
1.76538e-35	0.878283	0.928	0.616	6.46148e-31	LDHB+ epi	NHP2
4.71661e-29	0.878099	0.834	0.546	1.72633e-24	LDHB+ epi	H2AFV
5.32407e-28	0.877921	0.901	0.699	1.94866e-23	LDHB+ epi	GNB1
1.74268e-21	0.876955	0.923	0.77	6.37838e-17	LDHB+ epi	CCND1
3.49795e-25	0.87688	0.812	0.53	1.28028e-20	LDHB+ epi	PPP1R14B
7.51016e-29	0.876792	0.878	0.632	2.74879e-24	LDHB+ epi	LAMB1
5.71813e-28	0.876323	0.934	0.743	2.09289e-23	LDHB+ epi	MORF4L2
6.58688e-16	0.874708	0.762	0.48	2.41087e-11	LDHB+ epi	GNLY
3.31261e-27	0.874636	0.851	0.585	1.21245e-22	LDHB+ epi	DDIT4
7.41925e-33	0.874543	0.89	0.564	2.71552e-28	LDHB+ epi	SNRPB
6.89675e-25	0.874066	0.867	0.631	2.52428e-20	LDHB+ epi	IVNS1ABP
6.62895e-27	0.873951	0.84	0.558	2.42626e-22	LDHB+ epi	UBE2D2
1.46816e-25	0.873798	0.873	0.611	5.37361e-21	LDHB+ epi	CDK2AP1
5.46334e-29	0.873587	0.856	0.557	1.99964e-24	LDHB+ epi	SPCS1
1.79563e-30	0.873296	0.917	0.642	6.57219e-26	LDHB+ epi	RNPS1
2.40725e-27	0.873082	0.829	0.509	8.81079e-23	LDHB+ epi	ENY2
5.4018e-33	0.872426	0.829	0.42	1.97711e-28	LDHB+ epi	TKT
2.23551e-20	0.871597	0.945	0.812	8.18217e-16	LDHB+ epi	ZFP36L1
1.00124e-30	0.870553	0.851	0.563	3.66465e-26	LDHB+ epi	SYNCRIP
1.06359e-30	0.870212	0.657	0.26	3.89283e-26	LDHB+ epi	PTGR1
9.65067e-33	0.870106	0.901	0.581	3.53224e-28	LDHB+ epi	EID1
2.1256e-27	0.869852	0.934	0.728	7.7799e-23	LDHB+ epi	CNPY2
9.60943e-29	0.869588	0.895	0.686	3.51715e-24	LDHB+ epi	TPM3
1.51153e-30	0.869187	0.912	0.685	5.53236e-26	LDHB+ epi	PSMB1
1.64842e-30	0.868921	0.934	0.723	6.03338e-26	LDHB+ epi	RBM3
2.53127e-29	0.868894	0.801	0.472	9.2647e-25	LDHB+ epi	NSA2
1.92821e-31	0.868326	0.84	0.52	7.05746e-27	LDHB+ epi	PSMA1
2.52075e-26	0.868201	0.923	0.747	9.22619e-22	LDHB+ epi	PET100
2.28489e-30	0.868121	0.895	0.61	8.36294e-26	LDHB+ epi	NDUFB9
2.32073e-32	0.868018	0.779	0.401	8.49411e-28	LDHB+ epi	GCSH
4.49408e-28	0.867038	0.807	0.447	1.64488e-23	LDHB+ epi	C2orf88
9.01463e-31	0.866713	0.89	0.601	3.29945e-26	LDHB+ epi	SRSF9
1.11189e-21	0.866554	0.829	0.574	4.06962e-17	LDHB+ epi	ANXA1
1.18473e-32	0.865883	0.961	0.757	4.33622e-28	LDHB+ epi	PSMB4
1.26994e-29	0.865365	0.928	0.694	4.64812e-25	LDHB+ epi	AHCY
1.73604e-28	0.864781	0.89	0.6	6.35408e-24	LDHB+ epi	MANF
3.40239e-30	0.86448	0.961	0.802	1.24531e-25	LDHB+ epi	EMC10
5.68147e-29	0.864464	0.978	0.909	2.07947e-24	LDHB+ epi	EIF4A2
8.52576e-24	0.864035	0.834	0.549	3.12051e-19	LDHB+ epi	ATP1B3
1.65765e-28	0.862965	0.884	0.594	6.06718e-24	LDHB+ epi	SNHG16
5.50339e-37	0.861143	0.707	0.262	2.01429e-32	LDHB+ epi	TYMS
1.88003e-29	0.860026	0.862	0.585	6.8811e-25	LDHB+ epi	LSM4
2.64204e-32	0.859676	0.901	0.535	9.67012e-28	LDHB+ epi	NME1
2.15441e-34	0.85916	0.917	0.657	7.88536e-30	LDHB+ epi	GDI2
4.81043e-35	0.859034	0.983	0.917	1.76066e-30	LDHB+ epi	DDX17
1.7033e-32	0.858845	0.945	0.726	6.23423e-28	LDHB+ epi	EIF3I
1.03341e-28	0.858654	0.95	0.852	3.78237e-24	LDHB+ epi	CTNNB1
1.44221e-30	0.858493	0.972	0.833	5.27863e-26	LDHB+ epi	PLOD1
4.87213e-29	0.858151	0.823	0.472	1.78325e-24	LDHB+ epi	SNRPD3
7.73662e-25	0.857896	0.856	0.643	2.83168e-20	LDHB+ epi	RSRP1
6.12171e-29	0.857865	0.928	0.678	2.24061e-24	LDHB+ epi	WDR83OS
1.63815e-24	0.857711	0.878	0.635	5.99578e-20	LDHB+ epi	COL5A2
5.49957e-29	0.857223	0.895	0.622	2.0129e-24	LDHB+ epi	EIF1AX
1.17055e-27	0.856718	0.812	0.486	4.28432e-23	LDHB+ epi	GLB1
1.10703e-33	0.856649	0.961	0.699	4.05184e-29	LDHB+ epi	SH3BGRL3
1.22188e-31	0.855545	0.834	0.459	4.47219e-27	LDHB+ epi	VDAC2
7.97288e-31	0.855209	0.751	0.363	2.91815e-26	LDHB+ epi	KDM1A
9.20138e-29	0.85425	0.867	0.542	3.3678e-24	LDHB+ epi	COX16
3.0456e-30	0.853739	0.928	0.673	1.11472e-25	LDHB+ epi	PHPT1
8.38735e-26	0.853618	0.89	0.651	3.06985e-21	LDHB+ epi	TIMM13
3.68873e-27	0.853478	0.884	0.654	1.35011e-22	LDHB+ epi	BANF1
1.2524e-25	0.852423	0.851	0.6	4.58389e-21	LDHB+ epi	CD9
3.25549e-30	0.852216	0.79	0.396	1.19154e-25	LDHB+ epi	HDAC2
5.8116e-31	0.852169	0.779	0.401	2.1271e-26	LDHB+ epi	NDUFAB1
2.23047e-30	0.851977	0.967	0.794	8.16374e-26	LDHB+ epi	TMED2
8.27518e-20	0.851518	0.762	0.495	3.0288e-15	LDHB+ epi	HSD11B2
1.38889e-29	0.850266	0.983	0.877	5.08346e-25	LDHB+ epi	SSR2
3.14383e-28	0.849712	0.751	0.388	1.15067e-23	LDHB+ epi	LSM5
3.10014e-29	0.849049	0.873	0.562	1.13468e-24	LDHB+ epi	C4orf3
2.65633e-35	0.848541	1	0.931	9.72244e-31	LDHB+ epi	CANX
4.2125e-26	0.8484	0.729	0.404	1.54182e-21	LDHB+ epi	LSM3
1.87932e-27	0.84815	0.923	0.714	6.87849e-23	LDHB+ epi	UBE2D3
1.51356e-27	0.847947	0.939	0.811	5.53978e-23	LDHB+ epi	PPP1CB
1.43163e-25	0.847877	0.796	0.495	5.23991e-21	LDHB+ epi	TAP1
7.9943e-28	0.847797	0.84	0.484	2.926e-23	LDHB+ epi	MEST
5.61777e-31	0.847028	0.691	0.314	2.05616e-26	LDHB+ epi	PSMA5
1.49171e-31	0.846915	0.989	0.914	5.45981e-27	LDHB+ epi	EIF4B
5.55094e-31	0.84613	0.95	0.78	2.0317e-26	LDHB+ epi	AP2M1
7.75586e-28	0.845865	0.823	0.509	2.83872e-23	LDHB+ epi	BZW1
5.07596e-31	0.845725	0.989	0.862	1.85785e-26	LDHB+ epi	TMED10
2.8469e-26	0.845528	0.84	0.552	1.04199e-21	LDHB+ epi	METTL9
1.63836e-23	0.844781	0.84	0.573	5.99656e-19	LDHB+ epi	SLC7A1
8.41539e-26	0.844632	0.867	0.584	3.08012e-21	LDHB+ epi	GJA1
1.66872e-29	0.844243	0.983	0.848	6.10769e-25	LDHB+ epi	ITGB1
7.47696e-27	0.843869	0.807	0.527	2.73664e-22	LDHB+ epi	TCP1
2.03483e-40	0.843728	1	0.999	7.4477e-36	LDHB+ epi	EEF2
1.05354e-25	0.843209	0.818	0.558	3.85605e-21	LDHB+ epi	ATP5PD
3.27944e-31	0.843207	0.696	0.285	1.20031e-26	LDHB+ epi	GLA
3.96417e-30	0.842737	0.878	0.535	1.45093e-25	LDHB+ epi	HIGD2A
9.94186e-28	0.84256	0.972	0.867	3.63882e-23	LDHB+ epi	PAM
1.49097e-29	0.842183	0.773	0.431	5.45709e-25	LDHB+ epi	DEK
2.165e-28	0.841532	0.801	0.469	7.92411e-24	LDHB+ epi	EI24
1.82225e-31	0.840666	0.967	0.769	6.66963e-27	LDHB+ epi	HNRNPA0
2.01837e-28	0.840459	0.873	0.572	7.38743e-24	LDHB+ epi	ITGA6
3.09548e-28	0.839608	0.89	0.627	1.13298e-23	LDHB+ epi	TSPAN1
6.81439e-30	0.839426	0.762	0.364	2.49414e-25	LDHB+ epi	CLDN7
2.05168e-28	0.839251	0.912	0.669	7.50936e-24	LDHB+ epi	SNU13
5.59776e-35	0.839199	1	0.998	2.04883e-30	LDHB+ epi	FTL
1.73813e-28	0.839053	1	0.975	6.36173e-24	LDHB+ epi	HLA-C
6.33897e-32	0.838726	0.901	0.611	2.32013e-27	LDHB+ epi	ERH
1.7852e-28	0.838624	0.84	0.547	6.53401e-24	LDHB+ epi	CLIC1
1.5732e-20	0.838579	0.779	0.484	5.75807e-16	LDHB+ epi	GDF7
6.5903e-31	0.838499	0.867	0.493	2.41211e-26	LDHB+ epi	ATOX1
2.37151e-31	0.838366	0.912	0.628	8.67995e-27	LDHB+ epi	PSMB3
1.32729e-23	0.837725	0.718	0.381	4.85803e-19	LDHB+ epi	HMGA1
7.78875e-31	0.837655	0.989	0.805	2.85076e-26	LDHB+ epi	TRIR
2.84749e-26	0.837573	0.834	0.531	1.04221e-21	LDHB+ epi	ZNF207
8.15542e-28	0.836369	0.818	0.47	2.98497e-23	LDHB+ epi	EIF5
4.73361e-30	0.835219	0.851	0.54	1.73255e-25	LDHB+ epi	VAPA
9.32656e-25	0.835212	0.74	0.438	3.41361e-20	LDHB+ epi	PDCD5
1.42955e-32	0.835082	0.989	0.878	5.23231e-28	LDHB+ epi	MYH9
4.71888e-30	0.834967	1	0.995	1.72716e-25	LDHB+ epi	LGALS1
2.38014e-27	0.834809	0.746	0.386	8.71154e-23	LDHB+ epi	ACP1
6.56956e-20	0.83457	0.547	0.237	2.40452e-15	LDHB+ epi	EGR3
1.98782e-31	0.833335	0.785	0.393	7.27562e-27	LDHB+ epi	NDUFA12
3.23114e-23	0.833029	0.807	0.535	1.18263e-18	LDHB+ epi	ILF2
2.38757e-29	0.83233	0.939	0.759	8.73875e-25	LDHB+ epi	DSTN
3.41645e-36	0.831835	0.967	0.804	1.25045e-31	LDHB+ epi	TRIM28
1.79474e-20	0.831499	0.724	0.472	6.56893e-16	LDHB+ epi	FBXO21
9.25848e-21	0.831029	0.818	0.559	3.38869e-16	LDHB+ epi	RASD1
1.38436e-23	0.830587	0.895	0.719	5.06688e-19	LDHB+ epi	CD164
1.64759e-29	0.830536	0.746	0.369	6.03034e-25	LDHB+ epi	PON2
3.55295e-32	0.830405	0.994	0.968	1.30041e-27	LDHB+ epi	SSR4
2.2527e-22	0.829656	0.79	0.581	8.24509e-18	LDHB+ epi	ARL6IP5
1.50178e-25	0.829644	0.63	0.288	5.49668e-21	LDHB+ epi	FABP5
9.28242e-30	0.82955	0.663	0.294	3.39746e-25	LDHB+ epi	ARMT1
1.10449e-24	0.829264	0.641	0.283	4.04253e-20	LDHB+ epi	MT1F
3.00429e-33	0.829165	0.994	0.894	1.0996e-28	LDHB+ epi	ARF1
2.42417e-26	0.828949	0.867	0.596	8.87269e-22	LDHB+ epi	WDR1
1.3903e-25	0.827894	0.762	0.423	5.08864e-21	LDHB+ epi	GRHPR
1.85099e-30	0.827842	0.928	0.665	6.7748e-26	LDHB+ epi	TXNDC5
9.61883e-23	0.827319	0.867	0.651	3.52059e-18	LDHB+ epi	SOX4
4.54035e-30	0.826695	0.89	0.57	1.66181e-25	LDHB+ epi	SURF4
6.13928e-30	0.826666	0.878	0.56	2.24704e-25	LDHB+ epi	OCIAD1
1.66244e-29	0.826294	0.928	0.693	6.0847e-25	LDHB+ epi	LRPAP1
1.19366e-28	0.826072	0.912	0.617	4.36892e-24	LDHB+ epi	GNB2
3.61307e-20	0.825669	0.807	0.589	1.32242e-15	LDHB+ epi	PERP
6.60059e-32	0.825384	0.652	0.248	2.41588e-27	LDHB+ epi	BHLHE40
4.82153e-31	0.825056	1	0.909	1.76473e-26	LDHB+ epi	TSPAN3
1.68684e-26	0.824897	0.796	0.459	6.17401e-22	LDHB+ epi	STOML2
1.60866e-27	0.82439	0.812	0.441	5.88784e-23	LDHB+ epi	CDK4
4.1731e-31	0.823645	0.713	0.304	1.5274e-26	LDHB+ epi	PPA2
3.63753e-27	0.82313	0.829	0.526	1.33137e-22	LDHB+ epi	PPP1CC
1.7406e-31	0.822645	0.989	0.842	6.37078e-27	LDHB+ epi	HDLBP
3.60796e-32	0.821813	0.989	0.872	1.32055e-27	LDHB+ epi	CTSD
6.91852e-19	0.821626	0.934	0.674	2.53225e-14	LDHB+ epi	IFI27
1.93764e-28	0.82124	0.807	0.462	7.09195e-24	LDHB+ epi	BRI3
7.05851e-24	0.821236	0.912	0.699	2.58349e-19	LDHB+ epi	NEDD8
2.74097e-18	0.821188	0.663	0.4	1.00322e-13	LDHB+ epi	HPGD
4.71535e-25	0.820731	0.674	0.305	1.72586e-20	LDHB+ epi	DIO2
1.49348e-32	0.820647	0.989	0.919	5.46629e-28	LDHB+ epi	NDUFA13
3.19335e-22	0.820563	0.63	0.306	1.1688e-17	LDHB+ epi	AC020916.1
1.37186e-30	0.820324	0.994	0.907	5.02113e-26	LDHB+ epi	MZT2B
2.31036e-27	0.81954	0.818	0.504	8.45617e-23	LDHB+ epi	NDUFC1
7.69783e-26	0.819178	0.923	0.673	2.81748e-21	LDHB+ epi	IL6ST
5.89304e-24	0.818962	0.923	0.748	2.15691e-19	LDHB+ epi	ARL6IP1
1.9992e-26	0.81892	0.812	0.48	7.31726e-22	LDHB+ epi	CCT8
5.90752e-30	0.81863	0.807	0.448	2.16221e-25	LDHB+ epi	BCLAF1
2.83614e-29	0.818215	0.978	0.814	1.03806e-24	LDHB+ epi	C12orf57
2.86513e-13	0.817978	0.707	0.514	1.04867e-08	LDHB+ epi	EPHB3
7.42767e-32	0.817978	0.691	0.298	2.7186e-27	LDHB+ epi	MYC
1.74567e-26	0.816797	0.757	0.398	6.38932e-22	LDHB+ epi	CACYBP
1.51102e-28	0.815743	0.878	0.611	5.53048e-24	LDHB+ epi	GPI
6.09732e-31	0.815435	0.923	0.64	2.23168e-26	LDHB+ epi	ANP32B
3.98901e-28	0.815018	0.873	0.564	1.46002e-23	LDHB+ epi	ATP1B1
1.61048e-29	0.814407	0.89	0.604	5.89453e-25	LDHB+ epi	MRPL20
2.08127e-27	0.813576	0.823	0.536	7.61764e-23	LDHB+ epi	SF3B5
6.70794e-22	0.813251	0.845	0.699	2.45517e-17	LDHB+ epi	CTNNA1
6.54638e-27	0.81311	0.972	0.833	2.39604e-22	LDHB+ epi	DDX39B
6.00615e-30	0.812854	0.906	0.69	2.19831e-25	LDHB+ epi	CLTA
9.87699e-30	0.812125	0.84	0.506	3.61508e-25	LDHB+ epi	MRPL57
1.35461e-32	0.81191	0.657	0.259	4.95803e-28	LDHB+ epi	EBPL
2.3884e-29	0.811629	0.845	0.505	8.74177e-25	LDHB+ epi	TXNL4A
4.36727e-26	0.811622	0.657	0.317	1.59846e-21	LDHB+ epi	METAP2
7.39416e-28	0.811239	0.84	0.505	2.70634e-23	LDHB+ epi	GTF3C6
8.70033e-29	0.81061	0.867	0.58	3.18441e-24	LDHB+ epi	TM9SF2
2.61556e-32	0.810494	0.856	0.498	9.57322e-28	LDHB+ epi	SEPTIN7
5.57484e-28	0.810271	0.912	0.723	2.04045e-23	LDHB+ epi	FKBP1A
4.78091e-26	0.810011	0.884	0.622	1.74986e-21	LDHB+ epi	PALLD
1.9568e-27	0.808421	0.757	0.396	7.16208e-23	LDHB+ epi	PRKDC
2.76892e-27	0.807854	0.829	0.514	1.01345e-22	LDHB+ epi	UBE2I
3.79484e-26	0.807766	0.829	0.546	1.38895e-21	LDHB+ epi	CAPZA2
3.663e-30	0.807016	0.68	0.288	1.3407e-25	LDHB+ epi	JPT1
2.48763e-31	0.806396	0.956	0.788	9.10498e-27	LDHB+ epi	EIF2S3
1.46826e-30	0.805447	0.834	0.462	5.37398e-26	LDHB+ epi	TSTD1
1.80005e-27	0.80504	0.906	0.649	6.58837e-23	LDHB+ epi	CSNK1E
3.15105e-29	0.80503	0.961	0.812	1.15331e-24	LDHB+ epi	CSDE1
2.30484e-23	0.804141	0.801	0.523	8.43595e-19	LDHB+ epi	NOP10
1.43953e-26	0.804007	1	0.983	5.26883e-22	LDHB+ epi	HLA-B
2.68648e-30	0.803901	0.939	0.804	9.83277e-26	LDHB+ epi	EIF5A
1.61206e-24	0.803301	0.989	0.904	5.9003e-20	LDHB+ epi	LAPTM4A
1.41738e-24	0.803167	0.685	0.348	5.18777e-20	LDHB+ epi	CSE1L
2.67537e-29	0.802899	0.978	0.81	9.79213e-25	LDHB+ epi	ERGIC3
1.14958e-26	0.802151	0.724	0.365	4.20759e-22	LDHB+ epi	COX17
5.42589e-25	0.801016	0.895	0.59	1.98593e-20	LDHB+ epi	C9orf16
5.78099e-25	0.800491	0.724	0.406	2.1159e-20	LDHB+ epi	NDUFB6
6.25063e-28	0.799213	0.807	0.472	2.28779e-23	LDHB+ epi	POLR2G
7.82697e-25	0.799198	0.95	0.82	2.86475e-20	LDHB+ epi	CUTA
3.51999e-21	0.79817	0.79	0.533	1.28835e-16	LDHB+ epi	UQCRC2
3.58951e-29	0.798023	0.978	0.837	1.3138e-24	LDHB+ epi	GPX4
7.50874e-25	0.797058	0.801	0.504	2.74827e-20	LDHB+ epi	FAM120A
2.11071e-28	0.796593	0.928	0.642	7.72539e-24	LDHB+ epi	NAA38
2.57798e-10	0.795744	0.818	0.544	9.43565e-06	LDHB+ epi	LINC01480
1.80616e-23	0.795543	0.768	0.44	6.61073e-19	LDHB+ epi	SMARCA4
2.76796e-25	0.795099	0.818	0.546	1.0131e-20	LDHB+ epi	UBE2E3
2.84792e-26	0.794857	0.851	0.519	1.04237e-21	LDHB+ epi	POLR2I
2.29923e-22	0.79321	0.762	0.467	8.41541e-18	LDHB+ epi	SDC2
7.82732e-26	0.792999	0.702	0.353	2.86488e-21	LDHB+ epi	NDUFB3
1.89587e-29	0.792814	0.613	0.237	6.93908e-25	LDHB+ epi	STXBP6
4.79071e-22	0.79248	0.834	0.57	1.75345e-17	LDHB+ epi	TMEM165
1.8371e-24	0.792155	0.807	0.537	6.72396e-20	LDHB+ epi	TRA2B
6.2374e-26	0.791971	0.906	0.715	2.28295e-21	LDHB+ epi	TUFM
5.45284e-33	0.791488	0.856	0.483	1.99579e-28	LDHB+ epi	PSMD2
8.30748e-26	0.791377	0.939	0.837	3.04062e-21	LDHB+ epi	NME4
3.24318e-24	0.791025	0.785	0.49	1.18704e-19	LDHB+ epi	COA3
2.89191e-22	0.789569	0.569	0.243	1.05847e-17	LDHB+ epi	BCAT1
1.34804e-25	0.788815	0.901	0.675	4.93395e-21	LDHB+ epi	VCP
6.74866e-27	0.788531	0.917	0.778	2.47008e-22	LDHB+ epi	SLC25A1
3.06707e-26	0.788128	0.923	0.706	1.12258e-21	LDHB+ epi	KHDRBS1
2.25494e-26	0.787987	0.923	0.715	8.25332e-22	LDHB+ epi	CALU
4.25566e-25	0.787413	0.873	0.589	1.55761e-20	LDHB+ epi	CITED4
1.5132e-23	0.786243	0.84	0.627	5.53847e-19	LDHB+ epi	TLE1
1.67078e-27	0.785903	0.956	0.784	6.11521e-23	LDHB+ epi	IMPDH2
3.6514e-25	0.785103	0.862	0.627	1.33645e-20	LDHB+ epi	NASP
4.72162e-22	0.78435	0.68	0.343	1.72816e-17	LDHB+ epi	SGK1
2.59525e-25	0.783991	0.901	0.704	9.49887e-21	LDHB+ epi	PIGT
1.48935e-25	0.783832	0.801	0.484	5.45118e-21	LDHB+ epi	STT3B
2.55538e-25	0.783421	0.923	0.735	9.35295e-21	LDHB+ epi	APLP2
8.60398e-29	0.783237	0.845	0.549	3.14914e-24	LDHB+ epi	HNRNPL
2.10135e-20	0.782825	0.768	0.488	7.69117e-16	LDHB+ epi	HS6ST1
8.96858e-27	0.78282	0.834	0.502	3.28259e-22	LDHB+ epi	ZNF664
6.53913e-25	0.782586	0.867	0.606	2.39339e-20	LDHB+ epi	RBMX
6.82855e-27	0.78233	0.934	0.741	2.49932e-22	LDHB+ epi	PTBP1
4.92015e-29	0.782274	0.575	0.195	1.80082e-24	LDHB+ epi	GADD45B
2.54035e-30	0.78224	0.746	0.343	9.29794e-26	LDHB+ epi	AGRN
7.60119e-27	0.78216	0.867	0.544	2.78211e-22	LDHB+ epi	FKBP9
4.60463e-28	0.781169	0.862	0.535	1.68534e-23	LDHB+ epi	SMARCE1
5.22715e-23	0.781	0.906	0.696	1.91319e-18	LDHB+ epi	GANAB
9.41757e-26	0.780804	0.901	0.631	3.44692e-21	LDHB+ epi	RBBP4
2.48795e-27	0.779914	0.834	0.511	9.10613e-23	LDHB+ epi	LAMTOR1
2.8827e-31	0.779696	0.994	0.937	1.0551e-26	LDHB+ epi	EEF1D
7.1e-24	0.779401	0.939	0.827	2.59867e-19	LDHB+ epi	C19orf53
1.2382e-20	0.779387	0.729	0.44	4.53193e-16	LDHB+ epi	MAP2K6
3.90744e-25	0.778742	0.757	0.444	1.43016e-20	LDHB+ epi	COPB2
5.94282e-27	0.778626	0.95	0.825	2.17513e-22	LDHB+ epi	COL18A1
3.8924e-30	0.778403	0.95	0.788	1.42466e-25	LDHB+ epi	PTK7
1.0973e-25	0.777789	0.724	0.385	4.01622e-21	LDHB+ epi	MRPL14
2.67386e-27	0.77762	0.873	0.586	9.78658e-23	LDHB+ epi	ARPC2
2.28046e-30	0.777532	0.994	0.969	8.34671e-26	LDHB+ epi	CALR
7.25148e-24	0.777144	0.912	0.731	2.65411e-19	LDHB+ epi	SAP18
6.50105e-25	0.777078	0.867	0.589	2.37945e-20	LDHB+ epi	NDUFS6
3.95964e-24	0.77704	0.785	0.477	1.44927e-19	LDHB+ epi	HNRNPH2
2.48328e-25	0.776755	0.851	0.546	9.08905e-21	LDHB+ epi	MDH2
4.59913e-25	0.776423	0.867	0.593	1.68333e-20	LDHB+ epi	DARS
1.04404e-22	0.776416	0.867	0.616	3.8213e-18	LDHB+ epi	SNHG19
1.18096e-19	0.776122	0.63	0.327	4.32242e-15	LDHB+ epi	ERRFI1
4.58056e-22	0.775913	0.823	0.599	1.67653e-17	LDHB+ epi	COL7A1
1.72821e-26	0.775855	0.901	0.643	6.32541e-22	LDHB+ epi	COPZ1
1.43311e-23	0.775693	0.713	0.411	5.24533e-19	LDHB+ epi	CAT
8.88724e-28	0.774748	0.934	0.752	3.25282e-23	LDHB+ epi	ILF3
9.30755e-26	0.774561	0.735	0.381	3.40666e-21	LDHB+ epi	NUDT21
4.32214e-24	0.774202	0.912	0.756	1.58195e-19	LDHB+ epi	SF3B1
2.02678e-23	0.77359	0.878	0.649	7.41823e-19	LDHB+ epi	PSME2
1.06617e-25	0.773538	0.956	0.791	3.9023e-21	LDHB+ epi	SSR3
7.85957e-24	0.773393	0.89	0.709	2.87668e-19	LDHB+ epi	KRTCAP2
4.33955e-25	0.773128	0.972	0.88	1.58832e-20	LDHB+ epi	GABARAP
5.72356e-26	0.772757	0.84	0.549	2.09488e-21	LDHB+ epi	ATP5MC1
6.7288e-27	0.771907	0.746	0.401	2.46281e-22	LDHB+ epi	TCEAL9
1.24342e-21	0.77175	0.713	0.398	4.55105e-17	LDHB+ epi	GGCT
3.28388e-27	0.771291	0.845	0.514	1.20193e-22	LDHB+ epi	SDF2L1
8.81504e-23	0.771265	0.729	0.419	3.22639e-18	LDHB+ epi	CYC1
5.20531e-31	0.770449	0.945	0.681	1.90519e-26	LDHB+ epi	DDX3X
5.49867e-21	0.76911	0.934	0.858	2.01257e-16	LDHB+ epi	PAPSS1
1.17736e-27	0.768484	0.945	0.773	4.30925e-23	LDHB+ epi	TMEM59
2.16617e-17	0.768345	0.812	0.542	7.9284e-13	LDHB+ epi	ID4
3.68521e-23	0.767337	0.878	0.604	1.34882e-18	LDHB+ epi	MYDGF
4.41591e-27	0.766495	0.906	0.664	1.61627e-22	LDHB+ epi	CSNK1A1
2.16892e-25	0.766105	0.818	0.507	7.93848e-21	LDHB+ epi	PTP4A2
1.21444e-17	0.765731	0.718	0.454	4.44499e-13	LDHB+ epi	TPD52L1
1.51931e-27	0.765415	0.867	0.558	5.56081e-23	LDHB+ epi	UBE2L3
7.88389e-27	0.765201	0.845	0.543	2.88558e-22	LDHB+ epi	OXA1L
4.67837e-25	0.765189	0.762	0.428	1.71233e-20	LDHB+ epi	SUMO1
1.46333e-23	0.765181	0.785	0.47	5.35592e-19	LDHB+ epi	DUSP23
4.72371e-24	0.765012	0.856	0.598	1.72892e-19	LDHB+ epi	XPO1
2.83965e-23	0.764453	0.878	0.688	1.03934e-18	LDHB+ epi	ZFAND5
2.3441e-25	0.764173	0.95	0.781	8.57966e-21	LDHB+ epi	NDUFA3
6.1652e-25	0.763891	0.818	0.54	2.25653e-20	LDHB+ epi	COPA
1.42403e-23	0.763868	0.773	0.451	5.21211e-19	LDHB+ epi	CD320
7.33862e-25	0.763438	0.928	0.762	2.68601e-20	LDHB+ epi	SULF2
7.32786e-22	0.763295	0.79	0.523	2.68207e-17	LDHB+ epi	NDUFB8
9.78374e-24	0.762966	0.923	0.725	3.58095e-19	LDHB+ epi	TAGLN2
1.47298e-26	0.762949	0.923	0.727	5.39126e-22	LDHB+ epi	BCAP31
1.05204e-22	0.762343	0.829	0.586	3.85057e-18	LDHB+ epi	EIF4G1
1.10421e-25	0.762059	0.785	0.467	4.04151e-21	LDHB+ epi	NDUFA6
3.24063e-23	0.761912	0.768	0.435	1.1861e-18	LDHB+ epi	UBE2N
2.46298e-17	0.761809	0.624	0.381	9.01476e-13	LDHB+ epi	MT1E
4.90101e-27	0.761668	0.89	0.609	1.79382e-22	LDHB+ epi	PHB
4.79684e-23	0.761635	0.68	0.36	1.75569e-18	LDHB+ epi	PLEKHA5
5.44317e-19	0.761162	0.646	0.344	1.99225e-14	LDHB+ epi	KCNG1
2.58287e-25	0.760834	0.878	0.602	9.45356e-21	LDHB+ epi	DDB1
1.66264e-20	0.7601	0.934	0.765	6.08544e-16	LDHB+ epi	COL6A3
2.6642e-21	0.759899	0.823	0.558	9.75124e-17	LDHB+ epi	PDCD6
6.42678e-28	0.759878	1	0.967	2.35227e-23	LDHB+ epi	TMBIM6
4.18985e-25	0.759638	0.878	0.743	1.53353e-20	LDHB+ epi	CCNI
4.52685e-27	0.759606	0.818	0.46	1.65687e-22	LDHB+ epi	SAMM50
1.43586e-19	0.75927	0.862	0.653	5.25539e-15	LDHB+ epi	PRR15
4.95882e-21	0.759153	0.657	0.374	1.81498e-16	LDHB+ epi	SSB
3.90949e-22	0.758695	0.657	0.34	1.43091e-17	LDHB+ epi	VPS4B
5.80197e-28	0.758531	0.956	0.746	2.12358e-23	LDHB+ epi	FCGRT
1.31342e-24	0.758376	0.851	0.567	4.80726e-20	LDHB+ epi	HSPA9
1.20622e-24	0.75821	0.657	0.322	4.41487e-20	LDHB+ epi	SNRPB2
3.67569e-23	0.758054	0.669	0.332	1.34534e-18	LDHB+ epi	WNT5A
2.4055e-22	0.757791	0.757	0.46	8.80439e-18	LDHB+ epi	TM7SF3
8.75127e-29	0.757596	0.878	0.579	3.20305e-24	LDHB+ epi	NPTN
3.30147e-22	0.757593	0.829	0.625	1.20837e-17	LDHB+ epi	RBM4
3.62318e-20	0.757542	0.845	0.62	1.32612e-15	LDHB+ epi	WDR77
2.13352e-28	0.757441	0.873	0.578	7.8089e-24	LDHB+ epi	CSNK2B
6.57883e-27	0.756475	0.884	0.611	2.40792e-22	LDHB+ epi	NUDC
1.38832e-21	0.756113	0.884	0.707	5.0814e-17	LDHB+ epi	PRDX4
3.52364e-23	0.755692	0.856	0.623	1.28969e-18	LDHB+ epi	ACTR2
3.64746e-23	0.755583	0.878	0.641	1.33501e-18	LDHB+ epi	SEC62
4.18624e-24	0.755124	0.961	0.772	1.53221e-19	LDHB+ epi	TMED9
4.40825e-23	0.754968	0.829	0.504	1.61346e-18	LDHB+ epi	PPP4C
5.19906e-21	0.754644	0.867	0.61	1.90291e-16	LDHB+ epi	PAPOLA
1.79288e-20	0.754582	0.779	0.489	6.56212e-16	LDHB+ epi	CRABP2
1.38839e-26	0.754481	0.657	0.279	5.08163e-22	LDHB+ epi	TOP2A
1.8644e-25	0.754185	0.751	0.405	6.82388e-21	LDHB+ epi	SEC13
4.09604e-23	0.753847	0.934	0.785	1.49919e-18	LDHB+ epi	ATP6V1G1
4.48149e-25	0.753764	0.746	0.448	1.64027e-20	LDHB+ epi	GSPT1
3.90836e-23	0.753677	0.829	0.549	1.4305e-18	LDHB+ epi	ATP6V0B
7.27072e-25	0.753374	0.79	0.472	2.66116e-20	LDHB+ epi	SNRNP200
2.63728e-22	0.753006	0.834	0.586	9.65271e-18	LDHB+ epi	CHD4
2.16338e-24	0.752577	0.718	0.412	7.91818e-20	LDHB+ epi	TOP2B
4.20422e-27	0.752437	0.895	0.617	1.53879e-22	LDHB+ epi	MTCH1
1.26172e-25	0.752412	0.807	0.47	4.61803e-21	LDHB+ epi	SNRPC
1.02636e-26	0.752403	0.757	0.425	3.75657e-22	LDHB+ epi	TARDBP
2.6218e-21	0.752349	0.762	0.498	9.59604e-17	LDHB+ epi	SLC39A8
7.84617e-23	0.752342	0.823	0.559	2.87178e-18	LDHB+ epi	ARPC5
2.11017e-22	0.752288	0.779	0.485	7.72345e-18	LDHB+ epi	RCC2
2.14128e-14	0.751953	0.812	0.569	7.8373e-10	LDHB+ epi	EMID1
9.73498e-23	0.751631	0.956	0.757	3.5631e-18	LDHB+ epi	JTB
2.07582e-19	0.751343	0.812	0.581	7.5977e-15	LDHB+ epi	MFAP2
9.95531e-23	0.751325	0.773	0.485	3.64374e-18	LDHB+ epi	CD44
5.59568e-23	0.750845	0.867	0.601	2.04807e-18	LDHB+ epi	RHOB
3.5554e-26	0.750557	0.878	0.628	1.30131e-21	LDHB+ epi	ADAR
6.85491e-27	0.750401	0.812	0.446	2.50896e-22	LDHB+ epi	PAICS
2.00216e-23	0.750197	0.757	0.416	7.3281e-19	LDHB+ epi	MRPL3
3.29118e-22	0.750119	0.558	0.23	1.2046e-17	LDHB+ epi	ETV5
4.14219e-21	0.749751	0.862	0.599	1.51608e-16	LDHB+ epi	C11orf58
3.34704e-28	0.748401	0.779	0.393	1.22505e-23	LDHB+ epi	COX14
1.73284e-26	0.74838	0.901	0.659	6.34236e-22	LDHB+ epi	ATP6V0E1
1.34983e-21	0.748256	0.773	0.488	4.94051e-17	LDHB+ epi	MGLL
1.83221e-18	0.748074	0.641	0.359	6.70607e-14	LDHB+ epi	KLF5
1.85473e-19	0.747565	0.74	0.478	6.7885e-15	LDHB+ epi	CELF1
2.74346e-19	0.746895	0.729	0.475	1.00413e-14	LDHB+ epi	TXNL1
7.68339e-16	0.746531	0.923	0.752	2.8122e-11	LDHB+ epi	CLDN3
5.35714e-21	0.74585	0.923	0.741	1.96077e-16	LDHB+ epi	LY6E
2.85088e-26	0.7455	0.796	0.483	1.04345e-21	LDHB+ epi	TCF12
1.04133e-21	0.744264	0.779	0.511	3.81137e-17	LDHB+ epi	C1orf43
3.8805e-24	0.743965	0.912	0.7	1.4203e-19	LDHB+ epi	IRF2BP2
4.02261e-24	0.743642	0.674	0.346	1.47231e-19	LDHB+ epi	TM9SF1
5.32144e-23	0.74362	0.895	0.669	1.9477e-18	LDHB+ epi	KDELR1
5.32152e-20	0.743103	0.785	0.546	1.94773e-15	LDHB+ epi	RAB13
8.59173e-22	0.743048	0.768	0.477	3.14466e-17	LDHB+ epi	YBX3
8.22795e-21	0.742725	0.884	0.684	3.01151e-16	LDHB+ epi	DANCR
1.26959e-25	0.74254	0.934	0.779	4.64682e-21	LDHB+ epi	APRT
9.49963e-24	0.742413	0.901	0.678	3.47696e-19	LDHB+ epi	ARGLU1
9.72113e-19	0.7416	0.608	0.326	3.55803e-14	LDHB+ epi	HGD
1.47568e-18	0.741132	0.519	0.232	5.40115e-14	LDHB+ epi	XG
1.81632e-29	0.740676	0.773	0.372	6.64791e-25	LDHB+ epi	GALNT1
1.5045e-24	0.73974	0.801	0.484	5.50663e-20	LDHB+ epi	SDCBP
4.89098e-22	0.739729	0.901	0.698	1.79015e-17	LDHB+ epi	TTC3
6.78966e-25	0.738531	0.856	0.633	2.48508e-20	LDHB+ epi	PSMB7
1.36339e-26	0.738155	0.696	0.33	4.99015e-22	LDHB+ epi	PFDN2
2.40264e-20	0.73815	0.751	0.469	8.79389e-16	LDHB+ epi	KTN1
1.87236e-24	0.738038	0.878	0.611	6.85303e-20	LDHB+ epi	SF3B2
2.93648e-21	0.737906	0.796	0.53	1.07478e-16	LDHB+ epi	BNIP3L
1.53973e-23	0.737642	0.807	0.507	5.63558e-19	LDHB+ epi	PSMD8
2.03078e-19	0.737266	0.873	0.649	7.43286e-15	LDHB+ epi	RAB1B
9.69323e-24	0.737026	0.89	0.68	3.54782e-19	LDHB+ epi	SRSF11
5.8508e-27	0.736763	0.895	0.643	2.14145e-22	LDHB+ epi	DDOST
1.76035e-23	0.736381	0.818	0.553	6.44306e-19	LDHB+ epi	TMEM248
9.18599e-22	0.73611	0.878	0.67	3.36216e-17	LDHB+ epi	C6orf62
1.61907e-24	0.735786	0.834	0.544	5.92597e-20	LDHB+ epi	ATP2A2
6.64936e-23	0.735667	0.552	0.222	2.43373e-18	LDHB+ epi	REC8
1.72127e-21	0.735605	0.768	0.493	6.30003e-17	LDHB+ epi	SRI
1.8368e-24	0.734315	0.729	0.385	6.72288e-20	LDHB+ epi	EIF2S2
2.28863e-25	0.733989	0.934	0.747	8.37663e-21	LDHB+ epi	FBL
9.64112e-23	0.73356	0.79	0.494	3.52875e-18	LDHB+ epi	CHMP3
6.17161e-22	0.733494	0.74	0.444	2.25887e-17	LDHB+ epi	STMP1
3.47276e-19	0.733273	0.84	0.651	1.27107e-14	LDHB+ epi	MLF2
1.25518e-17	0.733179	0.657	0.385	4.5941e-13	LDHB+ epi	EPS8
4.66958e-19	0.732812	0.624	0.328	1.70911e-14	LDHB+ epi	NOSTRIN
3.63728e-26	0.732653	0.856	0.522	1.33128e-21	LDHB+ epi	PRELID1
5.58469e-16	0.732627	0.884	0.685	2.04405e-11	LDHB+ epi	CTSH
5.81743e-22	0.732481	0.851	0.564	2.12924e-17	LDHB+ epi	LAMTOR5
1.61455e-23	0.73227	0.746	0.43	5.9094e-19	LDHB+ epi	HMGB3
1.48688e-23	0.731788	0.834	0.543	5.44212e-19	LDHB+ epi	PSMD13
1.48057e-17	0.731603	0.773	0.565	5.41903e-13	LDHB+ epi	COA8
5.20964e-21	0.731268	0.912	0.715	1.90678e-16	LDHB+ epi	NR2F2
2.81832e-17	0.731112	0.928	0.7	1.03153e-12	LDHB+ epi	DNAJB1
7.45689e-23	0.730991	0.785	0.485	2.7293e-18	LDHB+ epi	SARNP
4.04391e-21	0.730882	0.956	0.802	1.48011e-16	LDHB+ epi	ZNF516
7.48919e-16	0.730775	0.895	0.735	2.74112e-11	LDHB+ epi	LINC01541
2.49789e-21	0.730479	0.812	0.551	9.14253e-17	LDHB+ epi	MTDH
3.81268e-24	0.730007	0.928	0.756	1.39548e-19	LDHB+ epi	EIF3G
3.0514e-19	0.729903	0.746	0.475	1.11684e-14	LDHB+ epi	NUDT4
3.69075e-20	0.729434	0.901	0.672	1.35085e-15	LDHB+ epi	XBP1
2.80172e-29	0.729419	0.53	0.17	1.02546e-24	LDHB+ epi	LOXL1
1.1156e-22	0.728973	0.762	0.475	4.08322e-18	LDHB+ epi	SDHC
3.39149e-25	0.728773	0.812	0.475	1.24132e-20	LDHB+ epi	RAD23B
1.41436e-25	0.728321	0.972	0.899	5.17669e-21	LDHB+ epi	CAPNS1
9.03856e-26	0.72786	0.773	0.419	3.3082e-21	LDHB+ epi	FDFT1
3.80717e-23	0.727482	0.851	0.609	1.39346e-18	LDHB+ epi	NAP1L4
4.36737e-28	0.72723	0.945	0.684	1.5985e-23	LDHB+ epi	ATP2B4
3.81141e-23	0.727224	0.79	0.469	1.39501e-18	LDHB+ epi	PSMB6
4.17905e-26	0.727125	0.867	0.574	1.52957e-21	LDHB+ epi	MRPL52
7.48967e-27	0.727102	0.928	0.731	2.74129e-22	LDHB+ epi	USP22
3.53694e-26	0.727037	0.746	0.395	1.29455e-21	LDHB+ epi	NOP56
1.19609e-26	0.726995	0.757	0.39	4.37781e-22	LDHB+ epi	MRPS16
1.09133e-34	0.725349	0.42	0.079	3.99436e-30	LDHB+ epi	AC025580.1
1.98884e-19	0.724123	0.785	0.532	7.27936e-15	LDHB+ epi	RTN3
2.08522e-27	0.723989	0.862	0.558	7.63213e-23	LDHB+ epi	FIS1
1.08745e-23	0.723333	0.79	0.512	3.98019e-19	LDHB+ epi	AHCYL1
3.44158e-22	0.723086	0.856	0.636	1.25965e-17	LDHB+ epi	HADHB
5.92649e-23	0.722196	0.95	0.851	2.16916e-18	LDHB+ epi	CDC42
1.08507e-20	0.721948	0.762	0.47	3.97146e-16	LDHB+ epi	KIF5B
6.38612e-28	0.72122	0.851	0.499	2.33738e-23	LDHB+ epi	GSTO1
4.76809e-24	0.720572	0.757	0.428	1.74517e-19	LDHB+ epi	PPM1G
9.30046e-21	0.720487	0.834	0.591	3.40406e-16	LDHB+ epi	SCARB2
4.94558e-23	0.720478	0.956	0.802	1.81013e-18	LDHB+ epi	RNASEK
2.61577e-27	0.720291	0.818	0.452	9.57398e-23	LDHB+ epi	CYCS
9.09944e-22	0.720023	0.895	0.694	3.33049e-17	LDHB+ epi	LGALS3
1.06805e-27	0.720016	0.873	0.543	3.90916e-23	LDHB+ epi	LAMP2
8.24492e-20	0.719945	0.796	0.581	3.01772e-15	LDHB+ epi	SYPL1
7.93731e-23	0.719414	0.812	0.525	2.90513e-18	LDHB+ epi	TAF1D
1.52075e-20	0.719354	0.68	0.378	5.56608e-16	LDHB+ epi	SMIM26
8.96046e-21	0.71887	0.89	0.688	3.27962e-16	LDHB+ epi	TMED3
9.27321e-21	0.718822	0.851	0.604	3.39409e-16	LDHB+ epi	SNHG9
4.18856e-26	0.718802	0.713	0.369	1.53305e-21	LDHB+ epi	MESD
1.19509e-24	0.71855	0.845	0.536	4.37414e-20	LDHB+ epi	MIDN
2.77086e-23	0.718477	0.652	0.312	1.01416e-18	LDHB+ epi	SMYD2
5.76678e-27	0.71847	0.939	0.696	2.1107e-22	LDHB+ epi	SSR1
3.04827e-21	0.717279	0.884	0.674	1.1157e-16	LDHB+ epi	IP6K2
1.43116e-25	0.716866	0.818	0.483	5.23817e-21	LDHB+ epi	NDUFA10
6.17993e-22	0.716724	0.823	0.531	2.26192e-17	LDHB+ epi	CAPZA1
2.25712e-20	0.716478	0.79	0.485	8.2613e-16	LDHB+ epi	BCAP29
6.04928e-21	0.716354	0.89	0.706	2.2141e-16	LDHB+ epi	LAMTOR4
8.15723e-19	0.716062	0.757	0.474	2.98563e-14	LDHB+ epi	POLR2F
6.52395e-21	0.715926	0.773	0.475	2.38783e-16	LDHB+ epi	SIVA1
1.69541e-22	0.715521	0.851	0.602	6.20537e-18	LDHB+ epi	GOLPH3
1.41359e-23	0.715459	0.768	0.423	5.17388e-19	LDHB+ epi	VPS35
6.55314e-27	0.715167	0.685	0.304	2.39851e-22	LDHB+ epi	COA4
1.29551e-15	0.714383	0.702	0.456	4.74171e-11	LDHB+ epi	SLC15A2
2.55568e-25	0.714294	0.823	0.526	9.35403e-21	LDHB+ epi	BRD2
4.5902e-23	0.714067	0.856	0.579	1.68006e-18	LDHB+ epi	KRT10
6.3238e-20	0.714061	0.685	0.406	2.31457e-15	LDHB+ epi	PSMC6
6.26302e-26	0.713852	0.746	0.406	2.29233e-21	LDHB+ epi	TMPO
3.98137e-21	0.713804	0.641	0.319	1.45722e-16	LDHB+ epi	CREG1
1.06895e-20	0.713271	0.641	0.338	3.91245e-16	LDHB+ epi	ZBTB8OS
1.49037e-22	0.713205	0.934	0.748	5.45489e-18	LDHB+ epi	ECI1
2.15188e-23	0.712829	0.768	0.451	7.87608e-19	LDHB+ epi	CIAO2B
1.51973e-16	0.712785	0.967	0.874	5.56235e-12	LDHB+ epi	COL5A1
1.72707e-25	0.712769	0.851	0.556	6.32125e-21	LDHB+ epi	STARD7
1.45247e-22	0.712757	0.95	0.82	5.3162e-18	LDHB+ epi	H1FX
2.14601e-26	0.712723	0.663	0.306	7.85461e-22	LDHB+ epi	HIGD1A
1.13878e-25	0.712406	0.956	0.774	4.16804e-21	LDHB+ epi	NDUFB7
3.39851e-23	0.712306	0.79	0.493	1.24389e-18	LDHB+ epi	MAPK1IP1L
3.92107e-23	0.712185	0.746	0.391	1.43515e-18	LDHB+ epi	NARS
6.83945e-27	0.712009	0.713	0.331	2.50331e-22	LDHB+ epi	NDUFA8
1.54406e-18	0.711489	0.834	0.648	5.65143e-14	LDHB+ epi	HTRA1
5.38865e-20	0.711366	0.497	0.204	1.9723e-15	LDHB+ epi	GJA4
1.25689e-26	0.710739	0.768	0.422	4.60035e-22	LDHB+ epi	DLG5
9.538e-20	0.71052	0.834	0.563	3.491e-15	LDHB+ epi	GOLM1
3.01635e-25	0.710423	0.398	0.102	1.10401e-20	LDHB+ epi	FGF9
9.7161e-26	0.710268	0.785	0.446	3.55619e-21	LDHB+ epi	HSPA4
5.66777e-27	0.709725	0.851	0.535	2.07446e-22	LDHB+ epi	UGDH
5.43435e-22	0.70942	0.884	0.631	1.98903e-17	LDHB+ epi	SEPTIN9
1.26589e-21	0.70921	0.807	0.507	4.63327e-17	LDHB+ epi	POLR2E
1.34696e-20	0.709019	0.724	0.423	4.93001e-16	LDHB+ epi	UQCRFS1
3.41632e-20	0.708965	0.635	0.321	1.25041e-15	LDHB+ epi	CCNG1
4.16792e-22	0.708838	0.729	0.422	1.5255e-17	LDHB+ epi	ZDHHC9
3.09829e-26	0.708728	0.652	0.284	1.13401e-21	LDHB+ epi	NOP58
4.8661e-22	0.708069	0.707	0.411	1.78104e-17	LDHB+ epi	ANP32A
3.96072e-18	0.708029	0.823	0.616	1.44966e-13	LDHB+ epi	RAB2A
3.42107e-21	0.707901	0.762	0.486	1.25215e-16	LDHB+ epi	PDAP1
5.23054e-26	0.707804	0.729	0.37	1.91443e-21	LDHB+ epi	FAM210B
5.77885e-26	0.706957	0.906	0.62	2.11512e-21	LDHB+ epi	SON
6.5096e-18	0.706928	0.602	0.319	2.38258e-13	LDHB+ epi	GREM2
4.12045e-24	0.706542	0.79	0.517	1.50812e-19	LDHB+ epi	POLR2H
9.62538e-22	0.706082	0.691	0.354	3.52298e-17	LDHB+ epi	THOC7
6.52987e-19	0.705949	0.729	0.451	2.39e-14	LDHB+ epi	C1orf122
2.57551e-18	0.705592	0.818	0.657	9.42663e-14	LDHB+ epi	QARS
1.21683e-27	0.705462	0.657	0.273	4.4537e-23	LDHB+ epi	CAMTA1
1.75928e-20	0.705144	0.685	0.37	6.43913e-16	LDHB+ epi	ACSL4
6.06134e-18	0.704943	0.945	0.784	2.21851e-13	LDHB+ epi	ANAPC4
5.46736e-27	0.704799	0.961	0.848	2.00111e-22	LDHB+ epi	UBA1
5.76595e-25	0.704483	0.923	0.657	2.1104e-20	LDHB+ epi	DAZAP2
1.63261e-20	0.704445	0.796	0.522	5.97553e-16	LDHB+ epi	UFC1
1.64566e-17	0.704315	0.829	0.641	6.02329e-13	LDHB+ epi	CS
1.17229e-24	0.704291	0.812	0.495	4.29069e-20	LDHB+ epi	ATXN10
6.5838e-21	0.704274	0.818	0.581	2.40974e-16	LDHB+ epi	CTTN
1.67793e-22	0.70341	0.669	0.337	6.1414e-18	LDHB+ epi	SEPTIN11
1.08072e-22	0.703354	0.707	0.386	3.95554e-18	LDHB+ epi	SRP72
6.40462e-28	0.70318	0.63	0.254	2.34416e-23	LDHB+ epi	PIM3
1.87824e-26	0.70282	0.663	0.3	6.87454e-22	LDHB+ epi	KPNA2
4.28852e-29	0.702501	0.994	0.993	1.56964e-24	LDHB+ epi	PSAP
2.59281e-23	0.702192	0.68	0.333	9.48995e-19	LDHB+ epi	UBQLN1
6.24917e-19	0.702092	0.851	0.633	2.28726e-14	LDHB+ epi	CCND2
4.41269e-27	0.701918	0.757	0.388	1.61509e-22	LDHB+ epi	PGD
2.46296e-24	0.701891	0.68	0.328	9.01468e-20	LDHB+ epi	FAM3C
3.1507e-22	0.701275	0.862	0.635	1.15319e-17	LDHB+ epi	SNX3
1.47416e-18	0.699736	0.674	0.423	5.39556e-14	LDHB+ epi	ATP6V1F
6.73922e-25	0.699425	0.691	0.343	2.46662e-20	LDHB+ epi	ATIC
1.02754e-22	0.699129	0.994	0.938	3.76091e-18	LDHB+ epi	LGALS3BP
1.97205e-20	0.698995	0.624	0.316	7.2179e-16	LDHB+ epi	CXADR
1.76265e-18	0.698742	0.641	0.349	6.45149e-14	LDHB+ epi	PLLP
9.76872e-27	0.698276	0.591	0.23	3.57545e-22	LDHB+ epi	EMC6
1.02133e-21	0.697651	0.757	0.453	3.73818e-17	LDHB+ epi	DNAJC8
1.98968e-20	0.697499	0.685	0.374	7.28241e-16	LDHB+ epi	RPL7L1
2.19498e-30	0.696951	0.702	0.281	8.03386e-26	LDHB+ epi	GTF2H5
1.78696e-19	0.696833	0.707	0.426	6.54046e-15	LDHB+ epi	COL14A1
3.23546e-22	0.696709	0.691	0.364	1.18421e-17	LDHB+ epi	PSMD7
6.26047e-16	0.696378	0.834	0.569	2.29139e-11	LDHB+ epi	SLC39A6
3.90577e-18	0.696269	0.773	0.526	1.42955e-13	LDHB+ epi	CMTM6
3.3904e-19	0.696159	0.657	0.372	1.24092e-14	LDHB+ epi	VPS29
5.04329e-19	0.696148	0.613	0.309	1.84589e-14	LDHB+ epi	SEL1L3
1.72324e-24	0.696141	0.619	0.272	6.30723e-20	LDHB+ epi	RWDD1
1.08364e-18	0.696	0.68	0.399	3.96622e-14	LDHB+ epi	HEXIM1
1.04407e-18	0.695636	0.834	0.621	3.82141e-14	LDHB+ epi	PRMT1
4.06131e-22	0.695614	0.646	0.328	1.48648e-17	LDHB+ epi	GTF2A2
5.65335e-19	0.695476	0.84	0.577	2.06918e-14	LDHB+ epi	GSTK1
3.59959e-22	0.695083	0.917	0.752	1.31749e-17	LDHB+ epi	PFKL
1.06341e-23	0.694875	0.718	0.375	3.8922e-19	LDHB+ epi	ENAH
1.92455e-17	0.694857	0.829	0.628	7.04403e-13	LDHB+ epi	PCNP
1.48711e-19	0.694806	0.751	0.486	5.44297e-15	LDHB+ epi	PNN
3.15867e-23	0.694615	0.751	0.447	1.1561e-18	LDHB+ epi	PPP2CA
4.38915e-21	0.694594	0.851	0.575	1.60647e-16	LDHB+ epi	PTPRF
2.57352e-19	0.694539	0.95	0.817	9.41934e-15	LDHB+ epi	SELENOW
3.34837e-23	0.694131	0.79	0.473	1.22554e-18	LDHB+ epi	RAD23A
3.24263e-19	0.693929	0.823	0.572	1.18684e-14	LDHB+ epi	SPCS3
3.42361e-22	0.693783	0.873	0.673	1.25308e-17	LDHB+ epi	CTBP1
1.63233e-22	0.693184	0.674	0.357	5.97449e-18	LDHB+ epi	DNAJB11
1.59332e-17	0.692592	0.773	0.552	5.83171e-13	LDHB+ epi	SRSF7
1.14553e-21	0.692574	0.878	0.646	4.19275e-17	LDHB+ epi	ATRAID
1.09034e-22	0.69186	0.878	0.612	3.99074e-18	LDHB+ epi	PSMC3
9.72008e-18	0.691813	0.895	0.749	3.55765e-13	LDHB+ epi	COL4A1
6.12395e-17	0.691557	0.785	0.553	2.24143e-12	LDHB+ epi	IL20RA
1.11281e-13	0.689964	0.713	0.491	4.07301e-09	LDHB+ epi	IFNGR1
4.0644e-25	0.689864	0.818	0.509	1.48761e-20	LDHB+ epi	PNKD
1.93289e-21	0.689556	0.928	0.709	7.07457e-17	LDHB+ epi	MZT2A
1.19204e-17	0.689465	0.84	0.614	4.36298e-13	LDHB+ epi	SFRP1
9.67592e-25	0.689409	0.972	0.902	3.54148e-20	LDHB+ epi	ATP5F1D
4.15742e-23	0.688982	0.901	0.601	1.52166e-18	LDHB+ epi	ELP3
3.05493e-16	0.68894	0.912	0.721	1.11814e-11	LDHB+ epi	TUBA1A
4.09658e-19	0.688624	0.862	0.623	1.49939e-14	LDHB+ epi	HEXA
4.05205e-23	0.688506	0.729	0.398	1.48309e-18	LDHB+ epi	PARP1
1.13571e-24	0.687857	0.652	0.309	4.1568e-20	LDHB+ epi	MRPS6
7.81249e-20	0.687755	0.729	0.448	2.85945e-15	LDHB+ epi	FKBP3
6.20512e-15	0.687745	0.619	0.351	2.27114e-10	LDHB+ epi	ELF3
4.19414e-22	0.686404	0.972	0.916	1.5351e-17	LDHB+ epi	NORAD
1.60392e-19	0.686396	0.807	0.598	5.87053e-15	LDHB+ epi	RHEB
7.00725e-21	0.686301	0.746	0.435	2.56472e-16	LDHB+ epi	MCM3
1.04312e-19	0.686295	0.773	0.493	3.81792e-15	LDHB+ epi	MBTPS1
9.46011e-22	0.686137	0.807	0.526	3.46249e-17	LDHB+ epi	MAT2A
2.50119e-22	0.685842	0.702	0.389	9.15461e-18	LDHB+ epi	COX20
9.27818e-22	0.685772	0.818	0.578	3.39591e-17	LDHB+ epi	PTEN
5.39942e-20	0.685717	0.989	0.921	1.97624e-15	LDHB+ epi	GSN
3.51578e-17	0.685494	0.762	0.516	1.28681e-12	LDHB+ epi	AZIN1
1.33337e-17	0.685336	0.845	0.628	4.88025e-13	LDHB+ epi	GUSB
6.4071e-18	0.684283	0.785	0.546	2.34506e-13	LDHB+ epi	NFKBIA
3.74505e-21	0.684174	0.779	0.496	1.37073e-16	LDHB+ epi	PRPF8
5.69227e-19	0.684166	0.762	0.519	2.08343e-14	LDHB+ epi	TP53I3
7.28011e-24	0.684112	0.796	0.468	2.66459e-19	LDHB+ epi	POLD2
1.43801e-18	0.683971	0.635	0.349	5.26326e-14	LDHB+ epi	TUSC3
1.63652e-18	0.683496	0.856	0.649	5.98983e-14	LDHB+ epi	SPCS2
9.10835e-26	0.68296	0.807	0.427	3.33375e-21	LDHB+ epi	DHX9
4.33031e-20	0.682764	0.74	0.474	1.58494e-15	LDHB+ epi	RNF7
1.17352e-20	0.682535	0.801	0.541	4.2952e-16	LDHB+ epi	CTNND1
5.266e-25	0.682392	0.696	0.364	1.92741e-20	LDHB+ epi	H2AFX
2.28987e-23	0.681515	0.84	0.572	8.38116e-19	LDHB+ epi	HNRNPUL1
2.22888e-21	0.681436	0.878	0.653	8.15792e-17	LDHB+ epi	SRSF5
7.73123e-22	0.681055	0.669	0.357	2.82971e-17	LDHB+ epi	VDAC3
9.80495e-20	0.680123	0.829	0.605	3.58871e-15	LDHB+ epi	DYNLRB1
1.99056e-18	0.67987	0.691	0.398	7.28566e-14	LDHB+ epi	MRPS34
9.21835e-23	0.679331	0.801	0.506	3.37401e-18	LDHB+ epi	TMCO1
1.02071e-17	0.679095	0.74	0.448	3.73592e-13	LDHB+ epi	RANBP2
3.13905e-23	0.678541	0.762	0.425	1.14892e-18	LDHB+ epi	YME1L1
1.05353e-22	0.678494	0.519	0.193	3.85602e-18	LDHB+ epi	MT1G
6.79093e-22	0.678103	0.845	0.583	2.48555e-17	LDHB+ epi	NDUFA7
6.47693e-17	0.678081	0.68	0.409	2.37062e-12	LDHB+ epi	CYSTM1
7.24456e-21	0.677718	0.669	0.346	2.65158e-16	LDHB+ epi	ELOC
1.39115e-23	0.677565	0.862	0.549	5.09173e-19	LDHB+ epi	PRCP
5.2924e-17	0.677516	0.74	0.488	1.93707e-12	LDHB+ epi	GREB1
1.47844e-23	0.677372	0.762	0.437	5.41124e-19	LDHB+ epi	ANXA7
6.4649e-22	0.677363	0.746	0.436	2.36622e-17	LDHB+ epi	BACE2
7.58639e-22	0.677044	0.58	0.254	2.77669e-17	LDHB+ epi	NEDD9
3.26178e-22	0.67696	0.729	0.398	1.19384e-17	LDHB+ epi	LYPLA1
9.67912e-23	0.676932	0.773	0.441	3.54265e-18	LDHB+ epi	PAFAH1B2
2.63206e-22	0.676896	0.812	0.502	9.63359e-18	LDHB+ epi	CHCHD1
7.52284e-23	0.67674	0.713	0.372	2.75343e-18	LDHB+ epi	RAB14
1.76527e-23	0.67674	0.724	0.374	6.46108e-19	LDHB+ epi	HSD17B4
5.30241e-20	0.676725	0.724	0.402	1.94073e-15	LDHB+ epi	ELAVL1
2.1878e-18	0.676129	0.79	0.531	8.00758e-14	LDHB+ epi	UBE2Z
9.52259e-22	0.676049	0.724	0.41	3.48536e-17	LDHB+ epi	YY1
2.36732e-21	0.675556	0.68	0.359	8.66464e-17	LDHB+ epi	ZNF706
2.76855e-20	0.675373	0.713	0.409	1.01332e-15	LDHB+ epi	ANKRD11
1.84587e-20	0.674149	0.834	0.58	6.75607e-16	LDHB+ epi	MICOS13
5.37117e-18	0.674126	0.696	0.444	1.9659e-13	LDHB+ epi	TFG
1.05053e-23	0.67404	0.845	0.527	3.84504e-19	LDHB+ epi	RUVBL2
2.49753e-23	0.673937	0.729	0.383	9.14122e-19	LDHB+ epi	ODC1
8.82067e-18	0.673029	0.762	0.53	3.22845e-13	LDHB+ epi	HEBP2
1.26882e-11	0.672651	0.967	0.859	4.64401e-07	LDHB+ epi	CAPS
1.2819e-22	0.672466	0.796	0.458	4.69187e-18	LDHB+ epi	DHX15
5.28067e-23	0.672277	0.547	0.214	1.93278e-18	LDHB+ epi	PKP2
1.04803e-18	0.671983	0.685	0.426	3.8359e-14	LDHB+ epi	ESD
1.0793e-19	0.671779	0.823	0.557	3.95035e-15	LDHB+ epi	TSPO
2.53235e-22	0.67176	0.757	0.433	9.26867e-18	LDHB+ epi	RAD21
3.37556e-22	0.671434	0.68	0.338	1.23549e-17	LDHB+ epi	TOP1
7.70698e-19	0.670946	0.84	0.607	2.82083e-14	LDHB+ epi	TAF10
1.12729e-16	0.670684	0.718	0.448	4.12599e-12	LDHB+ epi	BAG5
2.08489e-20	0.670353	0.923	0.709	7.63089e-16	LDHB+ epi	SRSF6
4.90234e-20	0.670079	0.751	0.446	1.7943e-15	LDHB+ epi	CHURC1
5.82208e-21	0.669839	0.945	0.8	2.13094e-16	LDHB+ epi	CRTAP
4.56793e-22	0.669711	0.475	0.168	1.67191e-17	LDHB+ epi	F13A1
9.26235e-20	0.669514	0.602	0.298	3.39011e-15	LDHB+ epi	RPA1
1.37477e-22	0.669197	0.691	0.375	5.03179e-18	LDHB+ epi	SUMF1
1.8357e-19	0.667976	0.785	0.523	6.71885e-15	LDHB+ epi	IPO7
4.37451e-18	0.667735	0.884	0.693	1.60112e-13	LDHB+ epi	NDFIP1
8.34871e-20	0.667706	0.663	0.344	3.05571e-15	LDHB+ epi	HSPH1
9.57641e-15	0.66755	0.796	0.632	3.50506e-10	LDHB+ epi	SCP2
1.52035e-23	0.667168	0.834	0.493	5.56462e-19	LDHB+ epi	QPRT
5.8891e-21	0.666926	0.901	0.748	2.15547e-16	LDHB+ epi	ARL6IP4
1.03277e-20	0.66651	0.862	0.643	3.78004e-16	LDHB+ epi	TMEM219
8.94563e-19	0.666308	0.68	0.374	3.27419e-14	LDHB+ epi	LRPPRC
6.7694e-25	0.665664	0.768	0.412	2.47767e-20	LDHB+ epi	PPIC
9.06994e-15	0.665589	0.619	0.375	3.31969e-10	LDHB+ epi	PCDH18
2.53283e-19	0.665549	0.663	0.373	9.27042e-15	LDHB+ epi	IMPAD1
1.52148e-19	0.665121	0.812	0.57	5.56879e-15	LDHB+ epi	S100A16
3.17567e-22	0.664709	0.724	0.385	1.16233e-17	LDHB+ epi	STAU1
1.20232e-18	0.664584	0.586	0.293	4.40061e-14	LDHB+ epi	EBNA1BP2
1.79748e-21	0.664433	0.818	0.535	6.57895e-17	LDHB+ epi	HIF1A
3.33726e-23	0.663295	0.646	0.286	1.22147e-18	LDHB+ epi	UGT2B7
1.6129e-20	0.663081	0.746	0.454	5.90336e-16	LDHB+ epi	SNHG7
1.05206e-17	0.663056	0.834	0.636	3.85066e-13	LDHB+ epi	SEC31A
3.16145e-22	0.663051	0.878	0.602	1.15712e-17	LDHB+ epi	PA2G4
9.96367e-23	0.66291	0.812	0.485	3.6468e-18	LDHB+ epi	SDHA
6.1542e-20	0.66283	0.707	0.398	2.2525e-15	LDHB+ epi	TMEM184B
8.78714e-13	0.662777	0.459	0.219	3.21618e-08	LDHB+ epi	LRRC75A
4.62875e-18	0.662626	0.597	0.312	1.69417e-13	LDHB+ epi	SAE1
1.34616e-18	0.662444	0.641	0.348	4.92707e-14	LDHB+ epi	DYNC1I2
7.56134e-19	0.662361	0.674	0.369	2.76753e-14	LDHB+ epi	PAIP1
4.14397e-21	0.662318	0.657	0.333	1.51673e-16	LDHB+ epi	MTHFD1
1.29286e-22	0.662159	0.696	0.383	4.73199e-18	LDHB+ epi	MRPL54
9.06127e-23	0.661683	0.691	0.351	3.31652e-18	LDHB+ epi	PSMA3
1.86885e-15	0.661675	0.862	0.688	6.84018e-11	LDHB+ epi	MYL6B
5.87663e-23	0.661534	0.657	0.327	2.15091e-18	LDHB+ epi	TOMM40
3.13548e-18	0.661503	0.68	0.406	1.14762e-13	LDHB+ epi	MCCC2
2.59323e-20	0.661304	0.785	0.481	9.4915e-16	LDHB+ epi	YWHAG
6.43723e-16	0.661012	0.619	0.336	2.35609e-11	LDHB+ epi	IER5L
7.229e-24	0.660811	0.729	0.369	2.64589e-19	LDHB+ epi	ICMT
2.5358e-14	0.660325	0.481	0.231	9.28129e-10	LDHB+ epi	C20orf85
1.10695e-26	0.660248	0.989	0.912	4.05156e-22	LDHB+ epi	PTMS
3.75709e-17	0.659863	0.917	0.778	1.37513e-12	LDHB+ epi	RBM39
1.48023e-20	0.659647	0.608	0.289	5.4178e-16	LDHB+ epi	SUCLG2
5.95519e-19	0.659249	0.724	0.433	2.17966e-14	LDHB+ epi	AK2
1.19127e-21	0.658911	0.912	0.763	4.36018e-17	LDHB+ epi	COPE
3.48211e-23	0.658214	0.978	0.853	1.27449e-18	LDHB+ epi	SEC61A1
1.88961e-16	0.658006	0.718	0.462	6.91618e-12	LDHB+ epi	SNX5
3.21721e-18	0.657811	0.724	0.442	1.17753e-13	LDHB+ epi	CNOT1
7.92422e-18	0.657724	0.68	0.416	2.90034e-13	LDHB+ epi	GPCPD1
1.35242e-27	0.65749	0.685	0.299	4.95e-23	LDHB+ epi	NDUFS4
8.08268e-21	0.656787	0.823	0.549	2.95834e-16	LDHB+ epi	HDGF
7.69234e-19	0.656368	0.906	0.731	2.81547e-14	LDHB+ epi	SDF4
5.42074e-17	0.656292	0.608	0.335	1.98404e-12	LDHB+ epi	ETS2
7.6237e-22	0.656076	0.856	0.604	2.79035e-17	LDHB+ epi	SPIN1
1.73476e-18	0.65558	0.685	0.41	6.34939e-14	LDHB+ epi	LLGL2
3.44267e-20	0.655186	0.779	0.498	1.26005e-15	LDHB+ epi	MOB1A
9.87186e-21	0.655161	0.95	0.847	3.6132e-16	LDHB+ epi	PRKCSH
5.29121e-23	0.654701	0.652	0.298	1.93663e-18	LDHB+ epi	MAGOH
3.41826e-19	0.654563	0.796	0.536	1.25112e-14	LDHB+ epi	STK25
1.50165e-23	0.654467	0.834	0.541	5.49617e-19	LDHB+ epi	ADI1
6.99851e-22	0.654374	0.641	0.312	2.56152e-17	LDHB+ epi	MRPL17
3.8463e-20	0.654082	0.818	0.574	1.40779e-15	LDHB+ epi	VCL
3.89159e-22	0.654066	0.729	0.399	1.42436e-17	LDHB+ epi	ATRX
3.11654e-21	0.653899	0.63	0.306	1.14069e-16	LDHB+ epi	PTPRG
1.92489e-20	0.653676	0.917	0.725	7.04529e-16	LDHB+ epi	UQCRC1
1.17454e-25	0.653591	0.536	0.193	4.29894e-21	LDHB+ epi	DHFR
5.66254e-19	0.65331	0.768	0.502	2.07255e-14	LDHB+ epi	ERLEC1
7.76366e-19	0.653032	0.873	0.72	2.84158e-14	LDHB+ epi	SF1
7.12064e-24	0.652644	0.967	0.92	2.60623e-19	LDHB+ epi	XIST
5.91577e-08	0.652639	0.718	0.569	0.00216523	LDHB+ epi	CCN1
1.26892e-22	0.652587	0.762	0.444	4.64437e-18	LDHB+ epi	LAMC1
1.95029e-20	0.65215	0.845	0.57	7.13824e-16	LDHB+ epi	RAB11A
4.09149e-22	0.652106	0.862	0.656	1.49753e-17	LDHB+ epi	MLEC
7.95504e-23	0.651816	0.624	0.285	2.91162e-18	LDHB+ epi	TAF9
4.29251e-19	0.651674	0.912	0.716	1.5711e-14	LDHB+ epi	PLPP2
3.56233e-19	0.651465	0.823	0.58	1.30385e-14	LDHB+ epi	POLR2J
2.47018e-17	0.651372	0.746	0.517	9.0411e-13	LDHB+ epi	YAP1
2.24298e-18	0.651308	0.901	0.738	8.20953e-14	LDHB+ epi	OAF
2.75413e-20	0.651242	0.724	0.411	1.00804e-15	LDHB+ epi	GTF3A
1.10053e-18	0.651129	0.724	0.451	4.02806e-14	LDHB+ epi	SRRM1
1.84225e-22	0.650692	0.757	0.41	6.74282e-18	LDHB+ epi	IK
9.46073e-20	0.650432	0.663	0.363	3.46272e-15	LDHB+ epi	EPB41L4A-AS1
1.19425e-19	0.649949	0.707	0.398	4.37106e-15	LDHB+ epi	PSMC4
8.91853e-23	0.649849	0.663	0.315	3.26427e-18	LDHB+ epi	NOLC1
2.21731e-19	0.649582	0.917	0.722	8.11558e-15	LDHB+ epi	LMAN2
1.53551e-21	0.649412	0.696	0.37	5.62012e-17	LDHB+ epi	RBM17
3.70192e-22	0.649182	0.63	0.298	1.35494e-17	LDHB+ epi	TMX1
1.07551e-15	0.649066	0.685	0.442	3.93646e-11	LDHB+ epi	ALCAM
5.83295e-18	0.648993	0.735	0.47	2.13492e-13	LDHB+ epi	RARS
5.24552e-18	0.64875	0.735	0.437	1.91991e-13	LDHB+ epi	NCOA4
2.12434e-17	0.648241	0.724	0.452	7.7753e-13	LDHB+ epi	MRPL12
7.2239e-20	0.647815	0.873	0.652	2.64402e-15	LDHB+ epi	SSU72
7.93109e-15	0.647803	0.724	0.469	2.90286e-10	LDHB+ epi	PCDH7
1.78641e-18	0.647516	0.724	0.442	6.53846e-14	LDHB+ epi	SMARCC1
1.02719e-17	0.647241	0.851	0.612	3.75962e-13	LDHB+ epi	CHMP2A
3.51266e-08	0.647191	0.475	0.315	0.00128567	LDHB+ epi	HES1
5.14198e-15	0.647038	0.63	0.377	1.88201e-10	LDHB+ epi	HSPA2
1.34256e-19	0.646821	0.613	0.306	4.91389e-15	LDHB+ epi	DPY30
9.60827e-21	0.646806	0.801	0.542	3.51672e-16	LDHB+ epi	ANAPC5
7.12025e-18	0.646721	0.829	0.596	2.60608e-13	LDHB+ epi	RSL1D1
6.35969e-21	0.646707	0.901	0.679	2.32771e-16	LDHB+ epi	ZNHIT1
4.01662e-22	0.646011	0.707	0.369	1.47012e-17	LDHB+ epi	DGUOK
8.51857e-20	0.645507	0.729	0.417	3.11788e-15	LDHB+ epi	EPB41L2
1.5743e-20	0.645381	0.851	0.586	5.76208e-16	LDHB+ epi	SMDT1
3.87146e-19	0.645159	0.669	0.377	1.41699e-14	LDHB+ epi	FURIN
7.92092e-22	0.645005	0.939	0.765	2.89914e-17	LDHB+ epi	TRAPPC5
2.00356e-18	0.64476	0.856	0.631	7.33324e-14	LDHB+ epi	TMEM230
9.01332e-18	0.644748	0.63	0.351	3.29897e-13	LDHB+ epi	OAT
6.51875e-19	0.64469	0.923	0.759	2.38593e-14	LDHB+ epi	GASK1B
3.4563e-17	0.644565	0.829	0.64	1.26504e-12	LDHB+ epi	B4GALT1
2.11682e-19	0.644373	0.818	0.573	7.74779e-15	LDHB+ epi	ATP6V0D1
2.65982e-21	0.644226	0.773	0.46	9.73522e-17	LDHB+ epi	PSMB8
8.84927e-19	0.643813	0.785	0.498	3.23892e-14	LDHB+ epi	LSM14A
1.33026e-19	0.643514	0.851	0.595	4.8689e-15	LDHB+ epi	NDUFV2
9.08109e-19	0.643497	0.669	0.364	3.32377e-14	LDHB+ epi	MIEN1
1.23008e-15	0.64339	0.945	0.814	4.5022e-11	LDHB+ epi	KIAA1324
8.10196e-21	0.643097	0.961	0.841	2.9654e-16	LDHB+ epi	ATP6V0C
2.99645e-22	0.643059	0.663	0.321	1.09673e-17	LDHB+ epi	CDV3
1.02459e-15	0.642939	0.646	0.389	3.75011e-11	LDHB+ epi	MIA2
9.95111e-21	0.642927	0.74	0.416	3.64221e-16	LDHB+ epi	SEC63
6.26432e-20	0.642835	0.856	0.627	2.2928e-15	LDHB+ epi	PRKAR1A
2.04716e-19	0.642558	0.597	0.289	7.4928e-15	LDHB+ epi	SHROOM3
2.06612e-20	0.642558	0.84	0.585	7.56222e-16	LDHB+ epi	RER1
2.41013e-19	0.642306	0.624	0.33	8.82133e-15	LDHB+ epi	RDX
2.19735e-18	0.642216	0.735	0.474	8.0425e-14	LDHB+ epi	TAX1BP1
4.63459e-21	0.641947	0.718	0.402	1.69631e-16	LDHB+ epi	CDCA7
1.79359e-24	0.641618	0.779	0.432	6.56472e-20	LDHB+ epi	ALDH18A1
1.60254e-19	0.641402	0.669	0.348	5.86546e-15	LDHB+ epi	EIF5B
3.62431e-17	0.641347	0.68	0.404	1.32653e-12	LDHB+ epi	THAP4
9.02203e-13	0.641298	0.895	0.719	3.30215e-08	LDHB+ epi	THY1
1.61219e-17	0.640842	0.757	0.51	5.90077e-13	LDHB+ epi	APH1A
1.91303e-25	0.640395	0.762	0.37	7.00188e-21	LDHB+ epi	SSRP1
9.79484e-16	0.640164	0.845	0.636	3.58501e-11	LDHB+ epi	ANXA11
4.52017e-17	0.63983	0.652	0.377	1.65443e-12	LDHB+ epi	PSMB2
4.381e-25	0.639815	0.669	0.296	1.60349e-20	LDHB+ epi	XRN2
4.22393e-23	0.639634	0.74	0.386	1.546e-18	LDHB+ epi	RNF181
1.36907e-16	0.639601	0.762	0.49	5.01095e-12	LDHB+ epi	TMEM147
2.09317e-18	0.639213	0.796	0.548	7.66121e-14	LDHB+ epi	PIAS3
4.23642e-17	0.639164	0.884	0.699	1.55057e-12	LDHB+ epi	RHOC
1.91205e-15	0.639119	0.608	0.364	6.99829e-11	LDHB+ epi	ARCN1
2.48051e-16	0.638652	0.867	0.695	9.07892e-12	LDHB+ epi	TMEM9
2.30677e-20	0.638602	0.807	0.562	8.44301e-16	LDHB+ epi	HP1BP3
5.0655e-18	0.638235	0.707	0.433	1.85403e-13	LDHB+ epi	CLPTM1L
8.30826e-17	0.637295	0.475	0.207	3.04091e-12	LDHB+ epi	FRAS1
1.22235e-18	0.637036	0.829	0.601	4.47392e-14	LDHB+ epi	RAB7A
1.98182e-18	0.636805	0.873	0.667	7.25368e-14	LDHB+ epi	HM13
1.62839e-19	0.636763	0.746	0.456	5.96008e-15	LDHB+ epi	EIF4EBP2
1.78122e-20	0.636534	0.751	0.435	6.51945e-16	LDHB+ epi	ST14
6.39261e-18	0.636407	0.724	0.432	2.33976e-13	LDHB+ epi	SPINT1
3.15641e-19	0.636189	0.669	0.378	1.15528e-14	LDHB+ epi	SUCLG1
1.38407e-15	0.635778	0.856	0.699	5.06582e-11	LDHB+ epi	SND1
8.39098e-16	0.635317	0.983	0.985	3.07118e-11	LDHB+ epi	CKB
2.95137e-19	0.635093	0.878	0.665	1.08023e-14	LDHB+ epi	FAM234A
6.7383e-27	0.635034	0.514	0.162	2.46628e-22	LDHB+ epi	PCLAF
4.7596e-17	0.634625	0.735	0.481	1.74206e-12	LDHB+ epi	DMAC1
5.36725e-19	0.634372	0.746	0.459	1.96447e-14	LDHB+ epi	MRPS24
1.02015e-22	0.634358	0.994	0.977	3.73386e-18	LDHB+ epi	BSG
7.25404e-19	0.633591	0.79	0.512	2.65505e-14	LDHB+ epi	WSB1
1.8081e-14	0.633401	0.74	0.495	6.61784e-10	LDHB+ epi	ALDH1A1
3.61537e-16	0.632811	0.757	0.542	1.32326e-11	LDHB+ epi	NRP1
5.2457e-18	0.632747	0.773	0.51	1.91998e-13	LDHB+ epi	LARP1
1.00991e-09	0.632679	0.481	0.279	3.69638e-05	LDHB+ epi	ATF3
1.20455e-19	0.632511	0.646	0.332	4.40876e-15	LDHB+ epi	TMEM14B
7.88685e-23	0.632383	0.796	0.444	2.88667e-18	LDHB+ epi	MCM7
3.10829e-19	0.632146	0.812	0.558	1.13767e-14	LDHB+ epi	TMED7
2.24941e-19	0.632031	0.823	0.557	8.23308e-15	LDHB+ epi	GLUL
6.36455e-14	0.631929	0.807	0.644	2.32949e-09	LDHB+ epi	CRIP2
2.82754e-21	0.631699	0.624	0.302	1.03491e-16	LDHB+ epi	MGST2
1.12221e-16	0.631647	0.751	0.489	4.1074e-12	LDHB+ epi	TSC22D3
3.9045e-15	0.631417	0.702	0.468	1.42909e-10	LDHB+ epi	ARPC1B
4.12486e-20	0.631417	0.906	0.68	1.50974e-15	LDHB+ epi	CHCHD10
1.1118e-15	0.630938	0.696	0.451	4.06931e-11	LDHB+ epi	CETN2
7.49062e-16	0.630763	0.906	0.827	2.74164e-11	LDHB+ epi	FSTL1
2.5464e-18	0.630334	0.967	0.823	9.32007e-14	LDHB+ epi	IFITM2
9.70712e-19	0.630328	0.84	0.58	3.5529e-14	LDHB+ epi	FDPS
6.91377e-23	0.630212	0.928	0.696	2.53051e-18	LDHB+ epi	PPP1CA
4.739e-21	0.630171	0.845	0.547	1.73452e-16	LDHB+ epi	YIPF3
4.14872e-19	0.629655	0.652	0.354	1.51847e-14	LDHB+ epi	MMADHC
2.95803e-18	0.629518	0.696	0.407	1.08267e-13	LDHB+ epi	SMARCA5
8.14076e-19	0.629482	0.939	0.8	2.9796e-14	LDHB+ epi	SELENOP
6.44216e-18	0.629437	0.746	0.465	2.35789e-13	LDHB+ epi	POLR1D
8.67645e-20	0.628698	0.823	0.535	3.17567e-15	LDHB+ epi	DAP
4.01609e-20	0.628626	0.674	0.362	1.46993e-15	LDHB+ epi	HDDC2
9.87447e-18	0.62828	0.74	0.477	3.61416e-13	LDHB+ epi	TSPYL1
7.21682e-19	0.628258	0.89	0.658	2.64143e-14	LDHB+ epi	GRINA
4.24163e-19	0.628074	0.691	0.386	1.55248e-14	LDHB+ epi	PPT1
1.40138e-20	0.627901	0.63	0.321	5.12919e-16	LDHB+ epi	DSP
2.98795e-26	0.627853	0.994	0.9	1.09362e-21	LDHB+ epi	SRRM2
3.12472e-11	0.627806	0.669	0.488	1.14368e-06	LDHB+ epi	SMS
8.14784e-16	0.627794	0.779	0.533	2.98219e-11	LDHB+ epi	TRAP1
1.50158e-20	0.62777	0.635	0.327	5.49593e-16	LDHB+ epi	USP10
1.42131e-15	0.627707	0.685	0.435	5.20213e-11	LDHB+ epi	ARF6
1.95665e-17	0.627256	0.768	0.501	7.16155e-13	LDHB+ epi	NR2F6
5.8894e-24	0.627251	0.68	0.322	2.15558e-19	LDHB+ epi	VPS25
3.49719e-17	0.627178	0.834	0.585	1.28001e-12	LDHB+ epi	PGLS
6.24594e-19	0.626985	0.718	0.426	2.28608e-14	LDHB+ epi	ACTR3
2.53078e-18	0.626741	0.718	0.454	9.26292e-14	LDHB+ epi	PYURF
5.74635e-17	0.626537	0.685	0.43	2.10322e-12	LDHB+ epi	DCBLD2
5.43932e-25	0.626423	0.608	0.243	1.99085e-20	LDHB+ epi	UBFD1
1.59363e-23	0.626221	0.757	0.415	5.83286e-19	LDHB+ epi	P4HA2
1.9747e-20	0.626213	0.735	0.423	7.22759e-16	LDHB+ epi	GTF3C1
1.05352e-20	0.626064	0.923	0.804	3.85597e-16	LDHB+ epi	PTTG1IP
1.38576e-16	0.625879	0.696	0.411	5.07202e-12	LDHB+ epi	MFSD14B
1.02583e-21	0.625626	0.641	0.314	3.75463e-17	LDHB+ epi	RNF130
2.80285e-17	0.625535	0.685	0.405	1.02587e-12	LDHB+ epi	PAIP2
5.09657e-24	0.625233	0.652	0.281	1.8654e-19	LDHB+ epi	FAM177A1
7.35587e-20	0.624156	0.646	0.336	2.69232e-15	LDHB+ epi	ETFA
3.04989e-18	0.624082	0.669	0.365	1.11629e-13	LDHB+ epi	HSD17B12
5.48447e-22	0.623871	0.657	0.304	2.00737e-17	LDHB+ epi	ZC3H15
6.26977e-19	0.623225	0.669	0.36	2.2948e-14	LDHB+ epi	MGAT4B
5.79459e-19	0.62321	0.602	0.32	2.12088e-14	LDHB+ epi	SLC6A8
8.0099e-20	0.622773	0.884	0.642	2.9317e-15	LDHB+ epi	EMC4
7.99393e-19	0.622122	0.856	0.64	2.92586e-14	LDHB+ epi	SHISA5
3.05785e-19	0.621835	0.773	0.485	1.1192e-14	LDHB+ epi	SLC44A1
5.67906e-19	0.621708	0.812	0.531	2.07859e-14	LDHB+ epi	PUF60
5.3265e-15	0.621555	0.928	0.823	1.94955e-10	LDHB+ epi	ACADVL
7.51562e-19	0.621438	0.867	0.622	2.75079e-14	LDHB+ epi	NDUFB10
6.77858e-21	0.621334	1	0.953	2.48103e-16	LDHB+ epi	EDF1
3.61017e-21	0.62116	0.729	0.405	1.32136e-16	LDHB+ epi	FUBP1
3.30256e-19	0.620977	0.751	0.46	1.20877e-14	LDHB+ epi	PHC2
4.06771e-24	0.620709	0.718	0.357	1.48882e-19	LDHB+ epi	BTBD3
6.23541e-21	0.62064	0.724	0.4	2.28222e-16	LDHB+ epi	UBE2V1
1.06386e-18	0.620119	0.829	0.57	3.89385e-14	LDHB+ epi	HNRNPH3
3.06619e-20	0.620112	0.635	0.315	1.12226e-15	LDHB+ epi	RPRD1A
4.41183e-20	0.619878	0.552	0.246	1.61477e-15	LDHB+ epi	CCDC6
4.91613e-18	0.61966	0.674	0.393	1.79935e-13	LDHB+ epi	CRK
7.03907e-20	0.619453	0.74	0.42	2.57637e-15	LDHB+ epi	LSM2
9.79078e-18	0.619188	0.785	0.519	3.58352e-13	LDHB+ epi	PUM1
1.62136e-20	0.618549	0.829	0.538	5.93433e-16	LDHB+ epi	AMFR
4.88069e-11	0.618528	0.713	0.544	1.78638e-06	LDHB+ epi	CCN2
1.48148e-14	0.618344	0.74	0.532	5.42237e-10	LDHB+ epi	TCF4
1.33579e-20	0.618277	0.79	0.509	4.88913e-16	LDHB+ epi	SUMO3
5.8861e-15	0.618075	0.773	0.548	2.15437e-10	LDHB+ epi	CNN3
2.813e-07	0.618069	0.519	0.359	0.0102959	LDHB+ epi	IER3
3.46266e-18	0.617986	0.691	0.4	1.26737e-13	LDHB+ epi	GNL3
9.96827e-17	0.617863	0.845	0.711	3.64849e-12	LDHB+ epi	C1R
2.8284e-16	0.617832	0.796	0.575	1.03522e-11	LDHB+ epi	AURKAIP1
5.51212e-17	0.617809	0.652	0.364	2.01749e-12	LDHB+ epi	ARID1A
7.12139e-14	0.617432	0.663	0.433	2.6065e-09	LDHB+ epi	FNDC3B
1.40227e-19	0.617244	0.713	0.405	5.13244e-15	LDHB+ epi	ERP44
9.63082e-17	0.617151	0.89	0.73	3.52498e-12	LDHB+ epi	GADD45GIP1
4.92739e-20	0.616689	0.773	0.509	1.80347e-15	LDHB+ epi	PSMC1
8.62243e-17	0.616406	0.834	0.615	3.15589e-12	LDHB+ epi	DYNC1H1
3.85725e-20	0.616306	0.481	0.18	1.41179e-15	LDHB+ epi	NQO1
3.41415e-21	0.616209	0.425	0.141	1.24961e-16	LDHB+ epi	NDP
4.06837e-26	0.616015	0.68	0.294	1.48907e-21	LDHB+ epi	UBE2S
9.73616e-12	0.615814	0.74	0.548	3.56353e-07	LDHB+ epi	UXT
1.87203e-15	0.615814	0.757	0.535	6.85182e-11	LDHB+ epi	RBBP7
3.56108e-18	0.615811	0.602	0.319	1.30339e-13	LDHB+ epi	FH
3.21026e-14	0.615798	0.707	0.467	1.17499e-09	LDHB+ epi	CCDC146
1.70626e-18	0.615751	0.746	0.458	6.24507e-14	LDHB+ epi	PNRC2
5.36266e-21	0.615661	0.895	0.772	1.96279e-16	LDHB+ epi	HADHA
2.54139e-20	0.615444	0.829	0.53	9.30173e-16	LDHB+ epi	FKBP4
3.41112e-20	0.615394	0.818	0.542	1.24851e-15	LDHB+ epi	SAR1A
2.21018e-15	0.615298	0.669	0.428	8.08948e-11	LDHB+ epi	SPG21
4.29455e-19	0.615248	0.89	0.669	1.57185e-14	LDHB+ epi	ACTN4
1.05891e-15	0.615098	0.84	0.677	3.87572e-11	LDHB+ epi	GNAI2
1.28971e-13	0.614781	0.641	0.394	4.72046e-09	LDHB+ epi	TMEM106C
2.46029e-22	0.614647	0.624	0.278	9.00493e-18	LDHB+ epi	DNMT1
4.23697e-18	0.614312	0.934	0.828	1.55077e-13	LDHB+ epi	MXRA7
2.32087e-15	0.614273	0.663	0.427	8.4946e-11	LDHB+ epi	TGIF1
3.22883e-19	0.614263	0.68	0.389	1.18178e-14	LDHB+ epi	AHSA1
5.14026e-18	0.613796	0.63	0.34	1.88139e-13	LDHB+ epi	SNF8
2.2452e-20	0.613708	0.773	0.472	8.21766e-16	LDHB+ epi	ADNP
1.7619e-19	0.613615	0.691	0.373	6.44872e-15	LDHB+ epi	DNAJB6
6.99518e-16	0.613471	0.779	0.53	2.56031e-11	LDHB+ epi	PABPN1
8.27448e-20	0.613464	0.608	0.3	3.02854e-15	LDHB+ epi	FAM162A
4.35035e-18	0.613412	0.696	0.416	1.59227e-13	LDHB+ epi	IFI16
5.42102e-17	0.613312	0.63	0.348	1.98415e-12	LDHB+ epi	ETF1
5.09424e-22	0.612847	0.641	0.299	1.86454e-17	LDHB+ epi	UBE2A
2.07387e-21	0.612325	0.569	0.24	7.59058e-17	LDHB+ epi	TARS
1.81798e-21	0.612303	0.602	0.283	6.654e-17	LDHB+ epi	SDHD
2.67447e-17	0.611904	0.867	0.651	9.78884e-13	LDHB+ epi	SRSF1
2.38786e-20	0.611816	0.729	0.399	8.73981e-16	LDHB+ epi	NAA60
2.78958e-15	0.611695	0.928	0.794	1.02101e-10	LDHB+ epi	SMIM22
3.17811e-14	0.611649	0.602	0.357	1.16322e-09	LDHB+ epi	GPT2
2.203e-18	0.611477	0.646	0.37	8.06319e-14	LDHB+ epi	NSMCE1
7.86624e-22	0.611185	0.834	0.551	2.87912e-17	LDHB+ epi	EIF6
7.16087e-19	0.611022	0.851	0.57	2.62095e-14	LDHB+ epi	CYB5R3
3.04794e-16	0.610837	0.663	0.406	1.11557e-11	LDHB+ epi	WDR45B
1.12179e-13	0.610807	0.597	0.368	4.10588e-09	LDHB+ epi	MAL2
4.22393e-15	0.610457	0.762	0.522	1.546e-10	LDHB+ epi	AMD1
6.15777e-21	0.609968	0.657	0.335	2.25381e-16	LDHB+ epi	CD276
1.00781e-13	0.609745	0.503	0.26	3.68868e-09	LDHB+ epi	MCCC1
5.85402e-16	0.609667	0.713	0.454	2.14263e-11	LDHB+ epi	TRAK1
4.50253e-20	0.609611	0.746	0.441	1.64797e-15	LDHB+ epi	PIK3R1
1.95793e-22	0.609391	0.762	0.405	7.16621e-18	LDHB+ epi	CTBP2
6.18292e-20	0.609251	0.751	0.468	2.26301e-15	LDHB+ epi	NDUFA5
5.37399e-17	0.609063	0.762	0.523	1.96693e-12	LDHB+ epi	SLC25A39
6.09365e-20	0.60898	0.392	0.122	2.23034e-15	LDHB+ epi	SOX7
4.73687e-20	0.608688	0.989	0.92	1.73374e-15	LDHB+ epi	PPDPF
3.32284e-18	0.608519	0.867	0.667	1.21619e-13	LDHB+ epi	ANAPC16
1.29135e-20	0.608402	0.768	0.448	4.72645e-16	LDHB+ epi	ELOVL5
8.92835e-20	0.608184	0.972	0.879	3.26786e-15	LDHB+ epi	TLE5
3.45154e-20	0.60789	0.63	0.309	1.2633e-15	LDHB+ epi	TRIM2
6.4883e-15	0.607593	0.735	0.494	2.37478e-10	LDHB+ epi	ALDH1A2
1.00882e-15	0.607424	0.586	0.314	3.6924e-11	LDHB+ epi	SLC2A8
2.6341e-17	0.607343	0.713	0.436	9.64106e-13	LDHB+ epi	FNDC3A
6.6364e-20	0.607343	0.525	0.217	2.42899e-15	LDHB+ epi	PRICKLE1
4.0254e-18	0.606952	0.746	0.48	1.47334e-13	LDHB+ epi	ITPA
1.60068e-15	0.606949	0.58	0.32	5.85866e-11	LDHB+ epi	CELSR1
9.35554e-16	0.60657	0.724	0.462	3.42422e-11	LDHB+ epi	PHLDA3
2.41257e-17	0.606447	0.718	0.441	8.83025e-13	LDHB+ epi	APEH
3.52184e-17	0.606413	0.757	0.506	1.28903e-12	LDHB+ epi	SAFB
1.97438e-19	0.606354	0.807	0.515	7.22643e-15	LDHB+ epi	COX7A2L
6.66769e-17	0.606321	0.746	0.48	2.44044e-12	LDHB+ epi	LTBR
3.75017e-23	0.606285	0.558	0.219	1.3726e-18	LDHB+ epi	RPA3
7.52578e-20	0.60617	0.58	0.262	2.75451e-15	LDHB+ epi	MAFF
7.17856e-23	0.60617	0.586	0.238	2.62743e-18	LDHB+ epi	PTRHD1
5.16468e-21	0.605675	0.724	0.39	1.89033e-16	LDHB+ epi	RSL24D1
6.45357e-18	0.605539	0.751	0.494	2.36207e-13	LDHB+ epi	MBOAT7
3.34345e-14	0.605404	0.624	0.375	1.22374e-09	LDHB+ epi	PRKX
7.03172e-19	0.604984	0.564	0.26	2.57368e-14	LDHB+ epi	CSRNP1
2.86517e-23	0.60489	0.685	0.32	1.04868e-18	LDHB+ epi	NAA50
1.22415e-18	0.604772	0.779	0.505	4.48051e-14	LDHB+ epi	MEA1
7.62511e-15	0.6041	0.74	0.502	2.79087e-10	LDHB+ epi	IFI27L2
7.76058e-18	0.604069	0.646	0.354	2.84045e-13	LDHB+ epi	GET3
2.17488e-14	0.603885	0.757	0.542	7.96029e-10	LDHB+ epi	FLOT1
1.3893e-20	0.603792	0.967	0.847	5.08497e-16	LDHB+ epi	HLA-E
4.69418e-19	0.603605	0.79	0.515	1.71812e-14	LDHB+ epi	RFXANK
6.5647e-18	0.603531	0.646	0.352	2.40274e-13	LDHB+ epi	TCEA1
5.10392e-22	0.603273	0.597	0.254	1.86808e-17	LDHB+ epi	MRPS33
1.94649e-15	0.603072	0.613	0.347	7.12435e-11	LDHB+ epi	TIMM17A
2.3021e-16	0.603047	0.669	0.386	8.4259e-12	LDHB+ epi	CRELD2
5.89346e-19	0.602965	0.718	0.406	2.15707e-14	LDHB+ epi	CYB561
5.16571e-19	0.602965	0.635	0.326	1.8907e-14	LDHB+ epi	MED4
4.60055e-19	0.602817	0.691	0.373	1.68385e-14	LDHB+ epi	PSMD3
3.88719e-21	0.602807	0.989	0.925	1.42275e-16	LDHB+ epi	CD151
7.73373e-15	0.602715	0.735	0.486	2.83062e-10	LDHB+ epi	HADH
6.50054e-17	0.602614	0.729	0.473	2.37926e-12	LDHB+ epi	PRR13
2.27084e-15	0.602453	0.751	0.509	8.31149e-11	LDHB+ epi	TMBIM4
3.9526e-20	0.602223	0.58	0.267	1.44669e-15	LDHB+ epi	BPTF
1.68574e-19	0.602186	0.663	0.354	6.16999e-15	LDHB+ epi	NDUFB5
2.38838e-18	0.601974	0.613	0.321	8.74173e-14	LDHB+ epi	LTA4H
2.02278e-16	0.601962	0.663	0.402	7.40358e-12	LDHB+ epi	PPP4R2
1.89907e-19	0.601932	0.956	0.815	6.95077e-15	LDHB+ epi	SNRNP70
4.03662e-19	0.601728	0.724	0.425	1.47744e-14	LDHB+ epi	EFCAB14
7.33519e-20	0.60154	0.746	0.438	2.68475e-15	LDHB+ epi	SRPRB
1.97506e-19	0.601442	0.713	0.402	7.22893e-15	LDHB+ epi	ARHGAP17
7.11332e-17	0.601217	0.597	0.323	2.60355e-12	LDHB+ epi	PREP
7.34895e-18	0.601177	0.84	0.627	2.68979e-13	LDHB+ epi	SCAND1
2.01379e-19	0.601168	0.818	0.525	7.37067e-15	LDHB+ epi	TRIP6
3.70324e-17	0.601162	0.702	0.42	1.35542e-12	LDHB+ epi	PRRC2C
6.01288e-17	0.600954	0.729	0.484	2.20078e-12	LDHB+ epi	LAMTOR2
1.45501e-22	0.600793	0.541	0.216	5.3255e-18	LDHB+ epi	MRPS36
1.00825e-20	0.600751	0.602	0.273	3.69031e-16	LDHB+ epi	UBA3
2.5298e-15	0.600748	0.718	0.463	9.25931e-11	LDHB+ epi	BUD23
6.4731e-24	0.600738	0.724	0.36	2.36922e-19	LDHB+ epi	TWF1
1.78586e-19	0.600563	0.68	0.363	6.53643e-15	LDHB+ epi	ZMAT2
3.7017e-22	0.600519	0.575	0.24	1.35486e-17	LDHB+ epi	GMNN
3.20329e-16	0.600516	0.718	0.438	1.17243e-11	LDHB+ epi	CEBPB
1.04917e-16	0.600257	0.724	0.468	3.84006e-12	LDHB+ epi	SF3B3
2.01323e-25	0.599606	0.641	0.265	7.36862e-21	LDHB+ epi	DDX23
8.02676e-15	0.599454	0.564	0.296	2.93787e-10	LDHB+ epi	CLDN4
3.09276e-19	0.599299	0.873	0.631	1.13198e-14	LDHB+ epi	EIF3B
1.38896e-14	0.599042	0.724	0.494	5.08372e-10	LDHB+ epi	SRSF10
2.06901e-22	0.598996	0.569	0.241	7.57279e-18	LDHB+ epi	RPL26L1
1.61773e-16	0.598905	0.762	0.521	5.92107e-12	LDHB+ epi	PLPP1
1.92316e-16	0.598846	0.691	0.419	7.03897e-12	LDHB+ epi	RBM47
1.61241e-13	0.598566	0.746	0.544	5.90157e-09	LDHB+ epi	NGRN
6.45978e-17	0.598427	0.674	0.41	2.36435e-12	LDHB+ epi	NFE2L2
6.47901e-18	0.598427	0.657	0.379	2.37138e-13	LDHB+ epi	IDH2
1.02491e-16	0.59811	0.978	0.872	3.75128e-12	LDHB+ epi	SERINC2
1.57006e-18	0.597929	0.68	0.399	5.74657e-14	LDHB+ epi	SRSF4
8.02019e-15	0.597669	0.713	0.444	2.93547e-10	LDHB+ epi	PSENEN
1.0174e-19	0.597475	0.796	0.488	3.72377e-15	LDHB+ epi	GPAA1
6.40686e-16	0.597376	0.508	0.242	2.34498e-11	LDHB+ epi	TMEM132C
3.15708e-22	0.597204	0.591	0.257	1.15552e-17	LDHB+ epi	MYH10
4.64124e-20	0.597183	0.873	0.59	1.69874e-15	LDHB+ epi	SYNGR2
1.57587e-19	0.59695	0.702	0.38	5.76784e-15	LDHB+ epi	GLYR1
6.47393e-16	0.596902	0.978	0.937	2.36952e-11	LDHB+ epi	DCN
1.68379e-16	0.596599	0.696	0.425	6.16286e-12	LDHB+ epi	EIF4E2
5.28401e-18	0.596582	0.635	0.336	1.934e-13	LDHB+ epi	PRPF40A
6.6754e-25	0.596395	0.492	0.16	2.44326e-20	LDHB+ epi	DYNC1I1
2.90228e-20	0.596387	0.613	0.291	1.06226e-15	LDHB+ epi	TPRKB
3.9678e-22	0.596094	0.707	0.357	1.45226e-17	LDHB+ epi	EFTUD2
2.46944e-20	0.595713	0.762	0.425	9.03838e-16	LDHB+ epi	SARS
8.09864e-22	0.595631	0.713	0.377	2.96418e-17	LDHB+ epi	CNP
1.00531e-19	0.595372	0.818	0.563	3.67955e-15	LDHB+ epi	PNISR
5.92086e-15	0.595363	0.635	0.391	2.16709e-10	LDHB+ epi	TPGS2
1.23894e-16	0.595324	0.757	0.499	4.53464e-12	LDHB+ epi	TST
3.31689e-09	0.595302	0.459	0.264	0.000121402	LDHB+ epi	THSD4
3.8756e-19	0.595183	0.591	0.296	1.41851e-14	LDHB+ epi	EPRS
8.89691e-20	0.595085	0.602	0.28	3.25636e-15	LDHB+ epi	NOL7
8.28e-18	0.594983	0.851	0.637	3.03056e-13	LDHB+ epi	PDCD4
1.0293e-16	0.594975	0.685	0.404	3.76734e-12	LDHB+ epi	ZFAND6
1.16617e-16	0.594936	0.635	0.363	4.26831e-12	LDHB+ epi	CFDP1
2.33286e-17	0.594792	0.812	0.565	8.53851e-13	LDHB+ epi	ECH1
1.46162e-16	0.594672	0.895	0.777	5.34966e-12	LDHB+ epi	SQSTM1
2.90594e-15	0.594585	0.646	0.378	1.0636e-10	LDHB+ epi	HLA-DMB
5.41449e-15	0.594398	0.901	0.728	1.98176e-10	LDHB+ epi	SARAF
1.24967e-20	0.5939	0.663	0.349	4.57391e-16	LDHB+ epi	STIP1
3.65599e-18	0.593648	0.884	0.653	1.33813e-13	LDHB+ epi	ARPC4
6.14732e-18	0.593621	0.873	0.654	2.24998e-13	LDHB+ epi	AKR1A1
4.81793e-16	0.593404	0.646	0.372	1.76341e-11	LDHB+ epi	RRAGA
1.19461e-15	0.592982	0.68	0.426	4.37239e-11	LDHB+ epi	GLTP
1.00423e-16	0.592856	0.762	0.519	3.67558e-12	LDHB+ epi	CDK16
9.87081e-15	0.59285	0.829	0.679	3.61282e-10	LDHB+ epi	LUC7L3
5.02669e-20	0.592759	0.785	0.488	1.83982e-15	LDHB+ epi	CTSA
1.84039e-12	0.592626	0.74	0.496	6.73602e-08	LDHB+ epi	TPPP3
3.41504e-17	0.592567	0.63	0.336	1.24994e-12	LDHB+ epi	TFDP1
2.27911e-19	0.592441	0.608	0.286	8.34175e-15	LDHB+ epi	REV3L
1.7804e-19	0.5924	0.779	0.489	6.51643e-15	LDHB+ epi	UBXN4
1.07916e-18	0.592334	0.773	0.489	3.94982e-14	LDHB+ epi	LONP1
3.75961e-18	0.592077	0.68	0.378	1.37605e-13	LDHB+ epi	MAP1LC3B
1.59553e-16	0.591881	0.602	0.322	5.83979e-12	LDHB+ epi	EIF4G3
2.89325e-18	0.5918	0.961	0.911	1.05896e-13	LDHB+ epi	SNHG25
2.1774e-12	0.59179	0.602	0.36	7.96951e-08	LDHB+ epi	MECOM
1.04301e-20	0.591698	0.586	0.258	3.81752e-16	LDHB+ epi	LMNB2
4.11525e-22	0.591691	0.691	0.337	1.50622e-17	LDHB+ epi	HECTD1
8.14989e-18	0.591654	0.635	0.335	2.98294e-13	LDHB+ epi	TTLL12
4.80202e-17	0.591557	0.779	0.502	1.75759e-12	LDHB+ epi	EMX2
2.99847e-21	0.591114	0.696	0.357	1.09747e-16	LDHB+ epi	TBCB
2.43671e-20	0.591087	0.746	0.415	8.91862e-16	LDHB+ epi	RPS19BP1
5.56341e-18	0.590677	0.702	0.405	2.03626e-13	LDHB+ epi	TSPAN14
1.20306e-25	0.590658	0.619	0.243	4.40332e-21	LDHB+ epi	EIF3J
1.27228e-16	0.590619	0.519	0.243	4.65668e-12	LDHB+ epi	DDX21
5.38837e-19	0.590598	0.63	0.306	1.9722e-14	LDHB+ epi	MORN2
9.96751e-19	0.590279	0.569	0.273	3.64821e-14	LDHB+ epi	NCBP2
4.46132e-18	0.590232	0.796	0.543	1.63289e-13	LDHB+ epi	RNH1
2.51211e-20	0.590189	0.691	0.367	9.19458e-16	LDHB+ epi	TIMMDC1
4.57362e-18	0.590108	0.762	0.509	1.67399e-13	LDHB+ epi	SYF2
6.70466e-16	0.589891	0.746	0.506	2.45397e-11	LDHB+ epi	BUD31
2.95492e-19	0.589886	0.84	0.599	1.08153e-14	LDHB+ epi	TRA2A
3.49913e-19	0.589867	0.685	0.368	1.28072e-14	LDHB+ epi	TXNDC12
1.87541e-23	0.589533	0.569	0.222	6.8642e-19	LDHB+ epi	CDC26
5.82869e-19	0.589441	0.707	0.394	2.13336e-14	LDHB+ epi	REPIN1
8.17897e-18	0.589179	0.536	0.254	2.99358e-13	LDHB+ epi	CERT1
4.93889e-19	0.588967	0.934	0.796	1.80768e-14	LDHB+ epi	OS9
1.84344e-17	0.58883	0.84	0.612	6.74716e-13	LDHB+ epi	WDR82
1.34929e-16	0.588824	0.856	0.675	4.93854e-12	LDHB+ epi	WFS1
3.14768e-12	0.588819	0.718	0.456	1.15208e-07	LDHB+ epi	CLDN10
2.61423e-17	0.588592	0.735	0.446	9.56836e-13	LDHB+ epi	NIPSNAP2
2.4993e-15	0.588521	0.646	0.391	9.14769e-11	LDHB+ epi	UBA2
5.52452e-16	0.588435	0.575	0.298	2.02203e-11	LDHB+ epi	DDX1
5.89213e-17	0.588356	0.663	0.383	2.15658e-12	LDHB+ epi	MRPL21
1.0728e-19	0.58833	0.812	0.537	3.92656e-15	LDHB+ epi	TMED4
2.00078e-15	0.588217	0.812	0.622	7.32304e-11	LDHB+ epi	OGT
2.11506e-16	0.588171	0.68	0.417	7.74133e-12	LDHB+ epi	CPSF6
4.68827e-20	0.588126	0.807	0.491	1.71595e-15	LDHB+ epi	HUWE1
6.74895e-15	0.58775	0.63	0.357	2.47018e-10	LDHB+ epi	TRIP12
6.62113e-19	0.587648	0.751	0.443	2.4234e-14	LDHB+ epi	MXD4
8.20346e-14	0.587513	0.619	0.384	3.00255e-09	LDHB+ epi	COPS2
1.28729e-15	0.587279	0.967	0.932	4.71161e-11	LDHB+ epi	TXNIP
1.3318e-16	0.587103	0.602	0.32	4.87451e-12	LDHB+ epi	CAND1
3.7857e-20	0.587044	0.796	0.504	1.3856e-15	LDHB+ epi	GHITM
1.45052e-17	0.586894	0.602	0.328	5.30905e-13	LDHB+ epi	TCEAL8
1.23878e-17	0.586384	0.652	0.364	4.53405e-13	LDHB+ epi	RAB10
4.56229e-13	0.586328	0.685	0.47	1.66985e-08	LDHB+ epi	NDUFAF3
6.58753e-15	0.586159	0.646	0.396	2.4111e-10	LDHB+ epi	DENR
9.21883e-17	0.586152	0.912	0.765	3.37418e-12	LDHB+ epi	CCNL2
2.07031e-20	0.585672	0.657	0.332	7.57752e-16	LDHB+ epi	NBDY
6.0315e-16	0.585517	0.608	0.352	2.20759e-11	LDHB+ epi	USO1
2.59397e-18	0.585498	0.79	0.525	9.49418e-14	LDHB+ epi	LRRC59
1.81064e-16	0.585496	0.613	0.337	6.62712e-12	LDHB+ epi	ZMYM2
5.37184e-25	0.585309	0.586	0.23	1.96615e-20	LDHB+ epi	YIPF5
3.7819e-16	0.58481	0.558	0.273	1.38421e-11	LDHB+ epi	CDKN1A
1.80036e-17	0.584306	0.762	0.469	6.58949e-13	LDHB+ epi	PPP2CB
6.04341e-17	0.584042	0.652	0.385	2.21195e-12	LDHB+ epi	MED28
8.36604e-21	0.583896	0.541	0.228	3.06205e-16	LDHB+ epi	EHD4
3.2431e-20	0.583664	0.58	0.264	1.18701e-15	LDHB+ epi	SDHB
6.36114e-21	0.583501	0.619	0.278	2.32824e-16	LDHB+ epi	CBX1
1.55584e-18	0.583445	0.818	0.537	5.69455e-14	LDHB+ epi	LAMA5
2.55826e-18	0.583339	0.956	0.84	9.36349e-14	LDHB+ epi	COL4A2
1.48907e-18	0.583164	0.641	0.332	5.45013e-14	LDHB+ epi	TPR
2.59209e-23	0.583109	0.453	0.144	9.4873e-19	LDHB+ epi	NOG
3.0117e-18	0.582993	0.646	0.356	1.10231e-13	LDHB+ epi	TCAF1
2.10528e-18	0.582677	0.851	0.627	7.70555e-14	LDHB+ epi	ATP6AP1
1.16437e-16	0.582625	0.674	0.407	4.26171e-12	LDHB+ epi	U2SURP
6.82016e-19	0.582359	0.746	0.435	2.49625e-14	LDHB+ epi	ITGB5
3.25296e-17	0.582036	0.956	0.853	1.19061e-12	LDHB+ epi	ANXA5
3.15202e-12	0.581835	0.724	0.499	1.15367e-07	LDHB+ epi	ITM2C
1.34794e-14	0.58159	0.646	0.386	4.93361e-10	LDHB+ epi	P3H1
2.94285e-16	0.581546	0.691	0.42	1.07711e-11	LDHB+ epi	API5
2.07178e-22	0.581524	0.751	0.388	7.58292e-18	LDHB+ epi	EIF4E
1.00877e-17	0.581482	0.707	0.405	3.69221e-13	LDHB+ epi	UQCC2
8.0646e-15	0.581471	0.68	0.411	2.95173e-10	LDHB+ epi	GRSF1
1.52349e-17	0.581429	0.691	0.419	5.57614e-13	LDHB+ epi	OLA1
2.67016e-15	0.581388	0.691	0.426	9.77307e-11	LDHB+ epi	MRFAP1L1
2.07447e-11	0.580636	0.525	0.295	7.59275e-07	LDHB+ epi	LRP4
1.33509e-11	0.580434	0.597	0.359	4.88656e-07	LDHB+ epi	GCLC
2.89298e-09	0.580159	0.994	0.969	0.000105886	LDHB+ epi	HSPB1
2.00964e-17	0.580069	0.768	0.483	7.35548e-13	LDHB+ epi	NIBAN2
3.47344e-13	0.579774	0.762	0.553	1.27131e-08	LDHB+ epi	IST1
3.62719e-15	0.579213	0.663	0.419	1.32759e-10	LDHB+ epi	TOMM22
1.04007e-15	0.578996	0.751	0.505	3.80678e-11	LDHB+ epi	CDC16
7.19372e-16	0.578685	0.834	0.612	2.63297e-11	LDHB+ epi	LINC01578
2.25275e-16	0.578194	0.635	0.337	8.2453e-12	LDHB+ epi	AIDA
8.4218e-13	0.578163	0.586	0.368	3.08246e-08	LDHB+ epi	ATXN1
6.47235e-15	0.578163	0.624	0.357	2.36895e-10	LDHB+ epi	ST6GALNAC1
2.54292e-12	0.578152	0.597	0.372	9.30733e-08	LDHB+ epi	TPST2
2.44779e-17	0.578091	0.696	0.415	8.95917e-13	LDHB+ epi	DNPH1
1.24979e-18	0.577874	0.818	0.579	4.57435e-14	LDHB+ epi	ZNF704
2.37584e-17	0.577736	0.878	0.669	8.69582e-13	LDHB+ epi	CALM3
9.22133e-16	0.577655	0.856	0.721	3.3751e-11	LDHB+ epi	NENF
3.54807e-14	0.57697	0.641	0.393	1.29863e-09	LDHB+ epi	AAMP
1.49307e-15	0.57697	0.696	0.414	5.46478e-11	LDHB+ epi	QKI
1.56847e-16	0.57697	0.602	0.33	5.74077e-12	LDHB+ epi	TOB2
6.24638e-18	0.57697	0.702	0.402	2.28624e-13	LDHB+ epi	SPON1
2.01768e-19	0.57697	0.691	0.368	7.3849e-15	LDHB+ epi	MPZL1
9.91469e-15	0.57697	0.608	0.344	3.62888e-10	LDHB+ epi	MPC2
2.38835e-15	0.57697	0.878	0.691	8.74159e-11	LDHB+ epi	AUP1
8.77743e-20	0.57697	0.525	0.216	3.21263e-15	LDHB+ epi	TK1
1.05778e-18	0.576139	0.856	0.601	3.87159e-14	LDHB+ epi	NFE2L1
5.4516e-13	0.576043	0.757	0.552	1.99534e-08	LDHB+ epi	CDH11
1.28134e-17	0.575989	0.779	0.512	4.68984e-13	LDHB+ epi	TMEM30A
5.09033e-15	0.575936	0.707	0.475	1.86311e-10	LDHB+ epi	TMEM50A
4.28842e-16	0.575925	0.757	0.46	1.5696e-11	LDHB+ epi	SH3YL1
1.08025e-17	0.575786	0.669	0.372	3.95381e-13	LDHB+ epi	SYAP1
3.57293e-17	0.575756	0.641	0.348	1.30773e-12	LDHB+ epi	RTCB
4.08584e-19	0.575678	0.602	0.289	1.49546e-14	LDHB+ epi	SFT2D1
2.8764e-18	0.575674	0.597	0.298	1.05279e-13	LDHB+ epi	RHOU
2.30263e-13	0.575667	0.541	0.298	8.42784e-09	LDHB+ epi	CSRP2
2.32657e-22	0.575623	0.608	0.258	8.51548e-18	LDHB+ epi	COPS5
3.72068e-20	0.575604	0.552	0.242	1.36181e-15	LDHB+ epi	NIPA2
4.03738e-22	0.57556	0.547	0.216	1.47772e-17	LDHB+ epi	DYNLT3
1.2368e-17	0.575362	0.967	0.857	4.52681e-13	LDHB+ epi	APP
3.1162e-16	0.574719	0.696	0.414	1.14056e-11	LDHB+ epi	PDCD6IP
1.59081e-16	0.57466	0.68	0.4	5.82251e-12	LDHB+ epi	PDXDC1
5.44571e-16	0.574654	0.663	0.383	1.99318e-11	LDHB+ epi	PIN1
4.39589e-18	0.574467	0.646	0.342	1.60894e-13	LDHB+ epi	CNIH1
2.2539e-13	0.574414	0.552	0.312	8.24951e-09	LDHB+ epi	RPAIN
2.26494e-18	0.57411	0.497	0.209	8.28992e-14	LDHB+ epi	METTL5
2.44686e-15	0.574076	0.757	0.516	8.95577e-11	LDHB+ epi	TMEM141
2.48523e-21	0.574049	0.497	0.183	9.09619e-17	LDHB+ epi	KIF9
6.20075e-16	0.573539	0.685	0.396	2.26954e-11	LDHB+ epi	ZNF146
2.57586e-12	0.573522	0.602	0.404	9.42789e-08	LDHB+ epi	NUTF2
6.10941e-18	0.573447	0.674	0.367	2.2361e-13	LDHB+ epi	GIPC1
1.83019e-20	0.573285	0.68	0.333	6.69869e-16	LDHB+ epi	PPM1H
3.06716e-21	0.573086	0.641	0.305	1.12261e-16	LDHB+ epi	FMC1
4.55152e-20	0.572968	0.586	0.265	1.6659e-15	LDHB+ epi	SNW1
1.87929e-16	0.572959	0.768	0.498	6.87838e-12	LDHB+ epi	KARS
1.56594e-19	0.5729	0.569	0.258	5.7315e-15	LDHB+ epi	CNIH4
1.81819e-14	0.572857	0.718	0.502	6.65477e-10	LDHB+ epi	NCKAP1
4.13962e-22	0.572854	0.586	0.243	1.51514e-17	LDHB+ epi	MYCBP
4.38455e-18	0.572605	0.464	0.189	1.60479e-13	LDHB+ epi	NCAPD2
2.51553e-21	0.572575	0.779	0.427	9.2071e-17	LDHB+ epi	SNRPN
1.33481e-13	0.572297	0.63	0.389	4.88555e-09	LDHB+ epi	DAB2
1.87406e-16	0.572286	0.669	0.373	6.85926e-12	LDHB+ epi	HSD17B10
2.28934e-17	0.572204	0.669	0.37	8.37921e-13	LDHB+ epi	BUB3
8.62826e-15	0.572149	0.757	0.52	3.15803e-10	LDHB+ epi	TIA1
1.17588e-16	0.571995	0.619	0.338	4.30384e-12	LDHB+ epi	MRPL18
2.29291e-21	0.571616	0.873	0.586	8.39229e-17	LDHB+ epi	ENSA
2.91168e-20	0.571531	0.58	0.256	1.06571e-15	LDHB+ epi	AP1S1
2.2201e-17	0.571465	0.718	0.436	8.1258e-13	LDHB+ epi	G3BP2
1.36823e-24	0.571256	0.558	0.209	5.00787e-20	LDHB+ epi	MRPS23
5.99335e-15	0.571187	0.961	0.956	2.19363e-10	LDHB+ epi	ISLR
1.52854e-17	0.570941	0.652	0.353	5.59461e-13	LDHB+ epi	ITPR3
2.4424e-16	0.570555	0.58	0.306	8.93943e-12	LDHB+ epi	UBE2E1
6.6339e-18	0.570538	0.597	0.304	2.42808e-13	LDHB+ epi	ZSCAN16-AS1
2.20481e-14	0.570102	0.751	0.536	8.06981e-10	LDHB+ epi	MARVELD1
2.73529e-14	0.569828	0.613	0.358	1.00114e-09	LDHB+ epi	CWC15
1.43906e-13	0.56981	0.713	0.486	5.26709e-09	LDHB+ epi	DCTN2
1.18237e-17	0.569774	0.652	0.356	4.32759e-13	LDHB+ epi	ANXA4
3.36577e-21	0.569533	0.657	0.31	1.2319e-16	LDHB+ epi	MOXD1
6.97187e-16	0.569456	0.597	0.335	2.55177e-11	LDHB+ epi	SRP19
7.97654e-17	0.569305	0.707	0.421	2.91949e-12	LDHB+ epi	ZMYND8
1.1681e-16	0.569108	0.785	0.532	4.27537e-12	LDHB+ epi	DBNL
2.35034e-15	0.569091	0.751	0.514	8.60248e-11	LDHB+ epi	JPT2
1.24669e-15	0.569006	0.801	0.601	4.56301e-11	LDHB+ epi	RTN4
1.20462e-17	0.568941	0.939	0.685	4.40903e-13	LDHB+ epi	NDUFS8
4.59485e-14	0.568891	0.862	0.684	1.68176e-09	LDHB+ epi	CHPF
7.30529e-17	0.568802	0.68	0.377	2.67381e-12	LDHB+ epi	ERLIN1
7.66507e-18	0.568252	0.47	0.194	2.80549e-13	LDHB+ epi	PFDN4
5.4488e-17	0.568252	0.901	0.712	1.99432e-12	LDHB+ epi	GLG1
5.33319e-14	0.568128	0.735	0.516	1.952e-09	LDHB+ epi	CEBPD
2.01336e-15	0.567981	0.757	0.501	7.3691e-11	LDHB+ epi	RAP1B
3.47503e-16	0.567829	0.735	0.478	1.2719e-11	LDHB+ epi	ARPP19
2.64835e-12	0.567817	0.608	0.373	9.69324e-08	LDHB+ epi	SLC40A1
1.39258e-13	0.567509	0.669	0.432	5.09699e-09	LDHB+ epi	ADAMTS9
5.17134e-20	0.567492	0.575	0.253	1.89276e-15	LDHB+ epi	PDIA5
7.56891e-16	0.567455	0.635	0.368	2.7703e-11	LDHB+ epi	PTPMT1
1.02535e-11	0.567384	0.657	0.44	3.75288e-07	LDHB+ epi	SEMA5A
9.46854e-22	0.567103	0.547	0.211	3.46558e-17	LDHB+ epi	BAX
1.13233e-18	0.566898	0.867	0.64	4.14445e-14	LDHB+ epi	TCF25
1.12711e-18	0.566774	0.713	0.4	4.12533e-14	LDHB+ epi	BDH2
8.72609e-15	0.566594	0.768	0.538	3.19383e-10	LDHB+ epi	REEP5
8.97788e-10	0.566322	0.564	0.364	3.28599e-05	LDHB+ epi	SCNN1A
3.49314e-14	0.566255	0.845	0.672	1.27852e-09	LDHB+ epi	ECI2
2.50727e-17	0.566243	0.95	0.812	9.17688e-13	LDHB+ epi	ATF4
1.81534e-20	0.565988	0.575	0.243	6.64433e-16	LDHB+ epi	NUDT5
4.13132e-19	0.565893	0.536	0.233	1.51211e-14	LDHB+ epi	RBM12
1.28197e-17	0.565858	0.646	0.347	4.69213e-13	LDHB+ epi	TCTN3
2.42927e-16	0.565742	0.602	0.32	8.89137e-12	LDHB+ epi	NPEPPS
6.56813e-17	0.565684	0.619	0.328	2.404e-12	LDHB+ epi	ITFG1
9.38565e-14	0.565474	0.564	0.309	3.43524e-09	LDHB+ epi	DECR1
6.17574e-13	0.565456	0.63	0.402	2.26038e-08	LDHB+ epi	BCAT2
1.63662e-14	0.565256	0.558	0.3	5.9902e-10	LDHB+ epi	WDR26
2.5662e-15	0.56521	0.696	0.441	9.39256e-11	LDHB+ epi	MRPL23
8.39056e-18	0.564621	0.541	0.246	3.07103e-13	LDHB+ epi	NIFK
2.94342e-19	0.564459	0.724	0.428	1.07732e-14	LDHB+ epi	CBX5
7.83881e-14	0.563981	0.807	0.578	2.86908e-09	LDHB+ epi	CD46
1.85896e-18	0.563903	0.691	0.38	6.804e-14	LDHB+ epi	POLDIP2
1.08805e-14	0.563739	0.613	0.362	3.98235e-10	LDHB+ epi	FUNDC2
3.01433e-16	0.563499	0.812	0.583	1.10327e-11	LDHB+ epi	ARSD
8.32407e-24	0.563338	0.475	0.151	3.04669e-19	LDHB+ epi	LSM6
4.23804e-19	0.563327	0.724	0.396	1.55117e-14	LDHB+ epi	KIAA2013
1.89084e-17	0.563079	0.619	0.327	6.92066e-13	LDHB+ epi	PARP4
2.0893e-15	0.562785	0.856	0.686	7.64706e-11	LDHB+ epi	RALY
3.58222e-17	0.56277	0.906	0.72	1.31113e-12	LDHB+ epi	PLD3
1.41796e-20	0.562588	0.619	0.288	5.18987e-16	LDHB+ epi	SALL1
6.60059e-15	0.562543	0.624	0.367	2.41588e-10	LDHB+ epi	PTGFRN
9.2255e-15	0.562334	0.68	0.425	3.37663e-10	LDHB+ epi	GLO1
1.94726e-15	0.562155	0.829	0.553	7.12718e-11	LDHB+ epi	PRSS8
2.95386e-14	0.562058	0.591	0.323	1.08114e-09	LDHB+ epi	WDR61
6.46385e-16	0.561645	0.696	0.425	2.36583e-11	LDHB+ epi	CCAR1
3.54563e-14	0.561415	0.541	0.291	1.29774e-09	LDHB+ epi	TMEM33
7.1231e-20	0.561386	0.68	0.362	2.60713e-15	LDHB+ epi	TRAF7
4.27632e-26	0.561237	0.442	0.123	1.56518e-21	LDHB+ epi	IFITM1
2.11744e-18	0.561229	0.657	0.347	7.75003e-14	LDHB+ epi	MCTS1
1.15253e-15	0.561189	0.619	0.349	4.21837e-11	LDHB+ epi	RAB4A
2.20026e-13	0.560993	0.702	0.465	8.05318e-09	LDHB+ epi	ARPC1A
5.39021e-18	0.560876	0.691	0.393	1.97287e-13	LDHB+ epi	SELENOK
1.07426e-20	0.56085	0.586	0.259	3.93188e-16	LDHB+ epi	CRLS1
1.3117e-20	0.560642	0.724	0.385	4.80095e-16	LDHB+ epi	LASP1
1.70108e-15	0.560533	0.906	0.706	6.22612e-11	LDHB+ epi	PEMT
5.32175e-16	0.560482	0.702	0.457	1.94782e-11	LDHB+ epi	DHX30
3.50027e-13	0.56035	0.89	0.768	1.28114e-08	LDHB+ epi	HSPG2
1.44655e-14	0.55993	0.779	0.538	5.2945e-10	LDHB+ epi	RAB34
4.15129e-14	0.559896	0.53	0.273	1.51941e-09	LDHB+ epi	SLFN5
1.73582e-14	0.559896	0.707	0.437	6.35329e-10	LDHB+ epi	JUP
3.1786e-15	0.559802	0.558	0.289	1.1634e-10	LDHB+ epi	AKIRIN1
2.07532e-14	0.559705	0.713	0.443	7.59586e-10	LDHB+ epi	ADIPOR1
3.03711e-20	0.559563	0.586	0.254	1.11161e-15	LDHB+ epi	C9orf78
1.99434e-16	0.559525	0.663	0.378	7.29947e-12	LDHB+ epi	UGCG
1.18669e-16	0.55944	0.669	0.381	4.3434e-12	LDHB+ epi	SNX6
8.2655e-14	0.559349	0.663	0.425	3.02526e-09	LDHB+ epi	MGST3
2.95153e-17	0.559167	0.536	0.248	1.08029e-12	LDHB+ epi	MAOB
8.33998e-15	0.559127	0.569	0.315	3.05252e-10	LDHB+ epi	ZNF888
3.11984e-16	0.559032	0.591	0.316	1.14189e-11	LDHB+ epi	PDHB
1.245e-14	0.558716	0.917	0.765	4.55683e-10	LDHB+ epi	SPON2
1.29341e-16	0.558691	0.829	0.604	4.73399e-12	LDHB+ epi	DYNLL2
7.16133e-15	0.558544	0.602	0.34	2.62112e-10	LDHB+ epi	C18orf32
3.04715e-13	0.558513	0.729	0.495	1.11529e-08	LDHB+ epi	PMEPA1
1.13835e-15	0.558394	0.729	0.479	4.16649e-11	LDHB+ epi	PCM1
1.54651e-11	0.558369	0.597	0.378	5.66037e-07	LDHB+ epi	SPTSSA
6.29238e-16	0.558279	0.669	0.388	2.30307e-11	LDHB+ epi	CGGBP1
2.92135e-19	0.557969	0.575	0.257	1.06925e-14	LDHB+ epi	WDFY1
9.57334e-18	0.557911	0.624	0.322	3.50394e-13	LDHB+ epi	CDC42SE2
1.81349e-18	0.557908	0.68	0.379	6.63757e-14	LDHB+ epi	PIK3R2
5.06857e-16	0.55781	0.58	0.301	1.85515e-11	LDHB+ epi	SLC35B2
1.55952e-13	0.557806	0.497	0.257	5.70798e-09	LDHB+ epi	C12orf75
4.96454e-19	0.557765	0.685	0.365	1.81707e-14	LDHB+ epi	PLEKHJ1
5.04806e-17	0.557759	0.602	0.32	1.84764e-12	LDHB+ epi	TMEM183A
3.48122e-16	0.557621	0.646	0.37	1.27416e-11	LDHB+ epi	PCYOX1
9.34115e-20	0.5575	0.63	0.305	3.41895e-15	LDHB+ epi	HK1
2.23581e-15	0.557455	0.785	0.574	8.18329e-11	LDHB+ epi	SERINC3
6.90804e-16	0.557274	0.635	0.357	2.52841e-11	LDHB+ epi	CNOT2
5.38837e-23	0.557179	0.641	0.288	1.9722e-18	LDHB+ epi	UPF3A
2.77685e-12	0.557029	0.696	0.48	1.01636e-07	LDHB+ epi	ADRA2C
3.03456e-17	0.556792	0.724	0.409	1.11068e-12	LDHB+ epi	IER3IP1
5.29768e-17	0.556756	0.608	0.325	1.939e-12	LDHB+ epi	TPBG
2.10335e-17	0.556433	0.608	0.314	7.69846e-13	LDHB+ epi	ANP32E
9.60187e-13	0.556323	0.541	0.31	3.51438e-08	LDHB+ epi	DPY19L1
4.84924e-16	0.556211	0.586	0.306	1.77487e-11	LDHB+ epi	LEF1
6.68938e-15	0.55604	0.961	0.832	2.44838e-10	LDHB+ epi	EVL
8.69119e-29	0.555952	0.547	0.17	3.18106e-24	LDHB+ epi	TEX10
9.80714e-20	0.55587	0.602	0.279	3.58951e-15	LDHB+ epi	MRPL40
4.67122e-18	0.555812	0.58	0.29	1.70971e-13	LDHB+ epi	GGNBP2
3.90896e-23	0.555784	0.569	0.222	1.43072e-18	LDHB+ epi	CIAO2A
3.13759e-18	0.555695	0.58	0.273	1.14839e-13	LDHB+ epi	MRPL32
3.99091e-16	0.555625	0.773	0.514	1.46071e-11	LDHB+ epi	HEXB
4.73788e-16	0.555576	0.541	0.269	1.73411e-11	LDHB+ epi	MRPL34
2.65513e-16	0.555517	0.735	0.468	9.71803e-12	LDHB+ epi	CCDC124
1.51566e-14	0.555077	0.702	0.453	5.54747e-10	LDHB+ epi	TMEM167A
3.00907e-18	0.55501	0.47	0.189	1.10135e-13	LDHB+ epi	DPM1
1.70326e-23	0.55501	0.514	0.177	6.23412e-19	LDHB+ epi	RRM2
1.09585e-14	0.554969	0.834	0.627	4.01093e-10	LDHB+ epi	SLC38A2
9.44695e-14	0.554774	0.735	0.494	3.45768e-09	LDHB+ epi	ALDH6A1
3.57421e-17	0.554693	0.669	0.383	1.3082e-12	LDHB+ epi	COPB1
1.51706e-14	0.554575	0.845	0.619	5.55261e-10	LDHB+ epi	RBM5
1.8782e-16	0.554515	0.497	0.228	6.87442e-12	LDHB+ epi	ITGAE
9.93971e-17	0.554198	0.746	0.458	3.63803e-12	LDHB+ epi	HYOU1
1.90345e-12	0.554196	0.602	0.352	6.96681e-08	LDHB+ epi	FOXJ1
5.61738e-17	0.553619	0.724	0.435	2.05602e-12	LDHB+ epi	HDAC1
1.65048e-17	0.553554	0.917	0.774	6.04092e-13	LDHB+ epi	CAPZB
3.43206e-16	0.553346	0.68	0.405	1.25617e-11	LDHB+ epi	CHP1
1.84383e-15	0.553344	0.972	0.872	6.74861e-11	LDHB+ epi	NPDC1
6.83237e-18	0.553123	0.773	0.519	2.50071e-13	LDHB+ epi	LRRC41
7.51901e-13	0.552884	0.597	0.358	2.75203e-08	LDHB+ epi	CYB5R1
2.03155e-16	0.552763	0.63	0.353	7.43569e-12	LDHB+ epi	FAM32A
2.48523e-14	0.552671	0.724	0.467	9.09617e-10	LDHB+ epi	ITGB8
1.07353e-14	0.552623	0.834	0.642	3.92921e-10	LDHB+ epi	SSBP4
1.64271e-14	0.552428	0.641	0.37	6.01248e-10	LDHB+ epi	YWHAH
1.25901e-23	0.552183	0.541	0.195	4.6081e-19	LDHB+ epi	SHMT1
3.13795e-15	0.551879	0.807	0.606	1.14852e-10	LDHB+ epi	MFSD10
1.80906e-12	0.551764	0.657	0.451	6.62134e-08	LDHB+ epi	APOBEC3C
4.63538e-16	0.551683	0.818	0.565	1.6966e-11	LDHB+ epi	PRRC2B
1.53778e-14	0.551649	0.685	0.433	5.62845e-10	LDHB+ epi	COMMD4
6.57268e-13	0.551591	0.663	0.433	2.40566e-08	LDHB+ epi	PRSS23
9.56912e-18	0.550993	0.818	0.514	3.50239e-13	LDHB+ epi	CANT1
2.27974e-14	0.550961	0.856	0.693	8.34408e-10	LDHB+ epi	MAP4
1.66276e-13	0.550956	0.707	0.484	6.08588e-09	LDHB+ epi	AKT1
8.85408e-16	0.550928	0.845	0.628	3.24068e-11	LDHB+ epi	RTL8C
2.53459e-12	0.550907	0.575	0.341	9.27686e-08	LDHB+ epi	WTAP
8.08643e-17	0.550801	0.519	0.231	2.95971e-12	LDHB+ epi	BOLA3
3.01636e-15	0.550658	0.779	0.528	1.10402e-10	LDHB+ epi	PGRMC2
1.73136e-13	0.550252	0.663	0.423	6.33697e-09	LDHB+ epi	CCDC85B
2.32146e-16	0.55019	0.718	0.43	8.49679e-12	LDHB+ epi	SEC11C
7.97338e-16	0.549962	0.702	0.448	2.91834e-11	LDHB+ epi	PPP2R5C
4.05397e-13	0.549869	0.425	0.194	1.48379e-08	LDHB+ epi	RFLNB
3.62365e-15	0.549715	0.635	0.365	1.32629e-10	LDHB+ epi	POLR2K
7.90422e-19	0.549564	0.602	0.29	2.89302e-14	LDHB+ epi	PSMD6
1.15074e-14	0.549465	0.591	0.325	4.21182e-10	LDHB+ epi	TTYH3
1.90094e-13	0.549357	0.646	0.41	6.95765e-09	LDHB+ epi	SMIM7
8.53487e-18	0.549357	0.541	0.251	3.12385e-13	LDHB+ epi	LAP3
4.76814e-17	0.549306	0.68	0.378	1.74519e-12	LDHB+ epi	ADAM10
4.59391e-14	0.549158	0.652	0.411	1.68142e-09	LDHB+ epi	UBE2B
1.08465e-16	0.548799	0.564	0.277	3.96993e-12	LDHB+ epi	MRPS12
1.39807e-15	0.548638	0.702	0.416	5.11708e-11	LDHB+ epi	TMX4
2.26395e-12	0.548491	0.635	0.421	8.28628e-08	LDHB+ epi	TBL1XR1
2.00032e-17	0.548193	0.597	0.298	7.32138e-13	LDHB+ epi	PRPF38B
1.82428e-16	0.547991	0.525	0.257	6.67705e-12	LDHB+ epi	DCAF13
1.43166e-15	0.547965	0.779	0.523	5.24002e-11	LDHB+ epi	RBM25
9.2946e-23	0.547913	1	0.993	3.40192e-18	LDHB+ epi	FBLN1
4.96958e-17	0.547907	0.53	0.247	1.81892e-12	LDHB+ epi	NAA20
5.54421e-14	0.547778	0.669	0.391	2.02924e-09	LDHB+ epi	ALDH2
3.68322e-17	0.547763	1	0.972	1.3481e-12	LDHB+ epi	NOP53
6.41986e-20	0.547739	0.558	0.241	2.34973e-15	LDHB+ epi	FAM199X
4.31575e-16	0.547626	0.829	0.677	1.57961e-11	LDHB+ epi	BAG6
3.71069e-16	0.547601	0.652	0.363	1.35815e-11	LDHB+ epi	CCNL1
1.91493e-17	0.547222	0.602	0.304	7.00885e-13	LDHB+ epi	LSM8
5.495e-14	0.546884	0.503	0.264	2.01123e-09	LDHB+ epi	PCTP
2.16555e-17	0.54685	0.657	0.347	7.92613e-13	LDHB+ epi	TSPAN6
2.52181e-15	0.546719	0.663	0.402	9.23009e-11	LDHB+ epi	HID1
2.7555e-16	0.546667	0.713	0.419	1.00854e-11	LDHB+ epi	UPF1
3.897e-17	0.546596	0.63	0.326	1.42634e-12	LDHB+ epi	PLEKHB2
2.19767e-17	0.546532	0.79	0.511	8.0437e-13	LDHB+ epi	NT5DC2
1.47434e-17	0.546484	0.58	0.289	5.39623e-13	LDHB+ epi	PRMT5
1.62031e-14	0.546468	0.619	0.36	5.93049e-10	LDHB+ epi	SOX13
4.04793e-15	0.546315	0.536	0.273	1.48158e-10	LDHB+ epi	MRPS35
5.35229e-18	0.546273	0.619	0.315	1.95899e-13	LDHB+ epi	SEC23B
5.64016e-13	0.546164	0.657	0.425	2.06436e-08	LDHB+ epi	GLRX5
5.09967e-11	0.54605	0.691	0.473	1.86653e-06	LDHB+ epi	MT-ND4L
1.18289e-14	0.546026	0.558	0.311	4.32951e-10	LDHB+ epi	CHCHD5
7.0848e-18	0.545684	0.884	0.663	2.59311e-13	LDHB+ epi	ERGIC1
1.96931e-14	0.545662	0.812	0.617	7.20789e-10	LDHB+ epi	ADD1
3.12926e-16	0.545568	0.68	0.4	1.14534e-11	LDHB+ epi	HOXB6
6.9205e-18	0.54552	0.608	0.305	2.53297e-13	LDHB+ epi	UBE2V2
6.79402e-15	0.545434	0.564	0.295	2.48668e-10	LDHB+ epi	UBE3A
5.31933e-16	0.545427	0.597	0.323	1.94693e-11	LDHB+ epi	SMARCB1
2.14417e-17	0.545404	0.74	0.449	7.84789e-13	LDHB+ epi	FNTA
4.74985e-14	0.545356	0.459	0.211	1.73849e-09	LDHB+ epi	ADGRG2
2.73385e-12	0.545105	0.591	0.379	1.00062e-07	LDHB+ epi	ZCRB1
2.38323e-16	0.544359	0.74	0.48	8.72286e-12	LDHB+ epi	CHTOP
7.77404e-20	0.544325	0.536	0.228	2.84538e-15	LDHB+ epi	NAMPT
5.77638e-18	0.544138	0.669	0.354	2.11421e-13	LDHB+ epi	ALDH7A1
1.03983e-12	0.543929	0.762	0.53	3.80587e-08	LDHB+ epi	NET1
1.9321e-14	0.543852	0.939	0.83	7.07169e-10	LDHB+ epi	PLXNB2
5.79458e-19	0.543772	0.602	0.296	2.12087e-14	LDHB+ epi	BRD8
8.95425e-15	0.543645	0.746	0.498	3.27735e-10	LDHB+ epi	ELP2
1.77388e-13	0.543428	0.735	0.553	6.49257e-09	LDHB+ epi	FGD5-AS1
3.36458e-17	0.543417	0.53	0.246	1.23147e-12	LDHB+ epi	MRPL36
5.73274e-22	0.543319	0.558	0.214	2.09824e-17	LDHB+ epi	DTYMK
3.32218e-13	0.543176	0.669	0.47	1.21595e-08	LDHB+ epi	RAB5C
6.10959e-14	0.543022	0.619	0.37	2.23617e-09	LDHB+ epi	MFF
3.00419e-17	0.54293	0.608	0.306	1.09956e-12	LDHB+ epi	RALBP1
2.92639e-13	0.542816	0.757	0.519	1.07109e-08	LDHB+ epi	HOXA10
2.06503e-16	0.542773	0.674	0.385	7.5582e-12	LDHB+ epi	TWSG1
1.42435e-15	0.542764	0.624	0.347	5.21326e-11	LDHB+ epi	ZFR
6.80076e-18	0.54265	0.58	0.279	2.48914e-13	LDHB+ epi	TFRC
5.08754e-16	0.542631	0.707	0.428	1.86209e-11	LDHB+ epi	ARHGEF12
2.78653e-13	0.542589	0.602	0.36	1.0199e-08	LDHB+ epi	ABCC5
3.45437e-14	0.542522	0.74	0.521	1.26433e-09	LDHB+ epi	FBXW5
6.39445e-15	0.542519	0.646	0.385	2.34043e-10	LDHB+ epi	ATP13A1
4.7197e-12	0.542439	0.829	0.689	1.72746e-07	LDHB+ epi	CXCR4
1.24807e-12	0.542431	0.691	0.472	4.56807e-08	LDHB+ epi	FAM174B
4.10628e-16	0.542204	0.591	0.32	1.50294e-11	LDHB+ epi	PHKB
1.32843e-14	0.542178	0.707	0.459	4.86219e-10	LDHB+ epi	SREK1
1.13155e-16	0.542155	0.751	0.489	4.14157e-12	LDHB+ epi	MAGT1
2.37756e-13	0.542036	0.724	0.516	8.70209e-09	LDHB+ epi	DHRS7
3.12305e-15	0.541963	0.613	0.335	1.14307e-10	LDHB+ epi	GCN1
1.15325e-14	0.541688	0.58	0.315	4.221e-10	LDHB+ epi	GALNT2
1.92855e-18	0.541311	0.508	0.21	7.05868e-14	LDHB+ epi	ARF5
1.40205e-14	0.541104	0.713	0.436	5.13164e-10	LDHB+ epi	AKR7A2
3.00844e-15	0.541098	0.956	0.88	1.10112e-10	LDHB+ epi	PCOLCE
3.49897e-16	0.540916	0.624	0.328	1.28066e-11	LDHB+ epi	GORASP2
1.56325e-16	0.5409	0.652	0.364	5.72164e-12	LDHB+ epi	U2AF2
6.29214e-14	0.540847	0.702	0.459	2.30299e-09	LDHB+ epi	PRELID3B
2.86163e-14	0.540823	0.597	0.351	1.04738e-09	LDHB+ epi	PSMG3
7.86523e-14	0.540628	0.84	0.643	2.87875e-09	LDHB+ epi	TRAM1
7.7933e-11	0.540528	0.641	0.453	2.85242e-06	LDHB+ epi	PDXK
8.99306e-18	0.540444	0.663	0.359	3.29155e-13	LDHB+ epi	KIAA1191
1.57967e-15	0.540444	0.569	0.298	5.78175e-11	LDHB+ epi	DCTN3
1.52854e-23	0.540337	0.597	0.243	5.59462e-19	LDHB+ epi	SNAP29
1.90874e-12	0.540286	0.867	0.746	6.98616e-08	LDHB+ epi	NUCB1
1.23195e-11	0.540141	0.696	0.512	4.50907e-07	LDHB+ epi	FKBP10
1.56123e-13	0.540124	0.702	0.469	5.71425e-09	LDHB+ epi	SUGP2
6.03281e-13	0.540094	0.646	0.395	2.20807e-08	LDHB+ epi	METTL7A
1.28926e-15	0.539959	0.586	0.319	4.71884e-11	LDHB+ epi	PYCR1
9.68056e-20	0.53988	0.486	0.188	3.54318e-15	LDHB+ epi	PXMP2
6.01948e-18	0.539806	0.674	0.365	2.20319e-13	LDHB+ epi	OGFOD1
8.03606e-16	0.539759	0.707	0.416	2.94128e-11	LDHB+ epi	SESN3
6.14706e-22	0.539495	0.575	0.231	2.24989e-17	LDHB+ epi	ADAM9
4.05204e-13	0.539201	0.906	0.785	1.48309e-08	LDHB+ epi	MAGED2
2.04266e-19	0.539168	0.547	0.238	7.47633e-15	LDHB+ epi	MPLKIP
2.43085e-15	0.538918	0.718	0.454	8.89715e-11	LDHB+ epi	C7orf50
1.11492e-15	0.538908	0.663	0.374	4.0807e-11	LDHB+ epi	PITPNA
2.0836e-18	0.538787	0.569	0.262	7.62618e-14	LDHB+ epi	PSMD14
5.36957e-18	0.538609	0.519	0.232	1.96532e-13	LDHB+ epi	PES1
9.15086e-23	0.538609	0.564	0.212	3.34931e-18	LDHB+ epi	GARS
1.05468e-14	0.538358	0.834	0.609	3.86023e-10	LDHB+ epi	MRPS26
5.52306e-16	0.538126	0.53	0.249	2.02149e-11	LDHB+ epi	MINPP1
1.00723e-15	0.538068	0.895	0.712	3.68655e-11	LDHB+ epi	NDUFV1
2.39533e-15	0.537621	0.718	0.436	8.76716e-11	LDHB+ epi	MRPL28
1.97109e-16	0.537369	0.862	0.619	7.2144e-12	LDHB+ epi	SH3GLB2
1.21821e-16	0.537018	0.613	0.317	4.45879e-12	LDHB+ epi	AP1G1
6.31898e-15	0.536876	0.663	0.388	2.31281e-10	LDHB+ epi	C5orf15
6.24209e-18	0.536781	0.586	0.295	2.28467e-13	LDHB+ epi	RB1
3.87305e-16	0.536733	0.481	0.217	1.41758e-11	LDHB+ epi	SCCPDH
4.82775e-15	0.536694	0.558	0.291	1.76701e-10	LDHB+ epi	PPIG
3.87936e-16	0.536641	0.536	0.256	1.41989e-11	LDHB+ epi	SDF2
1.33995e-10	0.536612	0.762	0.607	4.90434e-06	LDHB+ epi	CSNK1D
9.71159e-18	0.536136	0.724	0.411	3.55454e-13	LDHB+ epi	CUEDC2
4.00379e-14	0.536097	0.878	0.71	1.46543e-09	LDHB+ epi	MAP2K2
1.67734e-13	0.535857	0.558	0.315	6.13925e-09	LDHB+ epi	DPYSL2
2.33514e-12	0.535797	0.63	0.402	8.54684e-08	LDHB+ epi	METAP1
3.95657e-18	0.535697	0.707	0.379	1.44814e-13	LDHB+ epi	MAPK1
4.03707e-13	0.535575	0.519	0.278	1.47761e-08	LDHB+ epi	BBS2
6.7391e-18	0.535433	0.663	0.36	2.46658e-13	LDHB+ epi	EIF2B5
1.11899e-18	0.535344	0.591	0.286	4.09563e-14	LDHB+ epi	TSEN34
1.42918e-17	0.535187	0.597	0.294	5.23096e-13	LDHB+ epi	ERGIC2
6.00371e-18	0.535117	0.718	0.417	2.19742e-13	LDHB+ epi	TMEM131
1.43068e-14	0.534976	0.757	0.51	5.23642e-10	LDHB+ epi	TGOLN2
5.82552e-14	0.534912	0.74	0.485	2.1322e-09	LDHB+ epi	CAPN2
1.13286e-13	0.534571	0.591	0.348	4.14639e-09	LDHB+ epi	YIPF4
1.52225e-13	0.534366	0.724	0.493	5.5716e-09	LDHB+ epi	ALKBH7
1.53077e-23	0.534325	0.436	0.126	5.60277e-19	LDHB+ epi	SLITRK6
2.59808e-19	0.53412	0.691	0.37	9.50925e-15	LDHB+ epi	FIBP
5.3969e-15	0.533901	0.536	0.277	1.97532e-10	LDHB+ epi	TRIM44
3.02259e-17	0.533512	0.486	0.21	1.1063e-12	LDHB+ epi	CKS1B
1.21304e-14	0.532915	0.702	0.453	4.43984e-10	LDHB+ epi	C17orf49
2.52908e-12	0.532891	0.707	0.506	9.25668e-08	LDHB+ epi	GSR
3.29523e-13	0.532841	0.696	0.474	1.20609e-08	LDHB+ epi	TIAL1
1.05641e-13	0.532823	0.901	0.751	3.86658e-09	LDHB+ epi	ARHGDIA
2.33683e-15	0.532793	0.812	0.595	8.55304e-11	LDHB+ epi	MAZ
1.33803e-18	0.532723	0.696	0.364	4.89732e-14	LDHB+ epi	SELENOT
6.62954e-15	0.532478	0.735	0.48	2.42648e-10	LDHB+ epi	HOMER2
1.96638e-23	0.532301	0.514	0.175	7.19713e-19	LDHB+ epi	GMFB
1.53934e-14	0.532099	0.856	0.719	5.63415e-10	LDHB+ epi	CD248
9.15879e-16	0.531942	0.58	0.3	3.35221e-11	LDHB+ epi	PHLDA1
1.46495e-18	0.531616	0.503	0.2	5.36187e-14	LDHB+ epi	CRISPLD1
4.05962e-13	0.531455	0.669	0.421	1.48586e-08	LDHB+ epi	MRPS15
6.63795e-19	0.531204	0.68	0.378	2.42955e-14	LDHB+ epi	RAB18
2.12747e-12	0.53102	0.624	0.38	7.78674e-08	LDHB+ epi	CDK2AP2
1.73012e-16	0.530844	0.818	0.59	6.33242e-12	LDHB+ epi	DNM2
9.66374e-21	0.530631	0.569	0.24	3.53703e-16	LDHB+ epi	MAPK14
1.88661e-11	0.530537	0.84	0.721	6.90517e-07	LDHB+ epi	GALNT4
3.81551e-16	0.530449	0.569	0.289	1.39651e-11	LDHB+ epi	MRPL4
4.4062e-14	0.53019	0.53	0.279	1.61271e-09	LDHB+ epi	HAND2
4.47433e-14	0.530114	0.669	0.432	1.63765e-09	LDHB+ epi	SLC35A4
9.27303e-12	0.529921	0.525	0.296	3.39402e-07	LDHB+ epi	SLC16A1
5.35669e-14	0.529664	0.597	0.34	1.9606e-09	LDHB+ epi	DCTD
5.3428e-17	0.52938	0.923	0.74	1.95552e-12	LDHB+ epi	WDR6
4.28288e-17	0.529312	0.68	0.389	1.56758e-12	LDHB+ epi	EIF4A3
[truncated: 3,648 more rows]

## Sheet: Data S7
Data S7. GOBP terms enriched in each epithelial sub-ecotype.
Cluster	ID	Description	GeneRatio	BgRatio	Pvalue	P.adjust	qvalue	GeneID	Count
LDHB+ epi	GO:0008380	RNA splicing	284/5112	466/18614	7.0725e-53	4.49811e-49	3.3546e-49	AAR2/ACIN1/AHNAK/AKAP8L/ALYREF/AQR/ARL6IP4/ARVCF/BCAS2/BUD31/C1QBP/C2orf49/C9orf78/CASC3/CCAR2/CCNL1/CCNL2/CD2BP2/CDC40/CDC5L/CDK12/CELF1/CIR1/CIRBP/CLK1/CLK2/CLK4/CLNS1A/CTNNBL1/CWC15/DAZAP1/DDX1/DDX17/DDX23/DDX39A/DDX39B/DDX41/DDX46/DDX5/DHX15/DHX16/DHX9/DYRK1A/ECD/EFTUD2/EIF4A3/ENY2/ESRP1/ESRP2/FAM50A/FAM98A/FAM98B/FASTK/FMR1/FRG1/FUS/FXR1/FXR2/GEMIN4/GEMIN5/GPKOW/GRSF1/HNRNPA0/HNRNPA1/HNRNPA2…	284
LDHB+ epi	GO:0022613	ribonucleoprotein complex biogenesis	283/5112	475/18614	7.40401e-50	2.03911e-46	1.52073e-46	AAR2/ABCE1/ABT1/ADAR/AGO1/BMS1/BRIX1/BUD23/C1D/C1QBP/CD2BP2/CDC73/CELF1/CINP/CLNS1A/CPSF6/CPSF7/CUL4A/CUL4B/DCAF13/DDX1/DDX10/DDX17/DDX18/DDX21/DDX23/DDX27/DDX39B/DDX3X/DDX46/DDX49/DDX52/DDX54/DDX56/DENR/DHX29/DHX30/DHX9/DICER1/DIMT1/DIS3/DKC1/EBNA1BP2/EIF2A/EIF2D/EIF2S2/EIF2S3/EIF3A/EIF3B/EIF3D/EIF3E/EIF3F/EIF3G/EIF3H/EIF3I/EIF3J/EIF3K/EIF3L/EIF3M/EIF4A3/EIF5/EIF6/EMG1/ERAL1/ERI1/ERI3/ESF1/EXOSC…	283
LDHB+ epi	GO:0002181	cytoplasmic translation	133/5112	159/18614	9.61846e-50	2.03911e-46	1.52073e-46	CNBP/CSDE1/DENR/DHX29/DHX36/DHX9/DPH5/DRG1/EIF2D/EIF2S2/EIF2S3/EIF3A/EIF3B/EIF3D/EIF3E/EIF3F/EIF3G/EIF3H/EIF3I/EIF3J/EIF3K/EIF3L/EIF3M/EIF4A1/EIF4A2/EIF4G1/EIF5/ETF1/FAU/FMR1/FTSJ1/HNRNPD/HNRNPU/MCTS1/METTL3/MTOR/NCBP1/NCBP2/NEMF/PABPC1/PAIP1/PKM/RACK1/RBM4/RPL10/RPL10A/RPL11/RPL12/RPL13/RPL13A/RPL14/RPL15/RPL17/RPL18/RPL18A/RPL19/RPL21/RPL22/RPL22L1/RPL23/RPL23A/RPL24/RPL26/RPL26L1/RPL27/RPL27A/…	133
LDHB+ epi	GO:0006397	mRNA processing	290/5112	500/18614	9.24811e-48	1.47045e-44	1.09663e-44	AAR2/ACIN1/ADAR/AHCYL1/AKAP8L/ALKBH5/ALYREF/APP/AQR/ARL6IP4/ARVCF/BCAS2/BUD31/C1QBP/C9orf78/CASC3/CCAR2/CD2BP2/CDC40/CDC5L/CDC73/CDK12/CDK9/CELF1/CIR1/CIRBP/CLNS1A/CMTR1/CPSF1/CPSF2/CPSF3/CPSF6/CPSF7/CSTF2T/CSTF3/CTNNBL1/CWC15/DAZAP1/DDX1/DDX17/DDX23/DDX39A/DDX39B/DDX41/DDX46/DDX5/DHX15/DHX16/DHX36/DHX9/DYRK1A/ECD/EFTUD2/EIF4A3/ESRP1/ESRP2/FAM50A/FMR1/FRG1/FXR1/FXR2/GEMIN4/GEMIN5/GPKOW/GRSF1/HNRN…	290
LDHB+ epi	GO:0072594	establishment of protein localization to organelle	260/5112	453/18614	9.62803e-42	1.22469e-38	9.13345e-39	AIFM1/AIP/AKIRIN2/AKT1/AP3B1/AP3D1/AP3M1/APPL1/APPL2/ATF2/ATP5IF1/BAG4/BAG6/BAP1/BAX/BCAP31/BECN1/BID/BNIP3L/CALM3/CBLB/CCT2/CCT3/CCT4/CCT5/CCT6A/CCT7/CCT8/CDH1/CDK1/CDKN1A/CHMP4A/CHMP4B/CHP1/COX18/CSE1L/CSNK2A2/DDIT3/DKC1/DNAJA1/DNAJC15/DNAJC19/ECT2/EDEM1/ELAVL1/FAM53C/FBXO7/FBXW7/FGF9/FIS1/FZD5/GET3/GGA3/GNPTAB/GNPTG/GRPEL1/GRPEL2/HAX1/HDAC3/HERPUD1/HIKESHI/HK1/HK2/HPS4/HSP90AA1/HSPA4/HSPA5/HSP…	260
LDHB+ epi	GO:0043161	proteasome-mediated ubiquitin-dependent protein catabolic process	247/5112	439/18614	1.05486e-37	1.11815e-34	8.33895e-35	ADRM1/AGAP3/AKIRIN2/AKT1/AMFR/ANAPC1/ANAPC11/ANAPC13/ANAPC15/ANAPC16/ANAPC4/ANAPC5/ANAPC7/APPBP2/ARIH1/ARMC8/ASCC2/AUP1/AXIN1/AXIN2/BAG5/BAG6/BCAP31/BFAR/BIRC2/CALR/CAMLG/CANX/CCAR2/CCDC47/CD2AP/CDC16/CDC20/CDC23/CDC26/CDC27/CDC34/CDK2/COMMD1/COP1/CSNK1A1/CSNK1D/CSNK1E/CTNNB1/CUL1/CUL2/CUL3/CUL4A/CUL5/DAB2/DCAF11/DCAF12/DDA1/DDB1/DDIT3/DDRGK1/DERL2/DESI1/DMAC2/DNAJC10/ECPAS/EDEM1/EDEM2/EDEM3/EIF3…	247
LDHB+ epi	GO:0042254	ribosome biogenesis	187/5112	298/18614	1.41219e-37	1.28307e-34	9.5689e-35	ABCE1/ABT1/BMS1/BRIX1/BUD23/C1D/C1QBP/CINP/CUL4A/CUL4B/DCAF13/DDX10/DDX17/DDX18/DDX21/DDX27/DDX3X/DDX49/DDX52/DDX54/DDX56/DHX29/DHX30/DIMT1/DIS3/DKC1/EBNA1BP2/EIF2A/EIF4A3/EIF6/EMG1/ERAL1/ERI1/ERI3/ESF1/EXOSC3/EXOSC4/EXOSC5/EXOSC6/EXOSC7/EXOSC8/EXOSC9/FASTKD2/FBL/FCF1/FRG1/FTSJ3/GAR1/GEMIN4/GLUL/GNL2/GNL3L/GTF2H5/GTF3A/GTPBP4/IMP3/IMP4/KRI1/KRR1/LAS1L/LSM6/MALSU1/METTL5/MPHOSPH10/MPHOSPH6/MRM2/MR…	187
LDHB+ epi	GO:0009060	aerobic respiration	138/5112	196/18614	4.08368e-36	3.24653e-33	2.42119e-33	ACLY/ACO1/ACO2/ADSL/AK4/ANTKMT/ARL2/ATP5F1A/ATP5F1B/ATP5F1C/ATP5F1D/ATP5F1E/ATP5ME/ATP5MF/ATP5MG/ATP5PB/ATP5PD/ATP5PF/ATP5PO/BID/BLOC1S1/BNIP3/CAT/CCNB1/CDK1/CHCHD10/CHCHD2/COA6/COQ9/COX15/COX4I1/COX5A/COX5B/COX6A1/COX6B1/COX6C/COX7A1/COX7A2/COX7A2L/COX7B/COX7C/COX8A/CS/CYC1/CYCS/DGUOK/DLAT/DLD/DNAJC15/FH/FXN/GHITM/HIF1A/IDE/IDH1/IDH2/IDH3A/IDH3B/IDH3G/IREB2/ISCU/MDH1/MDH2/MRPS36/MSH2/MTFR1L/NDUF…	138
LDHB+ epi	GO:0000375	RNA splicing, via transesterification reactions	195/5112	329/18614	3.68782e-34	2.60606e-31	1.94355e-31	AAR2/ALYREF/AQR/BCAS2/BUD31/C1QBP/C9orf78/CASC3/CD2BP2/CDC40/CDC5L/CELF1/CIRBP/CLNS1A/CTNNBL1/CWC15/DAZAP1/DDX1/DDX17/DDX23/DDX39A/DDX39B/DDX41/DDX46/DDX5/DHX16/DHX9/DYRK1A/EFTUD2/EIF4A3/ESRP2/FMR1/FRG1/FXR1/FXR2/GEMIN4/GEMIN5/GPKOW/HNRNPA0/HNRNPA1/HNRNPA2B1/HNRNPA3/HNRNPC/HNRNPF/HNRNPH1/HNRNPH3/HNRNPK/HNRNPL/HNRNPM/HNRNPR/HNRNPU/HSPA8/HTATSF1/IK/ISY1/KDM1A/KHDC4/KHDRBS1/KHDRBS3/KHSRP/LARP7/LSM1/…	195
LDHB+ epi	GO:0000377	RNA splicing, via transesterification reactions with bulged adenosine as nucleophile	192/5112	325/18614	2.21077e-33	1.27823e-30	9.53275e-31	AAR2/ALYREF/AQR/BCAS2/BUD31/C1QBP/C9orf78/CASC3/CD2BP2/CDC40/CDC5L/CELF1/CIRBP/CLNS1A/CTNNBL1/CWC15/DAZAP1/DDX1/DDX17/DDX23/DDX39A/DDX39B/DDX41/DDX46/DDX5/DHX16/DHX9/DYRK1A/EFTUD2/EIF4A3/ESRP2/FMR1/FRG1/FXR1/FXR2/GEMIN4/GEMIN5/GPKOW/HNRNPA0/HNRNPA1/HNRNPA2B1/HNRNPA3/HNRNPC/HNRNPF/HNRNPH1/HNRNPH3/HNRNPK/HNRNPL/HNRNPM/HNRNPR/HNRNPU/HSPA8/HTATSF1/IK/ISY1/KDM1A/KHDC4/KHDRBS1/KHDRBS3/LARP7/LSM2/LSM3/L…	192
LDHB+ epi	GO:0000398	mRNA splicing, via spliceosome	192/5112	325/18614	2.21077e-33	1.27823e-30	9.53275e-31	AAR2/ALYREF/AQR/BCAS2/BUD31/C1QBP/C9orf78/CASC3/CD2BP2/CDC40/CDC5L/CELF1/CIRBP/CLNS1A/CTNNBL1/CWC15/DAZAP1/DDX1/DDX17/DDX23/DDX39A/DDX39B/DDX41/DDX46/DDX5/DHX16/DHX9/DYRK1A/EFTUD2/EIF4A3/ESRP2/FMR1/FRG1/FXR1/FXR2/GEMIN4/GEMIN5/GPKOW/HNRNPA0/HNRNPA1/HNRNPA2B1/HNRNPA3/HNRNPC/HNRNPF/HNRNPH1/HNRNPH3/HNRNPK/HNRNPL/HNRNPM/HNRNPR/HNRNPU/HSPA8/HTATSF1/IK/ISY1/KDM1A/KHDC4/KHDRBS1/KHDRBS3/LARP7/LSM2/LSM3/L…	192
LDHB+ epi	GO:0045333	cellular respiration	155/5112	243/18614	1.54917e-32	8.2106e-30	6.1233e-30	ACLY/ACO1/ACO2/ADSL/AK4/ANTKMT/ARL2/ATP5F1A/ATP5F1B/ATP5F1C/ATP5F1D/ATP5F1E/ATP5ME/ATP5MF/ATP5MG/ATP5PB/ATP5PD/ATP5PF/ATP5PO/BID/BLOC1S1/BNIP3/CAT/CCNB1/CDK1/CHCHD10/CHCHD2/CHCHD5/CISD1/COA6/COQ10B/COQ9/COX15/COX4I1/COX5A/COX5B/COX6A1/COX6B1/COX6C/COX7A1/COX7A2/COX7A2L/COX7B/COX7C/COX8A/CS/CYC1/CYCS/DGUOK/DLAT/DLD/DNAJC15/ETFA/ETFB/ETFRF1/FH/FXN/GHITM/GPD2/HIF1A/IDE/IDH1/IDH2/IDH3A/IDH3B/IDH3G/IF…	155
LDHB+ epi	GO:0006403	RNA localization	132/5112	197/18614	4.14312e-31	2.02694e-28	1.51165e-28	AGFG1/AKAP8L/ALKBH5/ALYREF/ATXN2/BICD1/BICD2/CASC3/CCT2/CCT3/CCT4/CCT5/CCT6A/CCT7/CCT8/CETN2/CETN3/CHTOP/CKAP5/CPSF6/DDX19A/DDX39A/DDX39B/DHX36/DHX9/DKC1/EIF4A3/ENY2/FBL/FLOT1/FMR1/FYTTD1/G3BP2/GLE1/HNRNPA1/HNRNPA2B1/HNRNPA3/HNRNPAB/HNRNPU/IWS1/KHDRBS1/KHSRP/KPNB1/LRPPRC/MAGOH/MAGOHB/MCM3AP/MRPL18/NCBP1/NCBP2/NCBP3/NDC1/NHP2/NOP10/NOP58/NPM1/NUP107/NUP133/NUP153/NUP155/NUP160/NUP188/NUP205/NUP210…	132
LDHB+ epi	GO:0140053	mitochondrial gene expression	116/5112	164/18614	7.43183e-31	3.37617e-28	2.51788e-28	AURKAIP1/C1QBP/CHCHD1/CHCHD10/COA3/DAP3/ELAC2/FASTK/FASTKD1/FASTKD2/GADD45GIP1/GATC/GFM1/GFM2/HSD17B10/IARS2/LRPPRC/MALSU1/MRPL1/MRPL11/MRPL12/MRPL13/MRPL14/MRPL15/MRPL16/MRPL17/MRPL18/MRPL19/MRPL20/MRPL21/MRPL22/MRPL23/MRPL24/MRPL27/MRPL28/MRPL3/MRPL30/MRPL32/MRPL33/MRPL34/MRPL35/MRPL36/MRPL37/MRPL38/MRPL4/MRPL40/MRPL41/MRPL42/MRPL43/MRPL44/MRPL45/MRPL47/MRPL48/MRPL49/MRPL50/MRPL51/MRPL52/MRPL54…	116
LDHB+ epi	GO:0006913	nucleocytoplasmic transport	188/5112	328/18614	2.44947e-30	9.73663e-28	7.26138e-28	ABCE1/AGFG1/AHCYL1/AKAP13/AKAP8L/AKIRIN2/AKT1/ALKBH5/ALYREF/ANKRD54/ANP32A/ANP32B/APPL1/APPL2/ATF2/ATXN1/AXIN1/CALR/CASC3/CBLB/CDH1/CDK1/CDK5/CDKN1A/CHP1/CHTOP/CPSF6/CSE1L/CTDSPL2/DDX19A/DDX39A/DDX39B/DESI1/DHX9/ECT2/EIF4A3/EIF6/ELAVL1/EMD/ENY2/FAM53C/FGF9/FRAT2/FYTTD1/GLE1/GSK3B/HDAC3/HIKESHI/HNRNPA1/HNRNPA2B1/HSP90AA1/HSPA9/HYAL2/IER3/IFI27/IPO4/IPO5/IPO7/IPO9/IWS1/JUP/KHDRBS1/KPNA1/KPNA2/KPNA3…	188
LDHB+ epi	GO:0051169	nuclear transport	188/5112	328/18614	2.44947e-30	9.73663e-28	7.26138e-28	ABCE1/AGFG1/AHCYL1/AKAP13/AKAP8L/AKIRIN2/AKT1/ALKBH5/ALYREF/ANKRD54/ANP32A/ANP32B/APPL1/APPL2/ATF2/ATXN1/AXIN1/CALR/CASC3/CBLB/CDH1/CDK1/CDK5/CDKN1A/CHP1/CHTOP/CPSF6/CSE1L/CTDSPL2/DDX19A/DDX39A/DDX39B/DESI1/DHX9/ECT2/EIF4A3/EIF6/ELAVL1/EMD/ENY2/FAM53C/FGF9/FRAT2/FYTTD1/GLE1/GSK3B/HDAC3/HIKESHI/HNRNPA1/HNRNPA2B1/HSP90AA1/HSPA9/HYAL2/IER3/IFI27/IPO4/IPO5/IPO7/IPO9/IWS1/JUP/KHDRBS1/KPNA1/KPNA2/KPNA3…	188
LDHB+ epi	GO:0032543	mitochondrial translation	99/5112	132/18614	6.33316e-30	2.36935e-27	1.76701e-27	AURKAIP1/C1QBP/CHCHD1/COA3/DAP3/FASTKD2/GADD45GIP1/GATC/GFM1/GFM2/IARS2/LRPPRC/MALSU1/MRPL1/MRPL11/MRPL12/MRPL13/MRPL14/MRPL15/MRPL16/MRPL17/MRPL18/MRPL19/MRPL20/MRPL21/MRPL22/MRPL23/MRPL24/MRPL27/MRPL28/MRPL3/MRPL30/MRPL32/MRPL33/MRPL34/MRPL35/MRPL36/MRPL37/MRPL38/MRPL4/MRPL40/MRPL41/MRPL42/MRPL43/MRPL44/MRPL45/MRPL47/MRPL48/MRPL49/MRPL50/MRPL51/MRPL52/MRPL54/MRPL57/MRPL58/MRPL9/MRPS10/MRPS11/MR…	99
LDHB+ epi	GO:0006364	rRNA processing	138/5112	218/18614	1.31457e-28	4.64483e-26	3.46402e-26	ABT1/BMS1/BRIX1/BUD23/C1D/DCAF13/DDX10/DDX17/DDX18/DDX21/DDX27/DDX49/DDX52/DDX54/DDX56/DIMT1/DIS3/DKC1/EBNA1BP2/EIF4A3/EIF6/EMG1/ERI1/ERI3/ESF1/EXOSC3/EXOSC4/EXOSC5/EXOSC6/EXOSC7/EXOSC8/EXOSC9/FBL/FCF1/FRG1/FTSJ3/GAR1/GEMIN4/GTF2H5/GTPBP4/IMP3/IMP4/KRI1/KRR1/LAS1L/LSM6/METTL5/MPHOSPH10/MPHOSPH6/MRM2/MRPL44/MRPS11/MRTO4/MTREX/NAT10/NHP2/NIFK/NOB1/NOL10/NOL11/NOL8/NOL9/NOLC1/NOP10/NOP14/NOP2/NOP53/…	138
LDHB+ epi	GO:0016072	rRNA metabolic process	155/5112	257/18614	1.45784e-28	4.87994e-26	3.63936e-26	ABT1/BMS1/BRIX1/BUD23/C1D/DCAF13/DDX10/DDX17/DDX18/DDX21/DDX27/DDX49/DDX52/DDX54/DDX56/DEDD/DIMT1/DIS3/DIS3L/DKC1/EBNA1BP2/EIF4A3/EIF6/EMG1/ERI1/ERI3/ESF1/EXOSC3/EXOSC4/EXOSC5/EXOSC6/EXOSC7/EXOSC8/EXOSC9/FBL/FCF1/FRG1/FTSJ3/GAR1/GEMIN4/GTF2H5/GTF3A/GTF3C1/GTF3C2/GTF3C3/GTF3C4/GTF3C5/GTF3C6/GTPBP4/IMP3/IMP4/KRI1/KRR1/LAS1L/LSM6/METTL5/MPHOSPH10/MPHOSPH6/MRM2/MRPL44/MRPS11/MRTO4/MTOR/MTREX/NAT10/NC…	155
LDHB+ epi	GO:0006119	oxidative phosphorylation	105/5112	148/18614	3.12113e-28	9.9252e-26	7.40201e-26	AK4/ANTKMT/ATP5F1A/ATP5F1B/ATP5F1C/ATP5F1D/ATP5F1E/ATP5ME/ATP5MF/ATP5MG/ATP5PB/ATP5PD/ATP5PF/ATP5PO/BID/CCNB1/CDK1/CHCHD10/CHCHD2/COA6/COQ9/COX15/COX4I1/COX5A/COX5B/COX6A1/COX6B1/COX6C/COX7A1/COX7A2/COX7A2L/COX7B/COX7C/COX8A/CYC1/CYCS/DGUOK/DLD/DNAJC15/FXN/GHITM/ISCU/MSH2/NDUFA1/NDUFA10/NDUFA11/NDUFA12/NDUFA13/NDUFA2/NDUFA3/NDUFA4/NDUFA5/NDUFA6/NDUFA7/NDUFA8/NDUFA9/NDUFAB1/NDUFB1/NDUFB10/NDUFB11/…	105
LDHB+ epi	GO:0048193	Golgi vesicle transport	169/5112	294/18614	1.36799e-27	4.14305e-25	3.0898e-25	ACSL3/ANK3/ANKFY1/AP1AR/AP1G1/AP2A1/AP3D1/AP3S1/ARCN1/ARF3/ARF4/ARF5/ARFGAP2/ARFGAP3/ARFRP1/ARL1/ARL3/ATP2C1/BBS2/BCAP29/BCAP31/BET1/BET1L/BICD2/CLN3/CNIH4/COG3/COG4/COG5/COG6/COMMD1/COPA/COPB1/COPB2/COPE/COPG1/COPZ1/CREB3L2/CSNK1D/CUL3/DNM2/EPS15/ERGIC1/ERGIC2/ERGIC3/EXOC1/EXOC5/GABARAPL2/GAK/GGA1/GGA2/GGA3/GOLGA2/GOLGA4/GOLGA5/GOLGA7/GOLPH3/GOLT1B/GOPC/GOSR1/GOSR2/HTT/HYOU1/IER3IP1/KDELR1/KDELR…	169
LDHB+ epi	GO:0043484	regulation of RNA splicing	120/5112	182/18614	2.02561e-27	5.85585e-25	4.36717e-25	AHNAK/C1QBP/CCNL1/CCNL2/CDK12/CELF1/CIRBP/CLK1/CLK2/CLK4/CLNS1A/DAZAP1/DDX17/DDX5/DYRK1A/ENY2/ESRP1/ESRP2/FAM50A/FASTK/FMR1/FUS/FXR1/FXR2/GRSF1/HNRNPA0/HNRNPA1/HNRNPA2B1/HNRNPF/HNRNPH1/HNRNPH2/HNRNPH3/HNRNPK/HNRNPL/HNRNPLL/HNRNPU/HSPA1A/HSPA8/KHDRBS1/KHDRBS3/LARP7/MAGOH/NCBP1/NCL/NSRP1/NUP98/PCBP4/PIK3R1/POLR2A/PQBP1/PRDX6/PRMT5/PTBP1/PTBP3/PUF60/QKI/RBFOX2/RBM10/RBM12/RBM15B/RBM22/RBM23/RBM25/RB…	120
LDHB+ epi	GO:1903311	regulation of mRNA metabolic process	181/5112	329/18614	2.56708e-26	7.09855e-24	5.29395e-24	AHCYL1/AKT1/ALKBH5/ANGEL2/APEX1/AXIN2/BTG2/C1QBP/CARHSP1/CASC3/CDC73/CDK9/CELF1/CIRBP/CLNS1A/CNOT1/CNOT10/CNOT11/CNOT2/CNOT3/CNOT6/CNOT7/CNOT8/CNOT9/CPSF6/CPSF7/CSDE1/DAZAP1/DDX17/DDX5/DHX36/DHX9/DIS3/DYRK1A/EIF4A3/ELAVL1/EXOSC3/EXOSC5/EXOSC7/EXOSC8/EXOSC9/FASTK/FASTKD1/FASTKD2/FMR1/FTO/FUS/FXR1/FXR2/GIGYF2/HNRNPA0/HNRNPA1/HNRNPA2B1/HNRNPAB/HNRNPC/HNRNPD/HNRNPK/HNRNPL/HNRNPU/HSPA8/IWS1/KHDRBS1/KH…	181
LDHB+ epi	GO:0006413	translational initiation	90/5112	123/18614	5.47901e-26	1.45194e-23	1.08283e-23	ABCE1/ATF4/BZW1/BZW2/CDC123/COPS5/CSDE1/DDX1/DDX3X/DENR/DHX29/DNAJC3/EIF1/EIF1AX/EIF1B/EIF2A/EIF2AK1/EIF2AK2/EIF2AK4/EIF2B1/EIF2B2/EIF2B5/EIF2D/EIF2S1/EIF2S2/EIF2S3/EIF3A/EIF3B/EIF3D/EIF3E/EIF3F/EIF3G/EIF3H/EIF3I/EIF3J/EIF3K/EIF3L/EIF3M/EIF4A1/EIF4A2/EIF4B/EIF4E/EIF4E2/EIF4EBP1/EIF4EBP2/EIF4EBP3/EIF4G1/EIF4G2/EIF4G3/EIF4H/EIF5/EIF5B/EIF6/FECH/FMR1/HSPB1/IMPACT/KHDRBS1/LARP1/MCTS1/METTL3/MTIF2/MTI…	90
LDHB+ epi	GO:0015980	energy derivation by oxidation of organic compounds	183/5112	337/18614	1.09042e-25	2.77403e-23	2.06881e-23	ACADM/ACADVL/ACLY/ACO1/ACO2/ADSL/AGL/AK4/AKT1/AKT2/ANTKMT/ARL2/ATP5F1A/ATP5F1B/ATP5F1C/ATP5F1D/ATP5F1E/ATP5ME/ATP5MF/ATP5MG/ATP5PB/ATP5PD/ATP5PF/ATP5PO/BID/BLOC1S1/BNIP3/CAT/CCNB1/CDK1/CHCHD10/CHCHD2/CHCHD5/CISD1/COA6/COQ10B/COQ9/COX15/COX4I1/COX5A/COX5B/COX6A1/COX6B1/COX6C/COX7A1/COX7A2/COX7A2L/COX7B/COX7C/COX8A/CS/CYC1/CYCS/DGUOK/DLAT/DLD/DNAJC15/EPM2AIP1/ETFA/ETFB/ETFRF1/FH/FXN/GAA/GFPT1/GHITM…	183
LDHB+ epi	GO:0050657	nucleic acid transport	107/5112	160/18614	2.31676e-25	5.45725e-23	4.06991e-23	AGFG1/AKAP8L/ALKBH5/ALYREF/ATXN2/BICD2/CASC3/CETN2/CETN3/CHTOP/CKAP5/CPSF6/DDX19A/DDX39A/DDX39B/DHX9/EIF4A3/ENY2/FLOT1/FMR1/FYTTD1/G3BP2/GLE1/HNRNPA1/HNRNPA2B1/HNRNPA3/IWS1/KHDRBS1/KHSRP/KPNB1/LRPPRC/MAGOH/MAGOHB/MCM3AP/MRPL18/NCBP1/NCBP2/NCBP3/NDC1/NPM1/NUP107/NUP133/NUP153/NUP155/NUP160/NUP188/NUP205/NUP210/NUP214/NUP42/NUP43/NUP50/NUP54/NUP58/NUP62/NUP85/NUP88/NUP93/NUP98/NUTF2/NXF1/NXT1/PABPN…	107
LDHB+ epi	GO:0050658	RNA transport	107/5112	160/18614	2.31676e-25	5.45725e-23	4.06991e-23	AGFG1/AKAP8L/ALKBH5/ALYREF/ATXN2/BICD2/CASC3/CETN2/CETN3/CHTOP/CKAP5/CPSF6/DDX19A/DDX39A/DDX39B/DHX9/EIF4A3/ENY2/FLOT1/FMR1/FYTTD1/G3BP2/GLE1/HNRNPA1/HNRNPA2B1/HNRNPA3/IWS1/KHDRBS1/KHSRP/KPNB1/LRPPRC/MAGOH/MAGOHB/MCM3AP/MRPL18/NCBP1/NCBP2/NCBP3/NDC1/NPM1/NUP107/NUP133/NUP153/NUP155/NUP160/NUP188/NUP205/NUP210/NUP214/NUP42/NUP43/NUP50/NUP54/NUP58/NUP62/NUP85/NUP88/NUP93/NUP98/NUTF2/NXF1/NXT1/PABPN…	107
LDHB+ epi	GO:0051236	establishment of RNA localization	108/5112	163/18614	4.4514e-25	1.0111e-22	7.5406e-23	AGFG1/AKAP8L/ALKBH5/ALYREF/ATXN2/BICD2/CASC3/CETN2/CETN3/CHTOP/CKAP5/CPSF6/DDX19A/DDX39A/DDX39B/DHX9/EIF4A3/ENY2/FLOT1/FMR1/FYTTD1/G3BP2/GLE1/HNRNPA1/HNRNPA2B1/HNRNPA3/IWS1/KHDRBS1/KHSRP/KPNB1/LRPPRC/MAGOH/MAGOHB/MCM3AP/MRPL18/NCBP1/NCBP2/NCBP3/NDC1/NPM1/NUP107/NUP133/NUP153/NUP155/NUP160/NUP188/NUP205/NUP210/NUP214/NUP42/NUP43/NUP50/NUP54/NUP58/NUP62/NUP85/NUP88/NUP93/NUP98/NUTF2/NXF1/NXT1/PABPN…	108
LDHB+ epi	GO:0006605	protein targeting	180/5112	333/18614	5.59967e-25	1.22807e-22	9.15866e-23	AIFM1/AIP/AKT2/ANK3/AP1M2/AP3B1/AP3D1/AP3M1/ARL6IP1/ATG3/ATP5IF1/BAG4/BAG6/BAP1/BCAP31/BECN1/BID/BNIP3L/C2CD5/CDC37/CDK5/CHMP4A/CHMP4B/CHP1/CIB1/CSNK2A2/DNAJC15/DNAJC19/EDEM1/ERBB2/ERBIN/FBXO7/FBXW7/FIS1/FZD5/GABARAP/GET3/GGA3/GIPC1/GNPTAB/GNPTG/GOLGA7/GRPEL1/GRPEL2/HAX1/HERPUD1/HOMER3/HPS4/HRAS/HSP90AA1/HSPA4/HSPA5/HSPA8/HSPD1/HTRA2/HUWE1/HYOU1/ICMT/IMMP1L/ITGB1BP1/LAMP2/LEPROT/LMAN1/LONP2/M6PR/…	180
LDHB+ epi	GO:0031647	regulation of protein stability	175/5112	322/18614	1.12817e-24	2.39172e-22	1.7837e-22	APTX/ASPH/ATF7IP/ATP1B1/ATP1B3/B4GALT5/BAG1/BAG4/BAG5/BAG6/CALR/CAMLG/CCAR2/CCT2/CCT3/CCT4/CCT5/CCT6A/CCT7/CCT8/CD81/CDC37/CDC73/CDK7/CHP1/CMTM6/COA8/COG3/CREB1/CREBBP/CRTAP/CTNND1/CTSA/CTSH/CUL3/DAD1/DAZAP2/DDI2/DDOST/DDRGK1/DNAAF2/DPM2/DPM3/DVL3/FBXL3/FBXO7/FBXW11/FBXW7/FLOT1/FLOT2/GAPDH/GET1/GGA3/GIPC1/GLMP/GNAQ/GNL3L/GOLGA7/GRN/GSN/GTPBP4/HCFC1/HDAC3/HDAC6/HIP1/HIP1R/HPS4/HSP90AA1/HSP90AB1/HS…	175
LDHB+ epi	GO:0006839	mitochondrial transport	119/5112	189/18614	1.49746e-24	3.07221e-22	2.29119e-22	ACAA2/AIFM1/AIP/ALKBH7/ATF2/ATP5IF1/BAD/BAG4/BAK1/BAP1/BAX/BCAP31/BCL2L1/BCL2L2/BID/BNIP3/BNIP3L/BOK/CHCHD10/CNP/COX18/CPT1A/CPT2/CSNK2A2/DNAJC15/DNAJC19/EYA2/FBXO7/FBXW7/FIS1/FZD5/GCLC/GRPEL1/GRPEL2/GSK3B/HAX1/HEBP2/HIP1R/HK2/HPS4/HSP90AA1/HSPA1A/HSPA4/HSPD1/HTRA2/HUWE1/IER3/IMMP1L/LEPROT/LMAN1/MAIP1/MAPK8/MFF/MFN2/MOAP1/MTX1/MTX2/MUL1/NDUFA13/NMT1/NPEPPS/OXA1L/PAM16/PARL/PDCD5/PINK1/PITRM1/PMAI…	119
LDHB+ epi	GO:0042773	ATP synthesis coupled electron transport	77/5112	102/18614	6.98311e-24	1.34583e-21	1.0037e-21	BID/CCNB1/CDK1/CHCHD2/COA6/COQ9/COX15/COX4I1/COX5A/COX5B/COX6A1/COX6B1/COX6C/COX7A1/COX7A2/COX7A2L/COX7B/COX7C/COX8A/CYC1/CYCS/DGUOK/DLD/DNAJC15/GHITM/ISCU/NDUFA1/NDUFA10/NDUFA12/NDUFA2/NDUFA3/NDUFA4/NDUFA5/NDUFA6/NDUFA7/NDUFA8/NDUFA9/NDUFAB1/NDUFB1/NDUFB10/NDUFB2/NDUFB3/NDUFB4/NDUFB5/NDUFB6/NDUFB7/NDUFB8/NDUFB9/NDUFC1/NDUFC2/NDUFS1/NDUFS2/NDUFS3/NDUFS4/NDUFS5/NDUFS6/NDUFS7/NDUFS8/NDUFV1/NDUFV2/N…	77
LDHB+ epi	GO:0042775	mitochondrial ATP synthesis coupled electron transport	77/5112	102/18614	6.98311e-24	1.34583e-21	1.0037e-21	BID/CCNB1/CDK1/CHCHD2/COA6/COQ9/COX15/COX4I1/COX5A/COX5B/COX6A1/COX6B1/COX6C/COX7A1/COX7A2/COX7A2L/COX7B/COX7C/COX8A/CYC1/CYCS/DGUOK/DLD/DNAJC15/GHITM/ISCU/NDUFA1/NDUFA10/NDUFA12/NDUFA2/NDUFA3/NDUFA4/NDUFA5/NDUFA6/NDUFA7/NDUFA8/NDUFA9/NDUFAB1/NDUFB1/NDUFB10/NDUFB2/NDUFB3/NDUFB4/NDUFB5/NDUFB6/NDUFB7/NDUFB8/NDUFB9/NDUFC1/NDUFC2/NDUFS1/NDUFS2/NDUFS3/NDUFS4/NDUFS5/NDUFS6/NDUFS7/NDUFS8/NDUFV1/NDUFV2/N…	77
LDHB+ epi	GO:0050684	regulation of mRNA processing	95/5112	139/18614	9.61971e-24	1.79945e-21	1.34199e-21	AHCYL1/C1QBP/CDC73/CDK9/CELF1/CIRBP/CLNS1A/CPSF6/CPSF7/DAZAP1/DDX17/DDX5/DHX36/DHX9/DYRK1A/FMR1/FXR1/FXR2/HNRNPA0/HNRNPA1/HNRNPA2B1/HNRNPK/HNRNPL/HNRNPU/HSPA8/IWS1/KHDRBS1/KHDRBS3/LARP7/LEO1/MAGOH/MAGOHB/NCBP1/NCBP2/NCL/NSRP1/NUDT21/NUP98/PAF1/PAPOLA/PCBP4/PRDX6/PRMT5/PTBP1/PUF60/QKI/RBFOX2/RBM10/RBM15B/RBM23/RBM25/RBM3/RBM39/RBM4/RBM42/RBM47/RBM5/RBM7/RBM8A/RBMX/RBMXL1/REST/RNPS1/SAFB/SAFB2/SAP1…	95
LDHB+ epi	GO:0006457	protein folding	131/5112	220/18614	1.29352e-23	2.3505e-21	1.75296e-21	AHSA1/AIP/ANP32E/ARL2/B2M/BAG1/BAG4/BAG5/CALR/CANX/CCDC47/CCT2/CCT3/CCT4/CCT5/CCT6A/CCT7/CCT8/CDC37/CHORDC1/CLPX/CRTAP/CSNK2A1/DFFA/DNAJA1/DNAJA2/DNAJA3/DNAJA4/DNAJB1/DNAJB11/DNAJB12/DNAJB14/DNAJB6/DNAJC1/DNAJC10/DNAJC19/DNAJC2/DNAJC21/DNAJC3/DNAJC7/ENGASE/ERO1A/ERP29/ERP44/FKBP10/FKBP11/FKBP1A/FKBP2/FKBP4/FKBP8/FKBP9/GAK/GRN/GRPEL1/GRPEL2/HSP90AA1/HSP90AB1/HSP90B1/HSPA13/HSPA1A/HSPA1B/HSPA2/HSPA…	131
LDHB+ epi	GO:0071826	ribonucleoprotein complex subunit organization	139/5112	239/18614	1.3669e-23	2.41486e-21	1.80095e-21	AAR2/ABT1/ADAR/AGO1/BRIX1/CD2BP2/CDC73/CELF1/CLNS1A/CPSF6/CPSF7/DDX1/DDX23/DDX39B/DDX46/DENR/DHX29/DHX30/DHX9/DICER1/EIF2D/EIF2S2/EIF2S3/EIF3A/EIF3B/EIF3D/EIF3E/EIF3F/EIF3G/EIF3H/EIF3I/EIF3J/EIF3K/EIF3L/EIF3M/EIF5/EIF6/ERAL1/FASTKD2/GEMIN4/GEMIN5/HSP90AA1/HSP90AB1/HTATSF1/ISY1/KHDC4/KIF5B/KLC1/LSM2/LSM4/LUC7L/LUC7L2/LUC7L3/MCTS1/MRM2/MRPL20/MRPS11/MRPS7/MRTO4/NCBP1/NOP2/NOP53/NUDT21/PHF5A/PIH1D1/…	139
LDHB+ epi	GO:0034976	response to endoplasmic reticulum stress	147/5112	259/18614	2.08241e-23	3.50696e-21	2.61542e-21	ABL1/AGR2/AIFM1/AMFR/ATF3/ATF4/ATP2A2/AUP1/BAG6/BAK1/BAX/BCAP31/BCL2L1/BFAR/BOK/CALR/CANX/CASP4/CCDC47/CCND1/CDK5RAP3/CEBPB/CERT1/COPS5/CREB3/CREB3L1/CREB3L2/CREBZF/DDIT3/DDRGK1/DDX3X/DERL2/DNAJB12/DNAJC10/DNAJC3/ECPAS/EDEM1/EDEM2/EDEM3/EIF2AK2/EIF2AK4/EIF2B5/EIF2S1/EIF4G1/ERLEC1/ERLIN1/ERLIN2/ERMP1/ERO1A/ERP29/ERP44/FAF1/FAM8A1/FLOT1/GORASP2/GRINA/GSK3B/HERPUD1/HM13/HSP90B1/HSPA1A/HSPA5/HYOU1/JK…	147
LDHB+ epi	GO:0051168	nuclear export	107/5112	166/18614	2.09535e-23	3.50696e-21	2.61542e-21	ABCE1/AGFG1/AHCYL1/AKAP13/AKAP8L/ALKBH5/ALYREF/ANP32B/ATXN1/CALR/CASC3/CDK5/CHP1/CHTOP/CPSF6/CSE1L/CTDSPL2/DDX19A/DDX39A/DDX39B/DESI1/DHX9/EIF4A3/EIF6/EMD/ENY2/FRAT2/FYTTD1/GLE1/GSK3B/HNRNPA1/HNRNPA2B1/HSPA9/IFI27/IWS1/KHDRBS1/LZTS2/MAGOH/MAGOHB/MALT1/MCM3AP/NCBP1/NCBP2/NCBP3/NEMF/NMD3/NPM1/NUP107/NUP133/NUP153/NUP155/NUP160/NUP188/NUP214/NUP42/NUP62/NUP85/NUP88/NUP93/NUP98/NUTF2/NXF1/NXT1/PABPN1…	107
LDHB+ epi	GO:0022618	ribonucleoprotein complex assembly	135/5112	231/18614	3.18652e-23	5.19647e-21	3.87542e-21	AAR2/ABT1/ADAR/AGO1/BRIX1/CD2BP2/CDC73/CELF1/CLNS1A/CPSF6/CPSF7/DDX1/DDX23/DDX39B/DDX46/DENR/DHX29/DHX30/DHX9/DICER1/EIF2D/EIF2S2/EIF2S3/EIF3A/EIF3B/EIF3D/EIF3E/EIF3F/EIF3G/EIF3H/EIF3I/EIF3J/EIF3K/EIF3L/EIF3M/EIF5/EIF6/ERAL1/FASTKD2/GEMIN4/GEMIN5/HSP90AA1/HSP90AB1/HTATSF1/ISY1/KHDC4/LSM2/LSM4/LUC7L/LUC7L2/LUC7L3/MCTS1/MRM2/MRPL20/MRPS11/MRPS7/MRTO4/NCBP1/NOP2/NOP53/NUDT21/PHF5A/PIH1D1/PRKDC/PRMT5…	135
LDHB+ epi	GO:0034504	protein localization to nucleus	164/5112	304/18614	9.49038e-23	1.50897e-20	1.12536e-20	AKIRIN2/AKT1/APPL1/APPL2/ARL2/ARL2BP/ATF2/ATP13A2/BANP/CALR/CBLB/CCT2/CCT3/CCT4/CCT5/CCT6A/CCT7/CCT8/CD2AP/CDH1/CDK1/CDK5/CDK5RAP3/CDKN1A/CHCHD10/CHP1/CIZ1/COL1A1/CSE1L/CTDNEP1/CTNNA1/DKC1/DNAJB6/DTX3L/ECT2/ELAVL1/FAM53C/FGF9/GLUL/GSK3B/HDAC3/HDGF/HIKESHI/HNRNPU/HSP90AA1/HYAL2/ILRUN/IPO4/IPO5/IPO7/IPO9/JUP/KAT7/KPNA1/KPNA2/KPNA3/KPNA4/KPNB1/LAMTOR5/LARP7/LMNA/LMNB1/LMNB2/MAGED1/MAPK14/MCRS1/MDM2/…	164
LDHB+ epi	GO:0009141	nucleoside triphosphate metabolic process	149/5112	269/18614	2.80217e-22	4.34678e-20	3.24174e-20	ADK/ADPGK/AK2/AK3/AK4/ALDOA/ANTKMT/APP/ARL2/ATP1B1/ATP5F1A/ATP5F1B/ATP5F1C/ATP5F1D/ATP5F1E/ATP5IF1/ATP5MC1/ATP5MC2/ATP5MC3/ATP5ME/ATP5MF/ATP5MG/ATP5PB/ATP5PD/ATP5PF/ATP5PO/ATP6V0C/ATP6V1A/ATP6V1B2/BAD/CAD/CLPX/CMPK1/CTPS1/DCTPP1/DDIT4/DGUOK/DMAC2L/DNM1L/DTYMK/DUT/EIF6/ENO1/ENTPD4/ENTPD7/FIS1/FOXK2/GAPDH/GNAI3/GPI/HIF1A/HK1/HK2/HSPA1A/HSPA1B/HSPA8/IER3/IGF1/IMPDH1/IMPDH2/ITPA/JMJD8/LDHA/MFN1/MLST8…	149
LDHB+ epi	GO:0022411	cellular component disassembly	233/5112	488/18614	3.58628e-22	5.43066e-20	4.05007e-20	ABCE1/ACIN1/ADAM10/ADAM15/ADD1/ADD3/AIFM1/AKAP8L/APEH/ARF6/ARFIP2/ARHGEF2/ARID1A/ASCC2/ASPH/ATG12/ATG3/ATG4B/ATG5/ATG9A/ATP13A2/ATP2A2/ATP5IF1/BAX/BECN1/BNIP3/BNIP3L/BOK/C1QA/C1QB/C1QC/CALM1/CAMKK2/CAPZA1/CAPZA2/CAPZB/CDC37/CDK1/CDK5/CDK5RAP3/CFL1/CHMP1A/CHMP1B/CHMP2A/CHMP2B/CHMP3/CHMP4A/CHMP4B/CHMP4C/CHMP5/CHMP7/CIB1/CISD2/CKAP2/CKAP5/CLEC16A/CLN3/CSNK2A2/CST3/CTDNEP1/CTSS/CTTN/DCTN1/DDIT4/DDR1/…	233
LDHB+ epi	GO:0022900	electron transport chain	110/5112	177/18614	3.90503e-22	5.77582e-20	4.30749e-20	ADH5/AKR7A2/ALDH2/ASPH/BID/CCNB1/CDK1/CHCHD2/CIAPIN1/COA6/COQ9/COX11/COX15/COX4I1/COX5A/COX5B/COX6A1/COX6B1/COX6C/COX7A1/COX7A2/COX7A2L/COX7B/COX7C/COX8A/CYB561/CYB5A/CYBA/CYC1/CYCS/DEGS1/DGUOK/DLD/DNAJC15/ETFA/ETFB/ETFRF1/FDX1/FDX2/GHITM/GPD2/GSR/IDH3B/IDO1/ISCU/LOXL2/MAOB/NDUFA1/NDUFA10/NDUFA12/NDUFA2/NDUFA3/NDUFA4/NDUFA5/NDUFA6/NDUFA7/NDUFA8/NDUFA9/NDUFAB1/NDUFB1/NDUFB10/NDUFB2/NDUFB3/NDUFB4/N…	110
LDHB+ epi	GO:0034470	ncRNA processing	212/5112	432/18614	4.21482e-22	6.09233e-20	4.54354e-20	ABT1/ADAR/AGO1/BMS1/BRIX1/BUD23/C1D/C2orf49/DALRD3/DCAF13/DDX1/DDX10/DDX17/DDX18/DDX21/DDX27/DDX3X/DDX49/DDX5/DDX52/DDX54/DDX56/DICER1/DIMT1/DIS3/DKC1/DTWD1/DUS1L/EBNA1BP2/EIF4A3/EIF6/ELAC2/ELP2/ELP3/ELP5/ELP6/EMG1/ERI1/ERI3/ESF1/EXOSC3/EXOSC4/EXOSC5/EXOSC6/EXOSC7/EXOSC8/EXOSC9/FAM98A/FAM98B/FBL/FCF1/FRG1/FTSJ1/FTSJ3/GAR1/GEMIN4/GON7/GRSF1/GTF2H5/GTPBP4/HNRNPA2B1/HSD17B10/IMP3/IMP4/INTS1/INTS10/I…	212
LDHB+ epi	GO:0006888	endoplasmic reticulum to Golgi vesicle-mediated transport	89/5112	131/18614	4.72193e-22	6.67367e-20	4.97708e-20	ARCN1/ARF4/BCAP29/BCAP31/BET1/CNIH4/COG3/COPA/COPB1/COPB2/COPE/COPG1/CREB3L2/CSNK1D/CUL3/ERGIC1/ERGIC2/ERGIC3/GOLGA2/GOLT1B/GOPC/GOSR1/HYOU1/IER3IP1/KDELR1/KDELR2/KLHL12/LMAN1/LMAN2/MIA2/MIA3/MPPE1/NRBP1/P4HB/PDCD6/PEF1/PPP6C/PREB/RAB1A/RAB1B/RANGRF/RINT1/RNF139/SAR1A/SAR1B/SCAP/SCFD1/SEC13/SEC16A/SEC22B/SEC23A/SEC23B/SEC23IP/SEC24A/SEC24C/SEC31A/SPAST/STX17/STX18/STX5/TBC1D20/TEX261/TFG/TMED1/TM…	89
LDHB+ epi	GO:0016032	viral process	209/5112	426/18614	8.68215e-22	1.2004e-19	8.95235e-20	ADAR/APOBEC3C/APOBEC3F/APOE/ARL8B/ATG12/ATG5/BANF1/BCL2L1/BECN1/BICD1/BSG/CANX/CCL4/CCNT1/CCNT2/CD46/CD81/CDK1/CDK9/CFL1/CHD1/CHMP1A/CHMP1B/CHMP2A/CHMP2B/CHMP3/CHMP4A/CHMP4B/CHMP4C/CHMP5/CHMP7/CNOT7/CSDE1/CSNK1A1/CTBP1/CTBP2/CTSB/CXADR/CXCR4/DAG1/DDB1/DDX3X/DDX56/DEK/DENR/DHX9/DYNLT1/EDEM2/EEF1A1/EFNB2/EGFR/EIF2AK2/EIF2AK4/EIF2D/EIF3A/EIF3B/EIF3D/EIF3F/EIF3G/EIF3L/EPS15/F11R/FAM111A/FMR1/FURIN/GA…	209
LDHB+ epi	GO:0042176	regulation of protein catabolic process	184/5112	361/18614	1.19563e-21	1.61792e-19	1.20661e-19	ADAM9/AKT1/ANXA2/APOE/ARIH1/ATP13A2/ATRAID/AXIN1/AXIN2/AZIN1/BAG5/BAG6/BANP/BCAP31/CAMLG/CBLB/CCAR2/CD81/CDC20/CDH1/CDK2/CDK5RAP3/COMMD1/COP1/CSNK1A1/CSNK1D/CSNK1E/CSNK2A1/CST3/CTSA/CUL4B/CYP51A1/DAB2/DDA1/DDB1/DDRGK1/DEDD/DESI1/EEF1A1/EGFR/EGLN2/EIF3H/ELOB/EZR/FAF1/FBXL5/FBXO11/FBXW7/FMR1/FOXO1/FURIN/FZR1/GABARAP/GABARAPL2/GCLC/GGA1/GGA3/GIPC1/GNA12/GSK3B/HECTD1/HERPUD1/HMGCR/HSP90AA1/HSP90AB1/H…	184
LDHB+ epi	GO:1903320	regulation of protein modification by small protein conjugation or removal	142/5112	255/18614	1.3736e-21	1.82003e-19	1.35734e-19	ABL1/AIMP2/AKT1/ARRDC3/ATG5/AXIN1/BAG5/BIRC2/BMI1/BUB3/CAMLG/CBLB/CDC20/CDK5/CDK5RAP3/CENPX/CHP1/COMMD1/COPS2/COPS3/COPS4/COPS5/COPS6/COPS7A/COPS8/COPS9/CTNNB1/CUL3/DAXX/DCUN1D1/DCUN1D4/DCUN1D5/DDX3X/DNAJA1/DTX3L/EGR1/FANCI/FBXW7/FKBP1A/FZR1/GABARAP/GCLC/GNL3/GNL3L/GPS1/GTPBP4/HDAC3/HERPUD1/HIF1A/HMG20A/HMG20B/HSP90AA1/HSP90AB1/HSPA1A/HSPA1B/HSPA5/HSPBP1/HUWE1/IVNS1ABP/KDM1A/MAD2L1/MAD2L2/MALT1/M…	142
LDHB+ epi	GO:0022904	respiratory electron transport chain	85/5112	124/18614	1.59771e-21	2.07377e-19	1.54657e-19	BID/CCNB1/CDK1/CHCHD2/COA6/COQ9/COX15/COX4I1/COX5A/COX5B/COX6A1/COX6B1/COX6C/COX7A1/COX7A2/COX7A2L/COX7B/COX7C/COX8A/CYC1/CYCS/DGUOK/DLD/DNAJC15/ETFA/ETFB/ETFRF1/GHITM/GPD2/ISCU/NDUFA1/NDUFA10/NDUFA12/NDUFA2/NDUFA3/NDUFA4/NDUFA5/NDUFA6/NDUFA7/NDUFA8/NDUFA9/NDUFAB1/NDUFB1/NDUFB10/NDUFB2/NDUFB3/NDUFB4/NDUFB5/NDUFB6/NDUFB7/NDUFB8/NDUFB9/NDUFC1/NDUFC2/NDUFS1/NDUFS2/NDUFS3/NDUFS4/NDUFS5/NDUFS6/NDUFS7/…	85
LDHB+ epi	GO:0009199	ribonucleoside triphosphate metabolic process	140/5112	251/18614	2.15871e-21	2.74588e-19	2.04782e-19	ADPGK/AK2/AK3/AK4/ALDOA/ANTKMT/APP/ARL2/ATP1B1/ATP5F1A/ATP5F1B/ATP5F1C/ATP5F1D/ATP5F1E/ATP5IF1/ATP5MC1/ATP5MC2/ATP5MC3/ATP5ME/ATP5MF/ATP5MG/ATP5PB/ATP5PD/ATP5PF/ATP5PO/ATP6V0C/ATP6V1A/ATP6V1B2/BAD/CAD/CLPX/CTPS1/DDIT4/DGUOK/DMAC2L/DNM1L/EIF6/ENO1/ENTPD4/ENTPD7/FIS1/FOXK2/GAPDH/GNAI3/GPI/HIF1A/HK1/HK2/HSPA1A/HSPA1B/HSPA8/IER3/IGF1/IMPDH1/IMPDH2/ITPA/JMJD8/LDHA/MFN1/MLST8/MTOR/NADK/NCOR1/NDUFA1/NDU…	140
LDHB+ epi	GO:0009144	purine nucleoside triphosphate metabolic process	139/5112	249/18614	2.7052e-21	3.36541e-19	2.50986e-19	ADK/ADPGK/AK2/AK3/AK4/ALDOA/ANTKMT/APP/ARL2/ATP1B1/ATP5F1A/ATP5F1B/ATP5F1C/ATP5F1D/ATP5F1E/ATP5IF1/ATP5MC1/ATP5MC2/ATP5MC3/ATP5ME/ATP5MF/ATP5MG/ATP5PB/ATP5PD/ATP5PF/ATP5PO/ATP6V0C/ATP6V1A/ATP6V1B2/BAD/CLPX/DDIT4/DGUOK/DMAC2L/DNM1L/EIF6/ENO1/ENTPD7/FIS1/FOXK2/GAPDH/GNAI3/GPI/HIF1A/HK1/HK2/HSPA1A/HSPA1B/HSPA8/IER3/IGF1/IMPDH1/IMPDH2/ITPA/JMJD8/LDHA/MFN1/MLST8/MTOR/NADK/NCOR1/NDUFA1/NDUFA10/NDUFA11/…	139
LDHB+ epi	GO:0032386	regulation of intracellular transport	172/5112	332/18614	2.75159e-21	3.36541e-19	2.50986e-19	AKAP8L/AKT2/ANK3/ANP32B/ANXA2/ARFIP1/ARHGAP1/ARHGAP8/ATP13A2/ATP5IF1/B3GAT3/BAG4/BAP1/BCAP31/BNIP3L/C2CD5/CD81/CDH1/CDK1/CDK5/CHMP3/CHP1/CIB1/CPSF6/CSNK2A2/CTDSPL2/DAB2/DENND10/DERL2/DHX9/DNAJC13/DYNC1H1/ECT2/EDEM1/EDEM2/EMD/ERBB2/ERGIC3/ERLEC1/EZR/FBXW7/FIS1/FRAT2/FZD5/GSK3B/HAX1/HDAC3/HPS4/HRAS/HSP90AA1/HTRA2/HUWE1/HYAL2/ICE1/IER3/IFI27/INPP5F/IPO5/ITGB1BP1/IWS1/JUP/KHDRBS1/LAMP1/LEPROT/LMAN1/M…	172
LDHB+ epi	GO:0072655	establishment of protein localization to mitochondrion	84/5112	123/18614	4.03739e-21	4.84487e-19	3.61321e-19	AIFM1/AIP/AKT1/AP3B1/ATP5IF1/BAG4/BAP1/BAX/BCAP31/BID/BNIP3L/CALM3/COX18/CSNK2A2/DDIT3/DNAJA1/DNAJC15/DNAJC19/FBXO7/FBXW7/FIS1/FZD5/GRPEL1/GRPEL2/HAX1/HK1/HK2/HPS4/HSP90AA1/HSPA4/HSPD1/HTRA2/HUWE1/IMMP1L/LEPROT/LMAN1/MAIP1/MAPK8/MFF/MFN2/MOAP1/MTX1/MTX2/NDUFA13/NMT1/NPEPPS/OXA1L/PAM16/PARL/PDCD5/PINK1/PITRM1/PMPCA/PMPCB/RHOU/ROMO1/SAE1/SAMM50/SH3GLB1/SREBF1/SREBF2/TIMM10/TIMM10B/TIMM13/TIMM17A/TI…	84
LDHB+ epi	GO:0051028	mRNA transport	87/5112	130/18614	6.53454e-21	7.55631e-19	5.63534e-19	AGFG1/AKAP8L/ALKBH5/ALYREF/BICD2/CASC3/CETN2/CETN3/CHTOP/DDX19A/DDX39A/DDX39B/DHX9/EIF4A3/ENY2/FMR1/FYTTD1/G3BP2/GLE1/HNRNPA1/HNRNPA2B1/HNRNPA3/IWS1/KHSRP/LRPPRC/MAGOH/MAGOHB/MCM3AP/NCBP1/NCBP2/NCBP3/NDC1/NUP107/NUP133/NUP153/NUP155/NUP160/NUP188/NUP205/NUP210/NUP214/NUP42/NUP43/NUP50/NUP54/NUP58/NUP62/NUP85/NUP88/NUP93/NUP98/NUTF2/NXF1/NXT1/PABPN1/PCID2/POLDIP3/POM121/POM121C/QKI/RANBP2/RBM15B/R…	87
LDHB+ epi	GO:0070585	protein localization to mitochondrion	87/5112	130/18614	6.53454e-21	7.55631e-19	5.63534e-19	AIFM1/AIP/AKT1/AP3B1/ATP5IF1/BAG4/BAP1/BAX/BCAP31/BID/BNIP3L/CALM3/COX18/CSNK2A2/DDIT3/DNAJA1/DNAJC15/DNAJC19/DNM1L/FBXO7/FBXW7/FIS1/FKBP8/FZD5/GRPEL1/GRPEL2/HAX1/HK1/HK2/HPS4/HSP90AA1/HSPA4/HSPD1/HTRA2/HUWE1/IMMP1L/LEPROT/LMAN1/MAIP1/MAPK8/MFF/MFN2/MOAP1/MTCH2/MTX1/MTX2/NDUFA13/NMT1/NPEPPS/OXA1L/PAM16/PARL/PDCD5/PINK1/PITRM1/PMPCA/PMPCB/RHOU/ROMO1/SAE1/SAMM50/SH3GLB1/SREBF1/SREBF2/TIMM10/TIMM10B…	87
LDHB+ epi	GO:0009205	purine ribonucleoside triphosphate metabolic process	136/5112	244/18614	8.78956e-21	9.98242e-19	7.44469e-19	ADPGK/AK2/AK3/AK4/ALDOA/ANTKMT/APP/ARL2/ATP1B1/ATP5F1A/ATP5F1B/ATP5F1C/ATP5F1D/ATP5F1E/ATP5IF1/ATP5MC1/ATP5MC2/ATP5MC3/ATP5ME/ATP5MF/ATP5MG/ATP5PB/ATP5PD/ATP5PF/ATP5PO/ATP6V0C/ATP6V1A/ATP6V1B2/BAD/CLPX/DDIT4/DGUOK/DMAC2L/DNM1L/EIF6/ENO1/ENTPD7/FIS1/FOXK2/GAPDH/GNAI3/GPI/HIF1A/HK1/HK2/HSPA1A/HSPA1B/HSPA8/IER3/IGF1/IMPDH1/IMPDH2/ITPA/JMJD8/LDHA/MFN1/MLST8/MTOR/NADK/NCOR1/NDUFA1/NDUFA10/NDUFA11/NDUF…	136
LDHB+ epi	GO:0016236	macroautophagy	167/5112	322/18614	9.06917e-21	1.01193e-18	7.54675e-19	AKT1/ARFIP2/ARL8B/ATG101/ATG12/ATG3/ATG4B/ATG5/ATG9A/ATP13A2/ATP2A2/ATP6V0B/ATP6V0C/ATP6V0D1/ATP6V0E1/ATP6V0E2/ATP6V1A/ATP6V1B2/ATP6V1D/ATP6V1E1/ATP6V1G1/ATP6V1H/AUP1/BECN1/BNIP3/BNIP3L/CALM1/CALR/CAPN1/CAPNS1/CDC37/CDK5/CHMP1A/CHMP1B/CHMP2A/CHMP2B/CHMP3/CHMP4A/CHMP4B/CHMP4C/CHMP5/CHMP7/CLEC16A/CLN3/CTSD/DCN/DDRGK1/EHMT2/EI24/EMC6/EXOC1/EXOC7/GAA/GABARAP/GABARAPL2/GAPDH/GNAI3/HDAC6/HIF1A/HTRA2/HT…	167
LDHB+ epi	GO:0015986	proton motive force-driven ATP synthesis	60/5112	76/18614	1.21596e-20	1.32913e-18	9.91234e-19	ANTKMT/ATP5F1A/ATP5F1B/ATP5F1C/ATP5F1D/ATP5F1E/ATP5MC1/ATP5MC2/ATP5MC3/ATP5ME/ATP5MF/ATP5MG/ATP5PB/ATP5PD/ATP5PF/ATP5PO/ATP6V0C/ATP6V1A/NDUFA1/NDUFA10/NDUFA11/NDUFA12/NDUFA13/NDUFA2/NDUFA3/NDUFA5/NDUFA6/NDUFA7/NDUFA8/NDUFA9/NDUFAB1/NDUFB1/NDUFB10/NDUFB11/NDUFB2/NDUFB3/NDUFB4/NDUFB5/NDUFB6/NDUFB7/NDUFB8/NDUFB9/NDUFC1/NDUFC2/NDUFS1/NDUFS2/NDUFS3/NDUFS4/NDUFS5/NDUFS6/NDUFS7/NDUFS8/NDUFV1/NDUFV2/NDUF…	60
LDHB+ epi	GO:0009145	purine nucleoside triphosphate biosynthetic process	81/5112	118/18614	1.23299e-20	1.32913e-18	9.91234e-19	ADK/AK4/ALDOA/ANTKMT/ATP5F1A/ATP5F1B/ATP5F1C/ATP5F1D/ATP5F1E/ATP5MC1/ATP5MC2/ATP5MC3/ATP5ME/ATP5MF/ATP5MG/ATP5PB/ATP5PD/ATP5PF/ATP5PO/ATP6V0C/ATP6V1A/DGUOK/DMAC2L/ENO1/IMPDH1/IMPDH2/NDUFA1/NDUFA10/NDUFA11/NDUFA12/NDUFA13/NDUFA2/NDUFA3/NDUFA5/NDUFA6/NDUFA7/NDUFA8/NDUFA9/NDUFAB1/NDUFB1/NDUFB10/NDUFB11/NDUFB2/NDUFB3/NDUFB4/NDUFB5/NDUFB6/NDUFB7/NDUFB8/NDUFB9/NDUFC1/NDUFC2/NDUFS1/NDUFS2/NDUFS3/NDUFS4/…	81
LDHB+ epi	GO:0042776	proton motive force-driven mitochondrial ATP synthesis	55/5112	67/18614	1.56639e-20	1.66037e-18	1.23827e-18	ANTKMT/ATP5F1A/ATP5F1B/ATP5F1C/ATP5F1D/ATP5F1E/ATP5ME/ATP5MF/ATP5MG/ATP5PB/ATP5PD/ATP5PF/ATP5PO/NDUFA1/NDUFA10/NDUFA11/NDUFA12/NDUFA13/NDUFA2/NDUFA3/NDUFA5/NDUFA6/NDUFA7/NDUFA8/NDUFA9/NDUFAB1/NDUFB1/NDUFB10/NDUFB11/NDUFB2/NDUFB3/NDUFB4/NDUFB5/NDUFB6/NDUFB7/NDUFB8/NDUFB9/NDUFC1/NDUFC2/NDUFS1/NDUFS2/NDUFS3/NDUFS4/NDUFS5/NDUFS6/NDUFS7/NDUFS8/NDUFV1/NDUFV2/NDUFV3/SDHA/SDHB/SDHC/SDHD/STOML2	55
LDHB+ epi	GO:0019646	aerobic electron transport chain	69/5112	94/18614	2.26079e-20	2.34655e-18	1.75001e-18	COQ9/COX15/COX4I1/COX5A/COX5B/COX6A1/COX6B1/COX6C/COX7A1/COX7A2/COX7A2L/COX7B/COX7C/COX8A/CYC1/CYCS/DLD/DNAJC15/ISCU/NDUFA1/NDUFA10/NDUFA2/NDUFA3/NDUFA4/NDUFA5/NDUFA6/NDUFA7/NDUFA8/NDUFA9/NDUFAB1/NDUFB1/NDUFB10/NDUFB2/NDUFB3/NDUFB4/NDUFB5/NDUFB6/NDUFB7/NDUFB8/NDUFB9/NDUFC1/NDUFC2/NDUFS1/NDUFS2/NDUFS3/NDUFS4/NDUFS5/NDUFS6/NDUFS7/NDUFS8/NDUFV1/NDUFV2/NDUFV3/PARK7/PINK1/SDHA/SDHAF2/SDHB/SDHC/SDHD/UQ…	69
LDHB+ epi	GO:0009201	ribonucleoside triphosphate biosynthetic process	83/5112	123/18614	2.28752e-20	2.34655e-18	1.75001e-18	AK4/ALDOA/ANTKMT/ATP5F1A/ATP5F1B/ATP5F1C/ATP5F1D/ATP5F1E/ATP5MC1/ATP5MC2/ATP5MC3/ATP5ME/ATP5MF/ATP5MG/ATP5PB/ATP5PD/ATP5PF/ATP5PO/ATP6V0C/ATP6V1A/CAD/CTPS1/DGUOK/DMAC2L/ENO1/IMPDH1/IMPDH2/NDUFA1/NDUFA10/NDUFA11/NDUFA12/NDUFA13/NDUFA2/NDUFA3/NDUFA5/NDUFA6/NDUFA7/NDUFA8/NDUFA9/NDUFAB1/NDUFB1/NDUFB10/NDUFB11/NDUFB2/NDUFB3/NDUFB4/NDUFB5/NDUFB6/NDUFB7/NDUFB8/NDUFB9/NDUFC1/NDUFC2/NDUFS1/NDUFS2/NDUFS3/N…	83
LDHB+ epi	GO:0009142	nucleoside triphosphate biosynthetic process	88/5112	134/18614	2.67124e-20	2.69668e-18	2.01113e-18	ADK/AK3/AK4/ALDOA/ANTKMT/ATP5F1A/ATP5F1B/ATP5F1C/ATP5F1D/ATP5F1E/ATP5MC1/ATP5MC2/ATP5MC3/ATP5ME/ATP5MF/ATP5MG/ATP5PB/ATP5PD/ATP5PF/ATP5PO/ATP6V0C/ATP6V1A/CAD/CMPK1/CTPS1/DGUOK/DMAC2L/DTYMK/ENO1/IMPDH1/IMPDH2/NDUFA1/NDUFA10/NDUFA11/NDUFA12/NDUFA13/NDUFA2/NDUFA3/NDUFA5/NDUFA6/NDUFA7/NDUFA8/NDUFA9/NDUFAB1/NDUFB1/NDUFB10/NDUFB11/NDUFB2/NDUFB3/NDUFB4/NDUFB5/NDUFB6/NDUFB7/NDUFB8/NDUFB9/NDUFC1/NDUFC2/ND…	88
LDHB+ epi	GO:0009206	purine ribonucleoside triphosphate biosynthetic process	80/5112	117/18614	3.11895e-20	3.09945e-18	2.31151e-18	AK4/ALDOA/ANTKMT/ATP5F1A/ATP5F1B/ATP5F1C/ATP5F1D/ATP5F1E/ATP5MC1/ATP5MC2/ATP5MC3/ATP5ME/ATP5MF/ATP5MG/ATP5PB/ATP5PD/ATP5PF/ATP5PO/ATP6V0C/ATP6V1A/DGUOK/DMAC2L/ENO1/IMPDH1/IMPDH2/NDUFA1/NDUFA10/NDUFA11/NDUFA12/NDUFA13/NDUFA2/NDUFA3/NDUFA5/NDUFA6/NDUFA7/NDUFA8/NDUFA9/NDUFAB1/NDUFB1/NDUFB10/NDUFB11/NDUFB2/NDUFB3/NDUFB4/NDUFB5/NDUFB6/NDUFB7/NDUFB8/NDUFB9/NDUFC1/NDUFC2/NDUFS1/NDUFS2/NDUFS3/NDUFS4/NDUF…	80
LDHB+ epi	GO:0033044	regulation of chromosome organization	137/5112	250/18614	4.96541e-20	4.85847e-18	3.62334e-18	ACTB/ACTL6A/ANAPC1/ANAPC11/ANAPC15/ANAPC4/ANAPC5/ANAPC7/ARID1A/ARID1B/ATF7IP/ATRX/AURKB/AXIN2/BAZ1B/BCL7C/BECN1/BIRC5/BRD7/BUB3/CCNB1/CCT2/CCT3/CCT4/CCT5/CCT6A/CCT7/CCT8/CDC16/CDC20/CDC23/CDC26/CDC27/CDC6/CDCA5/CDK2/CDK5RAP2/CENPF/CTCF/CTNNB1/CUL3/DHX36/DKC1/DLGAP5/DNMT1/DPF2/DUSP1/ERCC1/FEN1/GEN1/GNL3/GNL3L/HNRNPA1/HNRNPA2B1/HNRNPC/HNRNPD/HNRNPU/IK/INO80E/LCMT1/MAD2L1/MAD2L2/MAP3K20/MAPK1/MAPKAP…	137
LDHB+ epi	GO:0046390	ribose phosphate biosynthetic process	132/5112	238/18614	5.87543e-20	5.66178e-18	4.22244e-18	ACACA/ACAT1/ACLY/ACOT7/ACSL1/ACSL3/ACSL4/ACSL5/ADCY7/ADK/ADSL/AK2/AK3/AK4/ALDOA/ANTKMT/APRT/ATIC/ATP5F1A/ATP5F1B/ATP5F1C/ATP5F1D/ATP5F1E/ATP5MC1/ATP5MC2/ATP5MC3/ATP5ME/ATP5MF/ATP5MG/ATP5PB/ATP5PD/ATP5PF/ATP5PO/ATP6V0C/ATP6V1A/CAD/CMPK1/COASY/CTPS1/DGUOK/DIP2A/DLAT/DLD/DMAC2L/ELOVL1/ELOVL5/ENO1/GART/GMPS/HACD2/HPRT1/HSD17B12/IMPDH1/IMPDH2/MMUT/MTHFD1/NDUFA1/NDUFA10/NDUFA11/NDUFA12/NDUFA13/NDUFA2/N…	132
LDHB+ epi	GO:0015931	nucleobase-containing compound transport	125/5112	221/18614	6.18761e-20	5.87361e-18	4.38042e-18	ABCC5/AGFG1/AKAP8L/ALKBH5/ALYREF/ATXN2/BICD2/CASC3/CD47/CETN2/CETN3/CHTOP/CKAP5/CPSF6/DDX19A/DDX39A/DDX39B/DHX9/EIF4A3/ENY2/FLOT1/FMR1/FYTTD1/G3BP2/GJB1/GLE1/HNRNPA1/HNRNPA2B1/HNRNPA3/IWS1/KHDRBS1/KHSRP/KPNB1/LRPPRC/LRRC8A/MAGOH/MAGOHB/MCM3AP/MRPL18/NCBP1/NCBP2/NCBP3/NDC1/NPM1/NUP107/NUP133/NUP153/NUP155/NUP160/NUP188/NUP205/NUP210/NUP214/NUP42/NUP43/NUP50/NUP54/NUP58/NUP62/NUP85/NUP88/NUP93/NUP9…	125
LDHB+ epi	GO:0007006	mitochondrial membrane organization	81/5112	120/18614	6.36538e-20	5.9535e-18	4.44e-18	ACAA2/AFG3L2/ALKBH7/AP3B1/APOO/ATF2/ATP5IF1/BAD/BAK1/BAX/BCL2L1/BCL2L2/BID/BNIP3/BNIP3L/BOK/CALM3/CHCHD10/CHCHD3/CNP/COX18/EYA2/GCLC/GHITM/GSK3B/HEBP2/HIP1R/HK2/HSP90AA1/HSPA1A/HSPA4/HSPA9/IER3/IMMT/LETM1/MAIP1/MAPK8/MFN2/MICOS10/MICOS13/MOAP1/MTX1/MTX2/MUL1/NDUFA13/NMT1/OPA1/OXA1L/PDCD5/PEX5/PINK1/PMAIP1/PPIF/RHOT2/ROMO1/RTL10/SAMM50/SLC25A4/SLC25A46/SLC25A5/SLC25A6/SPG7/THEM4/TIMM10/TIMM10B/TIM…	81
LDHB+ epi	GO:1903008	organelle disassembly	90/5112	140/18614	8.59659e-20	7.92382e-18	5.90942e-18	ARFIP2/ASCC2/ATG12/ATG3/ATG4B/ATG5/ATG9A/ATP13A2/ATP5IF1/BECN1/BNIP3/BNIP3L/CAMKK2/CDC37/CDK1/CISD2/CSNK2A2/CTTN/DDRGK1/DENR/DNM1L/EIF2D/FBXO7/FBXW7/FIS1/FKBP8/FUNDC1/FUNDC2/FZD5/GABARAP/GABARAPL2/GFM2/GOLGA2/HAX1/HDAC6/HIF1A/HK2/HTRA2/HTT/HUWE1/KIF5B/KIF9/KLC1/LRBA/MAP1LC3B/MCTS1/MFN2/MRRF/MTIF2/MTIF3/MUL1/NEDD9/OGT/PARK7/PARL/PHB2/PINK1/PLIN2/PLIN3/PNPLA2/RETREG2/RNF41/RRP7A/SLC25A4/SLC25A46/SL…	90
LDHB+ epi	GO:0006446	regulation of translational initiation	62/5112	82/18614	1.48389e-19	1.34822e-17	1.00547e-17	ATF4/BZW1/BZW2/CDC123/CSDE1/DDX1/DDX3X/DHX29/DNAJC3/EIF1/EIF1B/EIF2AK1/EIF2AK2/EIF2AK4/EIF2B2/EIF2B5/EIF2S1/EIF3B/EIF3E/EIF3H/EIF3K/EIF4A2/EIF4B/EIF4EBP1/EIF4EBP2/EIF4EBP3/EIF4G1/EIF4G2/EIF4G3/EIF4H/EIF5/EIF5B/FECH/FMR1/HSPB1/IMPACT/KHDRBS1/LARP1/METTL3/MTIF2/MTOR/NCBP1/NCBP2/NCK2/NPM1/PAIP1/PAIP2/POLR2G/PPP1CA/PPP1R15A/PPP1R15B/RBM4/RPL13A/RPS6KB1/RPS6KB2/SH3BGRL/TMED2/TPR/UHMK1/YTHDF1/YTHDF2/YT…	62
LDHB+ epi	GO:0000819	sister chromatid segregation	136/5112	250/18614	1.61705e-19	1.44851e-17	1.08027e-17	ACTB/ACTL6A/AKAP8L/ANAPC1/ANAPC11/ANAPC15/ANAPC4/ANAPC5/ANAPC7/ARID1A/ARID1B/ATRX/AURKB/BAZ1B/BCCIP/BCL7C/BECN1/BIRC5/BOD1/BRD7/BUB3/CCNB1/CDC16/CDC20/CDC23/CDC26/CDC27/CDC6/CDCA5/CDK5RAP2/CENPC/CENPF/CEP192/CHAMP1/CHMP1A/CHMP1B/CHMP2A/CHMP2B/CHMP3/CHMP4A/CHMP4B/CHMP4C/CHMP5/CHMP7/CUL3/DCTN2/DLGAP5/DPF2/DRG1/DSN1/DUSP1/EML4/GEN1/GOLGA2/GTF2B/HNRNPU/HSPA1A/HSPA1B/IK/KIF11/KIF22/KIF23/KIF3B/KMT5A/K…	136
LDHB+ epi	GO:0051656	establishment of organelle localization	209/5112	445/18614	5.71078e-19	5.04452e-17	3.7621e-17	ABCE1/ACTN4/ACTR10/AP1AR/AP1M2/AP3B1/AP3D1/AP3M1/AP3S1/ARFGAP2/ARFGAP3/ARHGAP21/ARMCX3/ATP13A2/AURKB/BBS2/BECN1/BICD1/BICD2/BIRC5/BLOC1S1/BLOC1S4/BLOC1S6/BOD1/BORCS7/BORCS8/CCNB1/CDC23/CDC42/CDCA5/CDK5/CDK5RAP2/CDR2L/CENPC/CENPF/CFL1/CHAMP1/CHMP1A/CHMP1B/CHMP2A/CHMP2B/CHMP3/CHMP4A/CHMP4B/CHMP4C/CHMP5/CHMP7/CLMN/CLN3/COPG1/COPS5/CSNK1D/CTNNB1/CUL3/DCTN1/DCTN2/DLG1/DNM1L/DNM2/DOCK7/DYNC1H1/DYNC1I1/…	209
LDHB+ epi	GO:0006754	ATP biosynthetic process	73/5112	106/18614	7.32545e-19	6.38217e-17	4.75969e-17	AK4/ALDOA/ANTKMT/ATP5F1A/ATP5F1B/ATP5F1C/ATP5F1D/ATP5F1E/ATP5MC1/ATP5MC2/ATP5MC3/ATP5ME/ATP5MF/ATP5MG/ATP5PB/ATP5PD/ATP5PF/ATP5PO/ATP6V0C/ATP6V1A/DGUOK/DMAC2L/ENO1/NDUFA1/NDUFA10/NDUFA11/NDUFA12/NDUFA13/NDUFA2/NDUFA3/NDUFA5/NDUFA6/NDUFA7/NDUFA8/NDUFA9/NDUFAB1/NDUFB1/NDUFB10/NDUFB11/NDUFB2/NDUFB3/NDUFB4/NDUFB5/NDUFB6/NDUFB7/NDUFB8/NDUFB9/NDUFC1/NDUFC2/NDUFS1/NDUFS2/NDUFS3/NDUFS4/NDUFS5/NDUFS6/NDUF…	73
LDHB+ epi	GO:0090150	establishment of protein localization to membrane	143/5112	271/18614	7.49381e-19	6.44062e-17	4.80328e-17	ACSL3/AFDN/AKT2/ANK3/AP3B1/ARFRP1/ARL6IP1/ATAD1/ATG3/ATP13A1/ATP1B1/ATP2C1/ATP6AP1/BAG6/BAX/BBS2/BID/C2CD5/CALM3/CAMLG/CCDC47/CD24/CDK5/CHMP4A/CHMP4B/CHP1/CIB1/CLN3/CLSTN1/COX18/EGFR/EMC1/EMC10/EMC2/EMC3/EMC4/EMC6/EMC7/EMC8/ERBB2/FIS1/GET1/GET3/GGA1/GGA2/GGA3/GOLGA4/GOLGA7/GOLPH3/GORASP1/GORASP2/HRAS/HSP90AA1/HSPA4/HSPA5/HYOU1/ICMT/ITGB1BP1/KRT18/LYPLA1/MACF1/MAIP1/MAPK8/MFF/MOAP1/MTX1/MTX2/MYO1C…	143
LDHB+ epi	GO:0007059	chromosome segregation	205/5112	435/18614	7.72505e-19	6.55085e-17	4.88549e-17	ACTB/ACTL6A/ACTR2/ACTR3/AKAP8L/ANAPC1/ANAPC11/ANAPC15/ANAPC4/ANAPC5/ANAPC7/ARID1A/ARID1B/ARL8A/ARL8B/ATRX/AURKB/BAG6/BAZ1B/BCCIP/BCL7C/BECN1/BEX4/BIRC5/BOD1/BRD7/BUB3/C9orf78/CCNB1/CCNB1IP1/CCNB2/CDC16/CDC20/CDC23/CDC26/CDC27/CDC42/CDC6/CDCA5/CDK5RAP2/CENPC/CENPF/CENPW/CENPX/CEP192/CHAMP1/CHMP1A/CHMP1B/CHMP2A/CHMP2B/CHMP3/CHMP4A/CHMP4B/CHMP4C/CHMP5/CHMP7/CIAO1/CIAO2A/CIAO2B/CSNK1D/CSNK2A1/CSNK2A2…	205
LDHB+ epi	GO:0009260	ribonucleotide biosynthetic process	127/5112	231/18614	7.94872e-19	6.65183e-17	4.9608e-17	ACACA/ACAT1/ACLY/ACOT7/ACSL1/ACSL3/ACSL4/ACSL5/ADCY7/ADK/ADSL/AK2/AK3/AK4/ALDOA/ANTKMT/APRT/ATIC/ATP5F1A/ATP5F1B/ATP5F1C/ATP5F1D/ATP5F1E/ATP5MC1/ATP5MC2/ATP5MC3/ATP5ME/ATP5MF/ATP5MG/ATP5PB/ATP5PD/ATP5PF/ATP5PO/ATP6V0C/ATP6V1A/CAD/CMPK1/COASY/CTPS1/DGUOK/DIP2A/DLAT/DLD/DMAC2L/ELOVL1/ELOVL5/ENO1/GART/GMPS/HACD2/HPRT1/HSD17B12/IMPDH1/IMPDH2/MMUT/MTHFD1/NDUFA1/NDUFA10/NDUFA11/NDUFA12/NDUFA13/NDUFA2/N…	127
[truncated: 1,469 more rows]

## Sheet: Data S8
Data S8. Canonical pathway activation z-score by ingenuity pathway analysis in epithelial sub-ecotypes (AM vs UM).
Canonical Pathways	LDHB+ epi	MMP11+ epi	SFRP5+ epi
Signaling by Rho Family GTPases	2.236	2.236	3
[truncated: 80 more rows]

## Sheet: Data S9
Data S9. GOBP terms enriched in each cluster of genes with different pseudo-temporal patterns in epithelial ecotypes.
[truncated: 556 more rows]

[truncated: 20 more sheets: Data S10, Data S11, Data S12, Data S13, Data S14, Data S15, Data S16, Data S17, Data S18, Data S19, Data S20, Data S21, Data S22, Data S23, Data S24, Data S25, Data S26, Data S27, Data S28, Data S29]
